# Supplementary material for: Unraveling the optical shape of snow
Source: Nat Commun. 2023 Jul 7;14:3955. doi: 10.1038/s41467-023-39671-3 (PMC10329009; doi:10.1038/s41467-023-39671-3)
Supplement: Supplementary file 3 — Source Data [file 41467_2023_39671_MOESM3_ESM.zip]

Archive with 28 entries (20 files):
- fig_2/
- fig_2/alltomos_400-1400nm.csv
- fig_3/
- fig_3/shapes_convex.csv
- fig_3/shapes_cube.csv
- fig_3/shapes_sphere.csv
- fig_4/
- fig_4/snow_refrindex.csv
- fig_4/sphere_refrindex.csv
- fig_s1/
- fig_s1/B_violinplot_400-1400nm.dat
- fig_s1/gg_violinplot_400-1400nm.dat
- fig_s1/I23_400-1400nm.csv
- fig_s2/
- fig_s2/alltomos_400-1400nm.csv
- fig_s3/
- fig_s3/actflux_03.csv
- fig_s3/actflux_I23.csv
- fig_s3/actflux_INH5.csv
- fig_s3/fig_s3_results.csv
- fig_s5/
- fig_s5/sphere_refrindex_absorption_wl900.csv
- fig_s5/sphere_refrindex_absorption_wl1150.csv
- fig_s5/sphere_refrindex_absorption_wl1310.csv
- fig_s5/sphere_refrindex_absorption_wl1450.csv
- fig_s6/
- fig_s6/albedo_spheres_rsrt.csv
- fig_s6/monodisperses_ssa16_diffuse_400_2000.csv
