# Supplementary material for: Unraveling the optical shape of snow
Source: Nat Commun. 2023 Jul 7;14:3955. doi: 10.1038/s41467-023-39671-3 (PMC10329009; doi:10.1038/s41467-023-39671-3)
Supplement: Supplementary file 3 — Source Data [file 41467_2023_39671_MOESM3_ESM.zip › fig_2/alltomos_400-1400nm.csv]

	tomo	snowtype_1	snowtype_2	wavelength	ssa	density	albedo	kext_bayesian_mean	kext_bayesian_sd	B_bayesian_mean	B_bayesian_sd	gg_bayesian_mean	gg_bayesian_sd	B_bayesian_q10	B_bayesian_q25	B_bayesian_q75	B_bayesian_q90	gg_bayesian_q10	gg_bayesian_q25	gg_bayesian_q75	gg_bayesian_q90	B_geometric	gg_geometric
0	E17	DF	RG	0.4	21.55452403153885	145.06415915806645	0.9902577705174636	2.19402524171456	6.552980252549078e-05	1.858313048965738	0.1917053826251305	0.6135746186947024	0.0412542979627545	1.613763030630604	1.7312576302575542	1.9882980472206413	2.103575222442674	0.5598538784968391	0.5897239344371472	0.6427616130260372	0.6623361101748624	1.7409367321327802	0.6138940290507823
1	E17	DF	RG	0.5	21.55452403153885	145.06415915806645	0.9876534469585768	2.67596782244119	8.9099289707986e-05	1.810595343024392	0.1475813751344131	0.6301386455932241	0.0307842568472956	1.6223370113960058	1.7127253449695703	1.9106452825024929	1.9994268790739351	0.589995172981848	0.6116581475275803	0.6518646449612978	0.6673152408656737	1.7240108172059123	0.6210242288430871
2	E17	DF	RG	0.55	21.55452403153885	145.06415915806645	0.9825099523833668	3.7824921722813367	0.0001492839056025	1.7759921490636548	0.1024597419636688	0.633146243734751	0.0213831290179643	1.645292169322637	1.7080882033805291	1.8454156459554625	1.9071006392068923	0.6053255597990547	0.6198360909807333	0.6481340623296435	0.659509523431931	1.718743668063157	0.6232532298226187
3	E17	DF	RG	0.6	21.55452403153885	145.06415915806645	0.9753477782847269	5.339506754609056	0.0002520882657796	1.7551767769432711	0.0721055226979569	0.6345283631082418	0.0150921090167645	1.6631877013051184	1.7073787679846113	1.804035556243173	1.847399107240791	0.6149650751937153	0.6249364267199353	0.6450293217637761	0.6533629288305157	1.7146193043221076	0.6251014795947959
4	E17	DF	RG	0.65	21.55452403153885	145.06415915806645	0.9629513690909404	8.056996011510375	0.0004659761764605	1.7387879525113958	0.0478385927573129	0.6357111481347258	0.0100457095755378	1.6777487300499148	1.7070844733673642	1.771175027291633	1.800014065073308	0.6227479204912605	0.6292259237499093	0.642649418601943	0.6483657020444531	1.7108354619547017	0.6266770427239106
5	E17	DF	RG	0.7	21.55452403153885	145.06415915806645	0.9496770592093298	11.031665948560908	0.0007433865777196	1.729098378861926	0.0352690658849246	0.6354283060688571	0.0074458884229737	1.6841246024056225	1.705698456048922	1.752988873238429	1.7742454772039056	0.6258388519325508	0.6305828110379619	0.6405527261457546	0.6448474796014706	1.7079989447699255	0.6278022020755235
6	E17	DF	RG	0.75	21.55452403153885	145.06415915806645	0.9310455530936648	15.053073239822268	0.0011808623346827	1.7281408768851845	0.0259847441840066	0.6405552620258385	0.005408315265528	1.694958619193728	1.7109046812665278	1.7457525614438092	1.761416552929876	0.6336153350645041	0.6370166983347045	0.6442654283564463	0.6474212256061668	1.7052099226350377	0.6287870490580948
7	E17	DF	RG	0.8	21.55452403153885	145.06415915806645	0.9012391506719948	21.329793628366705	0.0020181929080715	1.6652728336096816	0.0177741388091228	0.6500853678575298	0.0037359299200302	1.6425616626866069	1.6534778208180747	1.6773200255695802	1.6880002459799637	0.6452979549825344	0.6476355190559406	0.6526399449492465	0.6548482254097235	1.7026313025986637	0.6298981296468673
8	E17	DF	RG	0.85	21.55452403153885	145.06415915806645	0.8890108894867208	24.203669284489678	0.0024316870701318	1.663295349353513	0.0159092398038196	0.6490541334248958	0.0033568776579564	1.6430137340085076	1.652744650709293	1.674088079584494	1.6836585179125203	0.644750590724305	0.6468494688178955	0.6513417829723973	0.6533259563391518	1.700170719572332	0.6307000815427052
9	E17	DF	RG	0.9	21.55452403153885	145.06415915806645	0.8401316659143037	35.39793636142424	0.004325737753544	1.6617040648019263	0.0113574913879655	0.6533787101275497	0.0023698917672712	1.6472046023751097	1.6541577508085674	1.6693816100298116	1.6762462832748135	0.6503531543793893	0.6518138778896421	0.6549948760608325	0.6563978083496038	1.6980303795149352	0.6313304346605647
10	E17	DF	RG	0.95	21.55452403153885	145.06415915806645	0.817716463261073	41.28637262364237	0.005397310993078	1.6488825408771717	0.0100221871130855	0.650049661905404	0.0021282708742367	1.6361081684572576	1.6422286955951673	1.655677996971122	1.6617376770580592	0.6473194068060166	0.6486451780341574	0.6515012373601066	0.652761534095177	1.6952959113394772	0.6319521882892333
11	E17	DF	RG	1.0	21.55452403153885	145.06415915806645	0.7257502726942712	65.58089020054356	0.0108980248949992	1.631919641025395	0.0070226886863979	0.651029769488434	0.0015013123077915	1.6229602882660352	1.6272687118848914	1.6366429064753407	1.6408848649972692	0.6491131052775616	0.6500332053203137	0.6520494057037083	0.6529469635796594	1.6926420618740323	0.6311960733645446
12	E17	DF	RG	1.05	21.55452403153885	145.06415915806645	0.6962743470826802	73.88493355198278	0.0130107815806524	1.627606281494131	0.0064637547465306	0.6518724915583891	0.0013830980223198	1.6193666058677127	1.6233128420431928	1.631975092124745	1.635861052795335	0.6501028648475594	0.6509539838520838	0.6528091298662875	0.6536399590266763	1.6903363909965756	0.6313722528902843
13	E17	DF	RG	1.1	21.55452403153885	145.06415915806645	0.7301093845479434	63.788730239010704	0.0104243316366304	1.6328043261229026	0.007115420374221	0.654104195308325	0.0015076805269539	1.6237130747940227	1.628093125852812	1.6376128179796778	1.641915324800862	0.6521807152194008	0.653107737467435	0.6551273140921867	0.6560311373002526	1.688427381023092	0.6332226368684447
14	E17	DF	RG	1.15	21.55452403153885	145.06415915806645	0.7011272808267581	72.33118268977883	0.0126043428220003	1.621953320434948	0.0065255279788084	0.6525265139414937	0.0013968502650324	1.6136491519768474	1.617611095064707	1.6263756844723742	1.6303136529922555	0.6507422786553884	0.651601838229305	0.653473732115919	0.6543081004359591	1.6861488705860626	0.6334180825922923
15	E17	DF	RG	1.2	21.55452403153885	145.06415915806645	0.5548247565887625	119.14668959460222	0.0265489948912915	1.5786039388530122	0.0048430016624142	0.6550206556749122	0.0010586304776729	1.5724277694021085	1.5753737668229273	1.5818681120914428	1.584789189841305	0.6536656049850175	0.6543212759014472	0.6557391194529132	0.6563749515056391	1.681466825938585	0.6286363740374314
16	E17	DF	RG	1.25	21.554524031538854	145.06415915806645	0.4523437545453276	158.50323604625896	0.020525766054523616	1.532301681263671	0.004276441743644469	0.6592034526059906	0.0009507321816174085	1.5268496579185868	1.529467430733385	1.5352025551735249	1.5377655506619894	0.6579883901625626	0.6585711778228979	0.6598473753984697	0.6604146040423633	1.6769948858198238	0.6221898154335316
17	E17	DF	RG	1.3	21.554524031538854	145.06415915806645	0.45493127044721016	157.26309159000095	0.02018135418559714	1.5340806658147563	0.004287017736101916	0.6594210925178977	0.0009517099638122385	1.5286181086663133	1.531226546278947	1.5369724170498895	1.5395632319798125	0.6582063998392811	0.6587894322257797	0.6600671164678883	0.6606378911073318	1.6746983361629146	0.6235394104178197
18	E17	DF	RG	1.35	21.554524031538854	145.06415915806645	0.45304665835638663	158.1659039379837	0.020401339327182483	1.5295610729310214	0.004270483522571631	0.6592618358672114	0.0009509470525813294	1.5241162954913476	1.5267170930886083	1.5324442579362456	1.5350133911364992	0.6580481501074219	0.6586325414176721	0.6599067229211681	0.6604776528770767	1.671938652741447	0.6243950563011633
19	E17	DF	RG	1.4	21.554524031538854	145.06415915806645	0.3970286101123309	183.15486510679568	0.025407475631512497	1.5044432011160809	0.004107513350872688	0.6618053609323633	0.0009236802623896327	1.4992204449717967	1.5017074740716834	1.5072184685599603	1.5097067730024454	0.6606263957384838	0.6611924726887162	0.6624298185287658	0.6629856528255141	1.667122486533253	0.6194538818613284
20	G1_10	DF	RG	0.4	22.778763190591697	132.7294218107804	0.9906731913425132	2.007955740413709	5.833724862185927e-05	1.7791401209698108	0.1916714104163188	0.617494290880989	0.042787556034264	1.534619821343487	1.6521262914744228	1.9090883078450136	2.0243237771553138	0.5618198406166985	0.5929774762020124	0.6477710786380582	0.6678202180910997	1.7409149380851798	343.9397034312458
21	G1_10	DF	RG	0.5	22.778763190591697	132.7294218107804	0.9882897832062616	2.494694436736975	8.029616888773276e-05	1.74917154880018	0.1502733096001189	0.6236196021603067	0.0330982550088645	1.5574534888627662	1.6495796421595637	1.8510571731136367	1.9414223178608043	0.5804649156103335	0.6038735433001646	0.6469966032919844	0.6634286216934575	1.7240152292044832	0.632374124451891
22	G1_10	DF	RG	0.55	22.778763190591697	132.7294218107804	0.9833011729437064	3.549195062395067	0.0001357591577133	1.7382317833227738	0.1049898881650033	0.6268653540954385	0.0227935253505573	1.6043166197328529	1.6686639550709488	1.8093733638428933	1.8725457599098168	0.5971953894886245	0.6127317263705905	0.6428607181840359	0.6549024876029612	1.7186841417379426	0.634427850914873
23	G1_10	DF	RG	0.6	22.778763190591697	132.7294218107804	0.9764389888744368	5.051693709160178	0.0002289884135779	1.7335906297114605	0.0744760433370512	0.6255765362617604	0.0161764612595361	1.6385861385627694	1.684237682955546	1.784060274550328	1.8288671736921367	0.6046051379902222	0.6153194813223878	0.6368450813791319	0.6457427251083783	1.7145947341088443	0.6362426327569726
24	G1_10	DF	RG	0.65	22.778763190591697	132.7294218107804	0.9643531012140094	7.599888902172337	0.0004252384425932	1.7234940405460428	0.0492454760795704	0.6303667808625101	0.0105882238380045	1.6606802565178025	1.6908586671300103	1.7568454503888793	1.7865152637898631	0.6166911381034932	0.6235374873533304	0.6376916728082409	0.6437039063059754	1.710858221578171	0.637574260868633
25	G1_10	DF	RG	0.7	22.778763190591697	132.7294218107804	0.9516939076392416	10.502550382900225	0.0006880867604361	1.7252251375890169	0.0366203981022018	0.6256538474309545	0.0079569696433888	1.6785233475388064	1.7009353712321391	1.7500493618515838	1.772098675674202	0.6154027721440164	0.6204753982074858	0.6311305093391755	0.6357221012435739	1.7080965096192966	0.6387907870939572
26	G1_10	DF	RG	0.75	22.778763190591697	132.7294218107804	0.9338099695018176	14.27925836673892	0.0010977411557274	1.7173025851983184	0.0268572979270211	0.6321018457733957	0.0057589036535708	1.6830170208266255	1.6994968653100533	1.735511219400913	1.751666785772115	0.6246958303408379	0.6283344054370702	0.6360517597323033	0.6394064906334209	1.7053964906594783	0.6397978159950249
27	G1_10	DF	RG	0.8	22.778763190591697	132.7294218107804	0.904685047143414	20.901677785554156	0.0019500316484393	1.718045311223476	0.0189637183126746	0.6318714863311015	0.004064617515808	1.693861083383196	1.7054860386621788	1.7308905721970078	1.7423328799252331	0.6266569579028972	0.6292007184606493	0.6346496308558134	0.6370408264184384	1.7026589444879403	0.6408106909539225
28	G1_10	DF	RG	0.85	22.778763190591697	132.7294218107804	0.8932016572002629	23.722222407413906	0.0023452966907303	1.7104845357047538	0.0169595813476717	0.6294594037092827	0.0036750997880028	1.6888313080433015	1.6992349780933658	1.721981515220508	1.7321647390802588	0.6247487403008795	0.6270492321223613	0.6319647860918143	0.6341331457645168	1.7003107924423302	0.6416955759814132
29	G1_10	DF	RG	0.9	22.778763190591697	132.7294218107804	0.8463135667312323	34.86602269812897	0.0042211510365306	1.7135528825144977	0.012137845980264	0.6313994524630948	0.0026114990576209	1.6980727285354456	1.7055003491409586	1.7217697029104018	1.7291012554380627	0.6280547206833248	0.6296788326156801	0.6331782719679157	0.6347283617946996	1.6981255157359387	0.6419876495934863
30	G1_10	DF	RG	0.95	22.778763190591697	132.7294218107804	0.8227838307225374	40.31933831353775	0.0052179857669337	1.7058783244280564	0.0106342306435107	0.6353666495052648	0.0022730039863279	1.6923238041566675	1.6987989912221524	1.7130658834316834	1.7195154940472643	0.6324580655133225	0.6338675613235143	0.636916779475226	0.6382622507517288	1.6955734189064595	0.6425308745564149
31	G1_10	DF	RG	1.0	22.778763190591697	132.7294218107804	0.7322618451828375	64.1540247117013	0.0104387326828805	1.696152093656067	0.0074378573856109	0.636829959023758	0.0015935098656242	1.686666710238543	1.6912272835447006	1.701178316277753	1.7056720225525344	0.6347908226778838	0.635774338142908	0.6379122199146399	0.6388688686243359	1.6926814727348607	0.6417397530073963
32	G1_10	DF	RG	1.05	22.778763190591697	132.7294218107804	0.7031909119394739	72.19562104990275	0.0124054876850701	1.690729143616045	0.0068379206904532	0.6383254166113586	0.0014618648735276	1.6820196747564926	1.6861919588842458	1.695359590417444	1.6994904735709906	0.6364560744215745	0.6373580221984296	0.6393149888357893	0.640192577540923	1.6903328715365842	0.6418589322975039
33	G1_10	DF	RG	1.1	22.778763190591697	132.7294218107804	0.7363795723373262	62.27473982082126	0.0100687644425342	1.6948267700291593	0.0075294574723899	0.6410082133633965	0.0015942438288841	1.6852309286257658	1.6898264546664443	1.69991698329438	1.704462804571528	0.6389696238770233	0.6399545766480454	0.6420892304350392	0.6430424034633963	1.6884965056354524	0.6436674934311388
34	G1_10	DF	RG	1.15	22.778763190591697	132.7294218107804	0.7068596879322585	70.38365426497938	0.012053785231949	1.685395606306635	0.0068780387671035	0.6421137509798853	0.0014615574154426	1.6766117140987542	1.6808325801838522	1.6900487042089196	1.6941728378007084	0.640239523780314	0.6411467501680606	0.6431028554240734	0.643980740749361	1.6860071568477186	0.6438700282510076
35	G1_10	DF	RG	1.2	22.778763190591697	132.7294218107804	0.5603663108359725	116.49255427778122	0.0255931555842096	1.6584144719205174	0.0051243992775979	0.6451867975537762	0.0010962163044186	1.6518913590066355	1.6550081604446736	1.6618765493417411	1.6649621388749547	0.6437844189075298	0.644460120097823	0.6459255101013727	0.6465904858009147	1.681597359299729	0.6388937101705175
36	G1_10	DF	RG	1.25	22.778763190591697	132.7294218107804	0.45624277830877313	156.59150301034697	0.019982438958061184	1.6366021619233375	0.004576676958235	0.6479935507557443	0.0009844751135286117	1.6307596955246293	1.633563515392194	1.6396886842089031	1.6424444749588798	0.6467359912364404	0.647341116539083	0.6486634383729789	0.6492506832591708	1.6767747316794424	0.6323542740452452
37	G1_10	DF	RG	1.3	22.778763190591697	132.7294218107804	0.4588358061963688	155.34697735374635	0.01981505503580508	1.6382454847162153	0.004589794606901018	0.6482507986052953	0.000985029889761637	1.6324010622714176	1.6351996985117263	1.6413511845097084	1.6441276889936405	0.6469929758722885	0.647597575738588	0.6489171226702236	0.6495094532909994	1.6747742605545264	0.6335724911490715
38	G1_10	DF	RG	1.35	22.778763190591697	132.7294218107804	0.4558245196150616	155.6476440497762	0.019803533475324587	1.6323881668544795	0.0045635947446512025	0.6505237359139453	0.0009771758348518925	1.6265824202467905	1.6293472637621227	1.6354752926043996	1.6382172881569668	0.6492760440338663	0.6498749413115413	0.6511842069523666	0.6517729222785653	1.6720767753288757	0.6343777799435685
39	G1_10	DF	RG	1.4	22.778763190591697	132.7294218107804	0.39881822358803776	180.59363456906271	0.024799705399442967	1.6133667662162394	0.004408123929569814	0.6534455243643418	0.0009464990958442435	1.6077540965835806	1.6104354237061593	1.6163488860938584	1.619004360743613	0.6522361570347676	0.6528183999296259	0.6540865484496454	0.6546547715070786	1.667141219253439	0.6294334840743023
40	I17	DF	RG	0.4	21.3931594997223	141.9908810083581	0.990210148241149	2.178708446235009	6.559616822946424e-05	1.8945409710097607	0.194496470867913	0.6069831779658317	0.0417402376699322	1.6464016337751963	1.7656006521173366	2.0263578978412284	2.1433390892912856	0.5526271610737975	0.5828267498971272	0.6365203091073095	0.6563498582577727	1.7408533773657209	0.6151004660736189
41	I17	DF	RG	0.5	21.3931594997223	141.9908810083581	0.9879205407762132	2.691936202090506	9.010139695482036e-05	1.8203249626278428	0.1516344844055464	0.6083710008456205	0.0333443031181018	1.626886245447071	1.719841640802447	1.9231504922261065	2.0143001323910403	0.5648933140906662	0.5884084651458906	0.6319107782516242	0.6485783671577341	1.7239596990446455	0.6221347494555322
42	I17	DF	RG	0.55	21.3931594997223	141.9908810083581	0.982822678014227	3.745973291481254	0.0001473768869112	1.7645069707922512	0.1036336519100183	0.6191093485828929	0.0226105011804845	1.63233639695178	1.6958189756005124	1.8347497723077428	1.8970970452642972	0.5896918365575812	0.605060109775129	0.6349639046170901	0.6469617492677788	1.7187743424747366	0.6243815690586528
43	I17	DF	RG	0.6	21.3931594997223	141.9908810083581	0.9756336828063172	5.25714734057695	0.0002446915991539	1.7447781437405712	0.07250924809441	0.6251889145108961	0.015658857740212	1.6522924555080722	1.6967534424994493	1.7939120473756196	1.8375651699382167	0.6048906104375443	0.6152292489287764	0.636088435775567	0.6447286880341004	1.7144736820437976	0.6261320196241399
44	I17	DF	RG	0.65	21.3931594997223	141.9908810083581	0.9634262911918406	7.971491594530392	0.0004589025651528	1.7346159387424187	0.0483313395482624	0.6240817874364868	0.0104990658045143	1.6729264384518798	1.7025693694291577	1.7673586458072033	1.796442501988872	0.6105327652128573	0.6173038542145274	0.6313445287619114	0.637306827335761	1.7108628080724075	0.6277783508652195
45	I17	DF	RG	0.7	21.3931594997223	141.9908810083581	0.9501089718932008	10.862860754146626	0.0007319817479514	1.7241741001928363	0.0354657434888058	0.6271847510895064	0.007678393295954	1.678892495720506	1.7006573557859046	1.748200919479396	1.769560878609305	0.6172972459315321	0.622187476597983	0.6324693538741243	0.636899005073407	1.7079882491488767	0.6289559555629648
46	I17	DF	RG	0.75	21.3931594997223	141.9908810083581	0.9322438059188768	14.913649447341031	0.0011686020657079	1.7177043646372645	0.0262682683603134	0.6267097975495765	0.0057122188965622	1.684180553129917	1.7003023445668162	1.735529179047508	1.7513051721825863	0.6193604162898515	0.6229709123262017	0.6306213537892118	0.6339610314518438	1.7051499903119338	0.6300222572562142
47	I17	DF	RG	0.8	21.3931594997223	141.9908810083581	0.902404348024858	21.737824068712413	0.0020607402538054	1.7123181327946422	0.0184814161610703	0.6283057439783238	0.0040134235594108	1.6887321915422528	1.700053808803594	1.7248393141853606	1.735955319857	0.6231556789263718	0.6256710038687019	0.6310500516907555	0.6334180023853071	1.7025687547952029	0.6308783000506522
48	I17	DF	RG	0.85	21.3931594997223	141.9908810083581	0.8903708028193078	24.587832899816966	0.0024864092243277	1.7038389528026114	0.016483743419263	0.6281884927704398	0.0035983567228664	1.6827870065887482	1.6928951283535	1.7150137020310372	1.7249471000390977	0.6235844755850353	0.625826444406074	0.6306455577623912	0.6327705233465112	1.7000479363987986	0.6318529393281536
49	I17	DF	RG	0.9	21.3931594997223	141.9908810083581	0.8427157546066893	36.07205787345427	0.004418540845636	1.699501122184084	0.0117923757145841	0.6298848462442386	0.002567084400892	1.6844752553877815	1.691665453409017	1.7074825332945285	1.714591857438606	0.6265978666343237	0.6281893926936638	0.6316338344841147	0.6331579591936073	1.697693605356673	0.6323382778684751
50	I17	DF	RG	0.95	21.3931594997223	141.9908810083581	0.8186283748813918	41.81337349361144	0.0055143155754766	1.6966249508395363	0.0103620309987536	0.6331485494203635	0.0022401925031598	1.6833764246700529	1.6897291486595325	1.7036404886153926	1.709892709312744	0.6302836859555023	0.6316711622832754	0.6346772692489474	0.6360051982103199	1.6953136677317924	0.6330371309697879
51	I17	DF	RG	1.0	21.3931594997223	141.9908810083581	0.7273903921000336	66.74111047425095	0.0112051419037712	1.6847885313707278	0.0072846810987709	0.6318397281814503	0.0015916382774784	1.6755060201721903	1.6799258143635996	1.689723405999194	1.694106299004514	0.629799340833699	0.630787637260928	0.6329192209034112	0.6338682047926382	1.6927337362645982	0.6321640694974532
52	I17	DF	RG	1.05	21.3931594997223	141.9908810083581	0.6993217094949382	75.23657416996137	0.0134037084343417	1.6728276798166697	0.0066971467623411	0.6306435387273298	0.0014784597246611	1.6642871001014177	1.6683813912126713	1.6773609814492532	1.6813836364901924	0.6287554281744366	0.6296634405360139	0.6316461127508202	0.6325321579874381	1.690505982835943	0.6323166274115476
53	I17	DF	RG	1.1	21.3931594997223	141.9908810083581	0.7329648616903781	64.95127966762114	0.010667113410799	1.6774697163383836	0.007371841681662	0.6329077204843578	0.0016141041199905	1.6680742006003928	1.6725819140468097	1.6824567375036064	1.6868871506634933	0.6308437747001739	0.6318378505759036	0.6340077847024184	0.6349639675019593	1.6883618346045086	0.6342417992175571
54	I17	DF	RG	1.15	21.3931594997223	141.9908810083581	0.7029348068002422	73.58752967117124	0.0128669142230136	1.6736166351392177	0.0067622243709043	0.6334575567003214	0.0014810775266758	1.6650128108212876	1.6691272166149935	1.678193964179699	1.6822895844827734	0.6315626999160303	0.6324741399521139	0.6344625475392764	0.6353440652245408	1.6859974984120367	0.6344338331459899
55	I17	DF	RG	1.2	21.3931594997223	141.9908810083581	0.5574738260538376	121.95726635762524	0.0274610405500005	1.637467767743544	0.0050460563655969	0.6335558489746225	0.0011271103535879	1.631012793605087	1.6341179425085326	1.6408762564195216	1.643901986756002	0.632121238915069	0.6328038970469427	0.6343189780335663	0.6349958637349967	1.6817256035801795	0.6293475399788754
56	I17	DF	RG	1.25	21.3931594997223	141.9908810083581	0.4555502318476828	165.24225607826253	0.021690626331206195	1.6174940534820248	0.004522776473607417	0.6310006511299626	0.0010313817374230966	1.6117136837837704	1.614465880939777	1.620551958735896	1.6232873160792956	0.629685744618504	0.6303167072440737	0.6317006689276906	0.6323157318292101	1.676586167220278	0.6223430921369186
57	I17	DF	RG	1.3	21.3931594997223	141.9908810083581	0.45720953807392495	163.72714868451317	0.021340665975801948	1.621356251520058	0.004536101466684774	0.6326854491753381	0.0010281169277524822	1.6155688703276063	1.6183392063252882	1.6244197094274666	1.627148153555571	0.6313721615857537	0.6320059879850188	0.6333858880684872	0.633998593991935	1.674201110535382	0.6238027880230227
58	I17	DF	RG	1.35	21.3931594997223	141.9908810083581	0.4556488212151199	164.29127834885466	0.021410227511848883	1.6114439565250211	0.004505679286857635	0.6330232598737079	0.0010258620934244672	1.6057011460206894	1.6084374887415396	1.6144890526083617	1.6171995147721603	0.6317128195606211	0.632342784398674	0.6337189505040007	0.6343288850452138	1.6714861597563115	0.6246038380968508
59	I17	DF	RG	1.4	21.3931594997223	141.9908810083581	0.3999128647266897	190.7443126524579	0.02697787283120637	1.5881522291338366	0.00434073575630436	0.6345907660853976	0.0009982925616186804	1.5826104271342563	1.5852645581560993	1.5910758394027482	1.59370336462534	0.6333158542658335	0.6339252177857149	0.6352706993865511	0.6358687919106588	1.666890791044646	0.6195520621919908
60	I1_10	DF	RG	0.4	22.335516317122572	117.9166198028696	0.99034697033207	1.8654449220519425	5.152014940310149e-05	1.925887799748165	0.2005032285043962	0.6062339947772268	0.0424530177556345	1.6701399555028216	1.7929955432260525	2.061837527402731	2.182397784732361	0.5509550977050106	0.5817465956063889	0.6362696730483387	0.656359466158425	1.7408648514253509	0.628350478665206
61	I1_10	DF	RG	0.5	22.335516317122572	117.9166198028696	0.988004894979156	2.2837174280380887	6.95932550461787e-05	1.846504084838753	0.1548897958308457	0.6140577336780881	0.0331004658966728	1.6489447567913802	1.7438414661958683	1.9514603353728084	2.044659084210144	0.5708937888912614	0.5942526244567713	0.6374369647264169	0.6539493276685545	1.723955781281712	0.6350732865323253
62	I1_10	DF	RG	0.55	22.335516317122572	117.9166198028696	0.9830043674020776	3.1996610848712197	0.0001159135811699	1.795520012190839	0.1065727510517654	0.6206899593804176	0.0227605171029377	1.6596058126319213	1.7248646292751475	1.8677542242079248	1.931873913676012	0.5910712793290616	0.6065608569445489	0.6366526243932646	0.648710505565515	1.7187302250694667	0.6372025931154401
63	I1_10	DF	RG	0.6	22.335516317122572	117.9166198028696	0.9759938460858552	5.029303055856086	0.2562897369935507	1.97986541115228	0.1309047997443969	0.5801398363768268	0.0278784459456957	1.864148961680505	1.915267490566405	2.028924701477896	2.0835783490474173	0.5571592071957893	0.5701657926335876	0.5945790464408366	0.6043921218424618	1.7146030495889242	0.6389680292248576
64	I1_10	DF	RG	0.65	22.335516317122572	117.9166198028696	0.9639872710110096	6.764198968377079	0.000357135569972	1.7447256520232115	0.0493561165582167	0.6262481616313758	0.0105987394440709	1.681748004908877	1.7120190092620904	1.7781783699715494	1.807871910012171	0.6125635344768208	0.6194100108402206	0.6335732598294309	0.6395975918239435	1.7108902065225515	0.6403483353185832
65	I1_10	DF	RG	0.7	22.335516317122572	117.9166198028696	0.9509326311763256	9.25022332844171	0.0005714635968799	1.7380347160633491	0.0363348146998685	0.6275326450341702	0.0077969887560256	1.6916615721744628	1.7139333703317412	1.762643355650881	1.784520595785947	0.6174929918125263	0.6224630731011511	0.6328986479003078	0.6373959478264624	1.7080069254736785	0.6415445393682178
66	I1_10	DF	RG	0.75	22.335516317122572	117.9166198028696	0.9327982135955372	12.637812353822325	0.0009169869767245	1.7379052549416487	0.0267882964718655	0.6320436697392083	0.0056753940286451	1.7037234020720768	1.7201320506329358	1.756042644864059	1.772189439896919	0.6247479553564056	0.6283377564619801	0.6359371916916636	0.6392436765105421	1.7051851910115416	0.6425145709954836
67	I1_10	DF	RG	0.8	22.335516317122572	117.9166198028696	0.9037140294695544	18.50187589265869	0.0016193360005802	1.730185290991077	0.0189143423806035	0.6298922445028673	0.0040476411662409	1.7060424875773277	1.717642963530021	1.7430100540778	1.7543951561701432	0.6246978496255916	0.6272345935451857	0.6326611322409645	0.6350416469267851	1.7025726744982848	0.6434112151572378
68	I1_10	DF	RG	0.85	22.335516317122572	117.9166198028696	0.8917255031795549	20.90712287844714	0.0019486418516002	1.721726610518466	0.0168518926827826	0.6305242216081708	0.0036177107903602	1.700214789114232	1.7105477747930702	1.7331377548047984	1.7432935625945367	0.625885523727337	0.6281484751407569	0.6329953871440519	0.6351306916978096	1.7001046943818716	0.6442917743134001
69	I1_10	DF	RG	0.9	22.335516317122572	117.9166198028696	0.8444269185911988	30.74624962804541	0.0034542765252744	1.7236511487657569	0.0120727165903612	0.6317848740690638	0.0025804864734066	1.708242436026575	1.7156421706245109	1.7318447586786707	1.7391012684586458	0.6284850507862295	0.6300815314588589	0.6335453456576544	0.6350724878571172	1.6978018849173775	0.6447367113713587
70	I1_10	DF	RG	0.95	22.335516317122572	117.9166198028696	0.8217427418557501	35.86022844889309	0.0043722808184185	1.7188964756467222	0.0106565525865975	0.6301101955914883	0.0022943898795249	1.7053280560386233	1.7118180264742044	1.7261251159633333	1.7325585485161288	0.6271677260540007	0.6285941280489777	0.6316714622238715	0.6330290421607859	1.695468802283714	0.6451772121889549
71	I1_10	DF	RG	1.0	22.335516317122572	117.9166198028696	0.7301759700899605	56.98607037704576	0.0086923300976026	1.7114306175082743	0.0074607067636446	0.633035951195628	0.001599294152445	1.701924425129811	1.7064708846986985	1.7164941546945047	1.720958574383453	0.6309880879722363	0.6319774231709017	0.6341235835555175	0.6350787242247876	1.6925825039070732	0.6442671329564001
72	I1_10	DF	RG	1.05	22.335516317122572	117.9166198028696	0.7011803145739922	64.17663129053236	0.0104807268657225	1.705491205503386	0.0068586994414666	0.6339055907387927	0.0014723886455827	1.6967465519814486	1.700957713379485	1.7101305622640417	1.714275510846322	0.6320220962976794	0.6329312316711445	0.6349053975176082	0.6357825312829994	1.6903342638437997	0.6443406480929277
73	I1_10	DF	RG	1.1	22.335516317122572	117.9166198028696	0.7353100543045118	55.48268226077877	0.008385879663191	1.7077366716532882	0.0075597891430579	0.6345748561400298	0.0016176855691897	1.6981073074726425	1.7027095579031082	1.71284542402339	1.7174007899341934	0.6325064377586576	0.6335000565157697	0.6356762965219156	0.6366399595610472	1.6882406001788306	0.6463178760011857
74	I1_10	DF	RG	1.15	22.335516317122572	117.9166198028696	0.7050945220675103	62.75675739776111	0.0101291644128448	1.7037328862318173	0.0069217182285847	0.6363017841887236	0.0014778007284924	1.6949177436027705	1.6991226537578217	1.7084133541410624	1.712597096733037	0.634412066561466	0.6353235441463105	0.6373054859542584	0.6381878216548462	1.6859095637366723	0.6463424605400889
75	I1_10	DF	RG	1.2	22.335516317122572	117.9166198028696	0.5582867522109799	104.18997101914223	0.0216603700703779	1.680320290028699	0.0051773297937896	0.6380281800983894	0.0011149596103411	1.6737113782793889	1.676864517408277	1.6838140504010304	1.6869444270206992	0.6366015863009864	0.6372884151683871	0.6387833682272257	0.6394521017162945	1.6814443783488264	0.6412662891004343
76	I1_10	DF	RG	1.25	22.335516317122575	117.9166198028696	0.45455878788978576	139.86103852027293	0.016844655452886825	1.6531244488366834	0.004619905114996393	0.64077727457925	0.001003063463038493	1.6472063373328947	1.650054430824396	1.6562390569341952	1.6590527297789952	0.6395003829401228	0.6401120351912477	0.641460006973229	0.6420571216723114	1.6765508557594486	0.6344800497838573
77	I1_10	DF	RG	1.3	22.335516317122575	117.9166198028696	0.4571738228080269	138.26425221178775	0.016544108654387813	1.6489080676427426	0.004613739925160896	0.6422757684355536	0.0010007682131892622	1.6430216087131106	1.6458533370233528	1.6520265918542112	1.6547923759730048	0.6409985569139783	0.6416105447320609	0.6429539655261295	0.6435576019529418	1.6744869084210356	0.6357879553110708
78	I1_10	DF	RG	1.35	22.335516317122575	117.9166198028696	0.45456033242692206	138.6161275757334	0.016641273174366422	1.6421746915796844	0.004587326757150621	0.643973200641186	0.000994558645421615	1.6363235889963172	1.6391194803770837	1.6452748302393227	1.6480383415824291	0.6427022127836115	0.6433116681255103	0.644646945384775	0.6452437707223151	1.6719357084046507	0.6363255456368094
79	I1_10	DF	RG	1.4	22.335516317122575	117.9166198028696	0.3980300732042784	161.6662791743378	0.021003626330728924	1.6292054918933185	0.004448547661590614	0.644629587001236	0.0009706143763461244	1.6235156113098885	1.6262364553109212	1.6322081089078455	1.634923025435038	0.6433872936872675	0.6439835044522046	0.6452886425549476	0.6458667232529754	1.6663988476725227	0.6314458708515837
80	J17	DF	RG	0.4	21.850168756996595	149.09015767863477	0.9903224453905528	2.22746686818253	6.75555101067372e-05	1.8234467579727245	0.1893592664310898	0.6208579652678916	0.0407656872386135	1.5818829750617525	1.6979510546857388	1.9517995414868168	2.065683496926228	0.5677747126406527	0.5973246130067204	0.6497001466872847	0.6690117159479674	1.7407987683397237	0.6176002271383144
81	J17	DF	RG	0.5	21.850168756996595	149.09015767863477	0.9878157812688068	2.7524932906649973	9.343698370342864e-05	1.7881121336768622	0.1476776996996173	0.629880499124613	0.0312317824006757	1.5997422677566415	1.6902233673757086	1.8882048690170028	1.9770472754112225	0.5891545331857648	0.6111511923112948	0.6519189479038456	0.6675623241617512	1.724007295655713	0.6247736824512609
82	J17	DF	RG	0.55	21.850168756996595	149.09015767863477	0.982802721836946	3.914195436994368	0.0001573848697462	1.7580099277098835	0.1031340812447146	0.629321311912626	0.0219783491443138	1.6264713897518142	1.6896613752183325	1.827898760895423	1.889942493133299	0.6007211333340055	0.6156590768808845	0.6447265915554601	0.6563936832749129	1.7188153765346252	0.6268963137580483
83	J17	DF	RG	0.6	21.850168756996595	149.09015767863477	0.9757381327803888	5.531450965565055	0.0002631599893103	1.740811955885908	0.0726513685271196	0.6306584610491559	0.0154967615429202	1.6481187559133317	1.6926491641340131	1.7900384437750687	1.83379150955723	0.610569382853323	0.6208215435531927	0.6414522797152017	0.6499876731752242	1.7145959591881332	0.6287573546950836
84	J17	DF	RG	0.65	21.850168756996595	149.09015767863477	0.9633196332721112	8.305497559945328	0.0004889153418133	1.7263521812904503	0.0479640167666526	0.6358665366584013	0.0101407558419205	1.6651600669022406	1.6945787089332351	1.7588519052608156	1.7877086195156449	0.6227752499720733	0.6293166163977519	0.6428714712445801	0.6486440327461049	1.7108021768184838	0.6302139418969505
85	J17	DF	RG	0.7	21.850168756996595	149.09015767863477	0.9502922487783598	11.42652095485969	0.0007866543894329	1.7207689729594284	0.0355215342860658	0.6329406839226832	0.0075873126120657	1.6754125961885822	1.697217002132261	1.7448571690613823	1.7662152678089147	0.623168671792255	0.6280086910400178	0.6381538178911389	0.6425414510087666	1.7080346668283803	0.6314584530894803
86	J17	DF	RG	0.75	21.850168756996595	149.09015767863477	0.9321725736914482	15.68503444416646	0.0012688169781411	1.7224005937737263	0.0263120908722614	0.6343152716328216	0.0055904427248581	1.6888156802924712	1.70494695670458	1.740212400611882	1.7560791935711546	0.6271286530221781	0.6306580101821491	0.6381492672722473	0.6414138228290553	1.7052956380264523	0.6324987404078325
87	J17	DF	RG	0.8	21.850168756996595	149.09015767863477	0.9022050122143724	22.767302201211645	0.0022065998399089	1.7116883900207076	0.0184386942983931	0.6377740965959966	0.0039037532616411	1.6881631601499618	1.6994451606211198	1.724184699732625	1.7352873217606697	0.6327745253436525	0.6352087985483401	0.6404444844786703	0.6427426638019298	1.702530075733534	0.6333969582033919
88	J17	DF	RG	0.85	21.850168756996595	149.09015767863477	0.8899732351757718	25.40098412002232	0.0026192464406524	1.6828194013406703	0.0162256442173342	0.643206234223771	0.0034412746470144	1.6621126939476876	1.6720778333216246	1.6938108972078876	1.7035997224888733	0.6388003905390374	0.6409432933909521	0.6455579722935613	0.6475854196420143	1.700145566948755	0.6343010729770829
89	J17	DF	RG	0.9	21.850168756996595	149.09015767863477	0.8418930789176284	37.31908146960463	0.0046251305814628	1.6840873988333582	0.0116283187380071	0.6449768710961281	0.0024513045026983	1.6692406312815873	1.676364691284211	1.6919493914111188	1.6989690500809986	0.6418389258002247	0.6433579517757835	0.64665063880701	0.648102309239011	1.6980511548524122	0.6347626668581398
90	J17	DF	RG	0.95	21.850168756996595	149.09015767863477	0.8188540556882137	43.40640159407181	0.0058584833664327	1.6750868049000665	0.0102417535197384	0.6444022090677176	0.0021739119820248	1.6620368392573492	1.6682728894207255	1.6820205908793335	1.6881923615507866	0.6416164802672157	0.6429711823443754	0.645882710767645	0.6471711070250398	1.6952355766246372	0.6353629739801521
91	J17	DF	RG	1.0	21.850168756996595	149.09015767863477	0.7262893582034206	69.16641587277013	0.0116882818682574	1.670785566312332	0.0071981275807275	0.6459143454582027	0.0015264774219684	1.661588530668171	1.6660108780552667	1.6756564569029195	1.6799918895012185	0.6439667481132604	0.6449031537536907	0.6469510418378375	0.6478606094684698	1.6931167577757935	0.6344620523927287
92	J17	DF	RG	1.05	21.850168756996595	149.09015767863477	0.6975487347396213	77.86542989857958	0.0141367322458899	1.6605425486572254	0.0066161730441957	0.6460668215738503	0.0014108262809953	1.6521110782351645	1.6561150634099049	1.6650253072367427	1.6690072558692426	0.64426289499212	0.6451309636559868	0.6470259377334808	0.6478681765640316	1.690139462480147	0.6347336440340244
93	J17	DF	RG	1.1	21.850168756996595	149.09015767863477	0.7317941971483551	67.30209049288369	0.0112426216204047	1.6639331517792335	0.0072906704440287	0.6471267126511827	0.001545325052861	1.6546401532412784	1.6590928040447812	1.6688759697307027	1.673285059850144	0.6451483322353738	0.6461014560216203	0.6481721229863513	0.6491005759405913	1.6881152212011548	0.6365839923837446
94	J17	DF	RG	1.15	21.850168756996595	149.09015767863477	0.7013739122344858	76.05529894467938	0.0135811208519271	1.657765191389246	0.0066698746364107	0.6489647078276914	0.0014130516471187	1.6492736789294915	1.6533496237246614	1.6622923515682275	1.666267336420234	0.6471573219860434	0.6480256129494508	0.6499206303816132	0.6507705148658162	1.6859243640673778	0.636750902689635
95	J17	DF	RG	1.2	21.850168756996595	149.09015767863477	0.5541436079727388	126.05639179888168	0.0287049614891036	1.628440535627916	0.0049960883517362	0.650404293839119	0.0010711851753448	1.6220653682763206	1.6251203135460597	1.6318086454053151	1.634837224469265	0.6490341263627629	0.6496907489778478	0.6511305483482783	0.6517713876645956	1.681733174337358	0.6316372561917292
96	J17	DF	RG	1.25	21.850168756996595	149.09015767863477	0.4500562312449496	167.026690495842	0.022013371015057577	1.5811381492618808	0.0044050208884243635	0.6574917260265633	0.000954772465052054	1.5755170954202848	1.5782075794943227	1.5841018074459763	1.5867605584635436	0.6562672116460947	0.6568542020333014	0.6581412878523295	0.6587148489364973	1.6770111939317243	0.6250315164968264
97	J17	DF	RG	1.3	21.850168756996595	149.09015767863477	0.4527023346412904	165.2178909907941	0.021590538534485025	1.5779363234991515	0.004402924961833657	0.6586947759361199	0.0009527679959570964	1.5723103714487738	1.575000713743175	1.5809168313200574	1.583548981967393	0.657480561115794	0.6580622398038738	0.6593405798826898	0.6599096267305192	1.674418381094137	0.6264024792982892
98	J17	DF	RG	1.35	21.850168756996595	149.09015767863477	0.44959237876119096	166.2781863803602	0.021786851018458793	1.5797139655155852	0.004400971954948096	0.659466457195306	0.0009487683353208809	1.5741035591807013	1.5767842365815052	1.5826879659960644	1.585323243629014	0.6582519842583595	0.6588352769983677	0.660110686314248	0.6606771207361409	1.6717400028813523	0.6273151209112864
99	J17	DF	RG	1.4	21.850168756996595	149.09015767863477	0.39390731390725114	192.52709293038532	0.027101288985217683	1.5518698650631277	0.004233774683398509	0.6616704409038893	0.000923693603580368	1.5464677736663655	1.549051813819798	1.5547391354305962	1.5572971375466595	0.6604889156543131	0.661055028566377	0.6622951574551347	0.6628529705222005	1.6669054265277667	0.6223683115786683
100	TG1	FC	DH	0.4	18.06081649602797	281.930654629803	0.9890628118623798	3.8196221274985738	0.0001515290960492	1.8699048161330225	0.1719311723743941	0.6330898672597145	0.0346553306143372	1.6506405546995233	1.755959538283231	1.9864338314613512	2.089833113134321	0.5878946595345038	0.612639487883849	0.6575926731756876	0.674537767219116	1.740778375275795	0.6001699664936477
101	TG1	FC	DH	0.5	18.06081649602797	281.930654629803	0.986476089702202	4.77231367636433	0.0002138187210337	1.8209547516391595	0.1355863748703788	0.6308515097535534	0.0279670598191511	1.6479638407573214	1.7310880088284557	1.912855926826538	1.994421570091334	0.5943959251080514	0.6138661094926662	0.6505650375750769	0.6648452407054385	1.7239654321422504	0.6080308731451931
102	TG1	FC	DH	0.55	18.06081649602797	281.930654629803	0.9807706997325332	6.712304621098387	0.0003545902740582	1.7844574804204476	0.0937208060804831	0.6369216524280948	0.0192316827324182	1.6649139488149216	1.7223660818953412	1.847949691423944	1.90437652041952	0.6119349506827219	0.6248696277130723	0.65037188787765	0.6607338856284302	1.7186751462665333	0.610526058849038
103	TG1	FC	DH	0.6	18.06081649602797	281.930654629803	0.9729471188919848	9.45629541122815	0.0005907171840581	1.7573053048041694	0.0658686691455638	0.6383570191039298	0.0136137081043572	1.6732816232756855	1.7136444843009226	1.801950689249028	1.84154777278692	0.6207331471039259	0.6296632623820528	0.6478118281829088	0.6553905813167772	1.714453476069477	0.6124871770266849
104	TG1	FC	DH	0.65	18.06081649602797	281.930654629803	0.9593230106777256	14.264403187155182	0.0010970990444169	1.7423475678771772	0.0437439842410647	0.6400019507728779	0.0090555655014227	1.6865409422712472	1.7133655856538534	1.7719875308200568	1.7983141884442004	0.6283081287538361	0.6341350599114373	0.646248269463821	0.6514324412486227	1.710669579148481	0.6141243943012868
105	TG1	FC	DH	0.7	18.06081649602797	281.930654629803	0.9443461566634712	19.488493209430043	0.0017566869627321	1.7430677290336467	0.0322412513994466	0.6434115788532324	0.0066023198174315	1.70191154637124	1.7216821964871412	1.7649156686499108	1.7843284272595472	0.634909136281562	0.6391099917678643	0.647949205256169	0.6517777669729493	1.707839320412455	0.6156530695411877
106	TG1	FC	DH	0.75	18.06081649602797	281.930654629803	0.9241456420680682	26.120888671118497	0.0027235012268018	1.703618828955999	0.023374174885186	0.653115700856611	0.0047619912334802	1.6737673308187646	1.6881130249108172	1.7194668688449697	1.7335346193205088	0.6470016184702735	0.6499904559372484	0.6563779802883407	0.6591631615738084	1.7050415464921291	0.6167763204778445
107	TG1	FC	DH	0.8	18.06081649602797	281.930654629803	0.8913847588481292	38.03899592635798	0.0047598472228879	1.689643312521968	0.0164924082989675	0.653450047169243	0.0033828257183726	1.6686029567170872	1.6786960239665207	1.700808084127159	1.7107301361333709	0.6491139876776011	0.6512226994617996	0.6557585690196481	0.6577584095157064	1.7022938682855493	0.6177677079605375
108	TG1	FC	DH	0.85	18.06081649602797	281.930654629803	0.8778265415148756	43.18307526669799	0.0058538966735848	1.69125105486042	0.0147904256285387	0.6528666570373632	0.0030363858630551	1.6723735335522838	1.6814300079952558	1.7012888360548115	1.7101425487114392	0.6489749668144867	0.6508722390667625	0.6549331412658269	0.6567389763688961	1.6999258167417055	0.6189278547473224
109	TG1	FC	DH	0.9	18.06081649602797	281.930654629803	0.8267947571309119	61.76624233331462	0.0099796454055418	1.6289677515515255	0.010364846990556	0.6598449726743708	0.0021643626909686	1.6157395842514564	1.622094118842068	1.6359843868138455	1.6422386912300468	0.6570786754287914	0.6584136944090716	0.6613225872761862	0.662599800995083	1.6973042222050874	0.6195207377165486
110	TG1	FC	DH	0.95	18.06081649602797	281.930654629803	0.8007855624570943	71.73881609670582	0.0124591236872804	1.6274635231946122	0.0091530686717788	0.6617683701355913	0.001902921924748	1.6157783492457165	1.6213999033072195	1.6336488838945271	1.6391754154903395	0.6593336376883914	0.6605096748168318	0.6630640400195704	0.664195440216681	1.6945468070859755	0.62015440800038
111	TG1	FC	DH	1.0	18.06081649602797	281.930654629803	0.7032833816755011	114.21506493382962	0.0249865700363686	1.6058489372107685	0.0064971721199121	0.6601319047874182	0.0013753974452705	1.5975361420334506	1.6015252270081095	1.610257842303164	1.614131876540446	0.6583809907139538	0.6592202237769329	0.6610667589086083	0.6618899874782261	1.6916812833956971	0.619341149340046
112	TG1	FC	DH	1.05	18.06081649602797	281.930654629803	0.6725024288630875	128.4503511728982	0.0299292592745256	1.5956607978306	0.0059951833841237	0.6608889718888428	0.001273308757685	1.5880345989540992	1.5916432496312876	1.5996989666258048	1.6033065272468527	0.6592606027699723	0.6600481380613358	0.6617546404787612	0.6625157509278562	1.689236747970359	0.6193888482666299
113	TG1	FC	DH	1.1	18.06081649602797	281.930654629803	0.7082401088023235	111.09390273491697	0.0239733124429488	1.6046390493227447	0.0065790517755886	0.6626891102935275	0.0013826838887445	1.5962452490930783	1.6002553707939515	1.6090879980380102	1.6130740168932676	0.6609267360950053	0.6617694751894978	0.6636273890358299	0.6644513355124835	1.6874973648637357	0.6216857694922417
114	TG1	FC	DH	1.15	18.06081649602797	281.930654629803	0.6768190802734968	125.91526258886992	0.0287850907975056	1.5971864550537862	0.0060598591434165	0.6621328690143622	0.0012810460149961	1.5894680679258837	1.593167670209544	1.6012608063195992	1.6049309731241193	0.6604934175202102	0.6612818985022277	0.663005505823564	0.6637695107631136	1.6846076746882743	0.6217788865298968
115	TG1	FC	DH	1.2	18.06081649602797	281.930654629803	0.526307407690704	209.94318756611588	0.0624618365635301	1.5594324222735398	0.004646771947608	0.6574091370910607	0.0010180603749668	1.553489206126112	1.556343456125613	1.5625630828600825	1.565394181560917	0.6561073485872246	0.6567304739069488	0.6580979261245747	0.6587091338283632	1.6791467831017155	0.6162593871180418
116	TG1	FC	DH	1.25	18.060816496027975	281.930654629803	0.4246913921460817	278.60586721705084	0.047747344714585783	1.4960380710101104	0.004119623711073041	0.659248570391087	0.0009395132749976953	1.490791366931413	1.4932984442403097	1.4988257916404824	1.501302832990328	0.658048240654586	0.6586249217911785	0.6598836948251506	0.6604435346670393	1.6730552850564764	0.6085013344264469
117	TG1	FC	DH	1.3	18.060816496027975	281.930654629803	0.42724277712648173	275.8257854632062	0.047294895720971224	1.4948176489284406	0.004121135032277026	0.6602726969297688	0.0009375081808714417	1.4895766561176063	1.4920820748101844	1.4976165665463717	1.5000810123510504	0.6590753417232806	0.6596533418498497	0.6609073187253184	0.6614677221674784	1.6713045361155765	0.6097439877362503
118	TG1	FC	DH	1.35	18.060816496027975	281.930654629803	0.42538430778489916	277.83465539757714	0.04750583144165686	1.4924849153010664	0.0041135749467297745	0.6595437078723436	0.0009383463743356731	1.4872318755049152	1.4897447063267588	1.4952717124170432	1.4977440360090493	0.6583419525994064	0.6589196138268949	0.6601804454962941	0.660743120270617	1.6682590390625198	0.6108805323033866
119	TG1	FC	DH	1.4	18.060816496027975	281.930654629803	0.37162319533399263	323.55291907992336	0.05940550425064386	1.4653719040395594	0.0039919656585658955	0.6576383828405042	0.0009333486664440049	1.460275649838063	1.462715422143163	1.4680645899983413	1.4704675464628474	0.6564447448496645	0.657016076227215	0.6582710648114118	0.6588299157382379	1.662494470365928	0.6053295680143538
120	TG2	FC	DH	0.4	19.752518175862143	245.784955107289	0.9899116397504606	3.49289564941051	0.0001327097818275	1.8084401176455125	0.180191928445845	0.6177333790834673	0.0393211396109813	1.578599319237814	1.6889686372174362	1.9305630280330617	2.038899452860676	0.5664951488263369	0.5948603210365311	0.6455456492208042	0.6643931272642188	1.7408331692455188	0.5988497717366355
121	TG2	FC	DH	0.5	19.752518175862143	245.784955107289	0.9875574325702288	4.3696294436209415	0.0001849556432553	1.7586322053857335	0.1422471456759392	0.6140840028819892	0.0318635632016189	1.5771787248930451	1.6643658539430353	1.855010112586409	1.9405729515178995	0.5725391683246419	0.5949337928926132	0.6365659876580279	0.6525919837192049	1.723994377468852	0.6067891498383408
122	TG2	FC	DH	0.55	19.752518175862143	245.784955107289	0.982107039179948	6.144941731243493	0.0003085205179128	1.742468907314997	0.0982819058646484	0.6249327057070222	0.0213642605287504	1.6170898814709007	1.677317080963148	1.809034204797498	1.868178200369708	0.5971564293388057	0.6116128209390449	0.6399010710175811	0.6513058531196507	1.718673813370113	0.609211871721385
123	TG2	FC	DH	0.6	19.752518175862143	245.784955107289	0.974528616036453	8.61618698322195	0.0005152225333213	1.7278945638149197	0.0687307998947536	0.63257839315193	0.0146861259423713	1.640198035021002	1.682338002121944	1.77447375724643	1.815832655985308	0.6135554299547578	0.6232266663626086	0.6427921520714726	0.6509288717494676	1.714389306107317	0.6112089961265333
124	TG2	FC	DH	0.65	19.752518175862143	245.784955107289	0.9621107050571224	13.136339922670691	0.0009634566358883	1.7119269026186297	0.0460745108203353	0.6261295256049989	0.0100847076846647	1.653096526693092	1.6814321808837511	1.743158299299608	1.7708737899350069	0.6131174948867956	0.6195961342896211	0.6330949308744538	0.6388387300469325	1.710690377684533	0.6129972880429048
125	TG2	FC	DH	0.7	19.752518175862143	245.784955107289	0.9481112200885574	17.94661549652677	0.0015479888746847	1.7132800933224126	0.0339210994372926	0.6298546143803355	0.0073369958923997	1.6699638756680424	1.6907638907781597	1.7362912437760132	1.7567167513478854	0.6204063984468307	0.6250758480885004	0.6349000148336434	0.6391458669873081	1.7078350912883935	0.6142557756904203
126	TG2	FC	DH	0.75	19.752518175862143	245.784955107289	0.929592197264993	24.633969596511907	0.002501519229643	1.7056374619655057	0.0251377302610234	0.629264000502876	0.0054671789368424	1.6736039021090157	1.6889792897321922	1.722679352390477	1.7377938389526806	0.6222360853040858	0.6256866769627427	0.6330129729264612	0.6362079316201992	1.7051103245672616	0.6154173870591784
127	TG2	FC	DH	0.8	19.752518175862143	245.784955107289	0.8983287531579769	35.794631350433164	0.0043691409169793	1.7006881628811723	0.0176628743856066	0.633217776002493	0.0038100673909006	1.678131690675964	1.6889820879097437	1.7126756528728213	1.7232886750994445	0.6283396159157802	0.6307107439728362	0.6358239059016023	0.6380624076085526	1.702321511445012	0.6165912494580781
128	TG2	FC	DH	0.85	19.752518175862143	245.784955107289	0.8856450295271361	40.58323695028834	0.0052379125475479	1.6991100666368055	0.0158005845100254	0.6328509526832761	0.003416063143492	1.678931531773084	1.688636427572896	1.7098352971416857	1.7193203912086052	0.6284737528199419	0.6305996969508706	0.6351793181117135	0.6372052675149111	1.6999242472710687	0.6175297655134362
129	TG2	FC	DH	0.9	19.752518175862143	245.784955107289	0.8365516390369759	59.44451156158411	0.0094006132076826	1.6873705198957485	0.0113082974703908	0.6340759708967569	0.0024523562340874	1.6729391131913731	1.6798730252546878	1.6950349981779722	1.701830630079611	0.6309364206622601	0.6324584296192853	0.6357481815191253	0.6372034868283011	1.6972083964273976	0.6181625065101499
130	TG2	FC	DH	0.95	19.752518175862143	245.784955107289	0.8126086728129892	69.15297768794822	0.0117651694577268	1.6807960446583186	0.0099737471366842	0.6338877197386448	0.0021728568760292	1.6680755945838437	1.674202641807962	1.6875748088314009	1.6935383516520826	0.6311017617326566	0.6324495842651896	0.6353623511563351	0.6366581836775745	1.6947137141419113	0.6189308518454688
131	TG2	FC	DH	1.0	19.752518175862143	245.784955107289	0.7191039595630914	109.88170378689452	0.0235387349569293	1.660124844289344	0.0070120359903412	0.6339268463278629	0.0015460875038649	1.6511684631069423	1.6554462294576784	1.6648595458268591	1.6691034399642617	0.6319506828642474	0.6329039085262615	0.6349806129784564	0.6359008181842266	1.6915811565426482	0.6181892473668179
132	TG2	FC	DH	1.05	19.752518175862143	245.784955107289	0.6892666423898482	123.82762474372004	0.0280277724921236	1.6549493653576006	0.0064674774070112	0.63444587350142	0.0014272809269716	1.646695713293962	1.650641389529913	1.6593169391736853	1.663228907610009	0.6326196257961162	0.6334984063798645	0.6354167055875161	0.6362696755650747	1.689228128589042	0.6184282397061943
133	TG2	FC	DH	1.1	19.752518175862143	245.784955107289	0.7235823812763691	106.9010695144227	0.0225499392573241	1.6611216159687014	0.0071055441807848	0.6370226635659165	0.0015527752243949	1.6520629274313878	1.656391364287869	1.6659573322198418	1.670227311293372	0.6350385264686833	0.6359939413076208	0.6380743398135447	0.6390023608124257	1.6872205872306698	0.6204464031495945
134	TG2	FC	DH	1.15	19.752518175862143	245.784955107289	0.6936317789937568	121.31314128545876	0.0272946231093984	1.654157690295831	0.006530753602947	0.635688364376346	0.0014385229842312	1.6458578999903144	1.6498133984023768	1.658572582367685	1.6624978821227223	0.6338446786377083	0.6347369997159036	0.6366628232088682	0.6375270411230273	1.684916100504933	0.6206429745872482
135	TG2	FC	DH	1.2	19.752518175862143	245.784955107289	0.5456815491426646	200.5842464231715	0.058208237947823	1.6127734044693336	0.0049057186744065	0.6362121925496946	0.0011052596890707	1.6065102025639528	1.609518581637705	1.616098849431772	1.6190477967122312	0.6347986456500109	0.6354755836810193	0.636959101439525	0.6376206108018966	1.679335955364336	0.6156704900117899
136	TG2	FC	DH	1.25	19.752518175862146	245.784955107289	0.4437669199040681	267.25599371103743	0.044371046172435924	1.561685914185537	0.004340602347881701	0.6386317381091606	0.0010042139171272837	1.556122672826717	1.5587928032529126	1.5646221038350747	1.567224702533346	0.6373491140987181	0.6379656877184214	0.6393113086053445	0.639914497853888	1.673788326514689	0.6087939681568704
137	TG2	FC	DH	1.3	19.752518175862146	245.784955107289	0.4453189296740966	264.7295066979646	0.044089913303890185	1.5654797359304111	0.004353667397413417	0.6405030860776308	0.0010000866131880982	1.5599393127369405	1.5625983529262397	1.568406080868432	1.5710444391976948	0.6392263745501306	0.6398389476817635	0.6411815647414736	0.6417789177747775	1.6716140120871839	0.6104454677267425
138	TG2	FC	DH	1.35	19.752518175862146	245.784955107289	0.4433984170539103	267.06189976874214	0.044269626666880973	1.565743731213499	0.004350243891508908	0.6392630383139701	0.0010024404824256039	1.560196641512546	1.5628608508639097	1.5686757197037458	1.5712876310710278	0.637980328937486	0.6385958967978668	0.6399413936821267	0.6405437538223251	1.6689627647735144	0.611199644275414
139	TG2	FC	DH	1.4	19.752518175862146	245.784955107289	0.3875736971880961	309.6630525060465	0.05592281517055464	1.5404154057403017	0.004199873077555381	0.6411010896634599	0.0009801291253613122	1.5350383088765325	1.537623707429798	1.5432523667164695	1.5457644593616444	0.639848020692604	0.6404500258970534	0.6417629044066435	0.6423546682019767	1.662985537627808	0.606331741870854
140	TG3	FC	DH	0.4	16.112173184765506	343.38342598290296	0.987284632444201	4.106152398588227	0.0001694758105201	1.9204571045440024	0.152025553654404	0.6887383431716576	0.0251291692529661	1.7265207808071437	1.8196873605862007	2.023466817870858	2.1149279991895518	0.6559778800013957	0.673589275096155	0.7064655253925518	0.7191536613176632	1.7409088442625598	0.6182435718094635
141	TG3	FC	DH	0.5	16.112173184765506	343.38342598290296	0.9844511058412362	5.084758563764119	0.0002333154880931	1.8333335713965155	0.1188537372842025	0.6859105984672556	0.0206295502778215	1.6817260826300224	1.7545876672272052	1.9138513124388168	1.9854027904180085	0.6590510340877518	0.6732036758172019	0.7004105507796674	0.7111945109775155	1.724109021405914	0.625909758558954
142	TG3	FC	DH	0.55	16.112173184765506	343.38342598290296	0.9779891267584312	7.126516875326012	0.0003879532104788	1.7830365800454004	0.0819286355010653	0.6906983202128035	0.0143045281099112	1.6785252491120202	1.7287814311969305	1.838550344077932	1.8878438554629535	0.6721389940302785	0.6816600947041043	0.7006780854173708	0.7084913866486324	1.7186888753869998	0.6282643602683148
143	TG3	FC	DH	0.6	16.112173184765506	343.38342598290296	0.9690697298888714	10.00152398008991	0.0006411452478708	1.7481806224344671	0.057428104109743	0.6928163810011458	0.010124167836568	1.6749023701267869	1.7101046516462164	1.787077537378508	1.8216835414975656	0.6797260545906306	0.6863225956331062	0.6998365382294127	0.7055211855895155	1.7146679330763577	0.6303569651356142
144	TG3	FC	DH	0.65	16.112173184765506	343.38342598290296	0.9534889100119028	15.044404506387618	0.0011870886874244	1.7303750851960509	0.0381101807565638	0.6953624554808588	0.0067196461916413	1.681737811697915	1.705096034119193	1.7561969017457568	1.7791543997079642	0.6867051065045451	0.6909946542128866	0.6999896039561313	0.7038596833464512	1.7111194905450418	0.6319024477273725
145	TG3	FC	DH	0.7	16.112173184765506	343.38342598290296	0.9368853858510096	20.57653983942605	0.0019031690290441	1.7203227552026787	0.028171413313478	0.6956756087740342	0.0049875007743895	1.6843510099852552	1.7016367699126904	1.7394301541598445	1.7563608637790973	0.6892547351747115	0.6924203211161255	0.6990965930838503	0.7020017182245795	1.7081648015873194	0.6332651995543209
146	TG3	FC	DH	0.75	16.112173184765506	343.38342598290296	0.9142047440337016	28.192036951736497	0.003032765066471	1.716609276678828	0.0209394382078003	0.6969915929952055	0.0036973016297844	1.6899396036846095	1.7027160067017633	1.7308189629618131	1.7434370548499492	0.6922437124894758	0.6945659782550746	0.6995203942684354	0.7016879443290646	1.705699021790265	0.6343777147524907
147	TG3	FC	DH	0.8	16.112173184765506	343.38342598290296	0.8773077881432039	41.10776321367149	0.0053870948008541	1.706728212592599	0.0148688841348701	0.697248088716008	0.0026374316760918	1.6877524381214355	1.6968560112107054	1.7168017120068928	1.7257513409465992	0.6938692770097447	0.6955107211373779	0.6990499905527158	0.7006071334134485	1.703223574045072	0.6353333583049107
148	TG3	FC	DH	0.85	16.112173184765506	343.38342598290296	0.8623237354350795	46.43590152709189	0.0063999090727039	1.6973546719608188	0.0132907203829478	0.6977856646150535	0.0023677505431226	1.6804226001921632	1.688546951312202	1.7063625599951968	1.714392801034522	0.6947500399804662	0.6962206746138676	0.6993999465361704	0.700800322175434	1.7009190588989178	0.6363961235624916
149	TG3	FC	DH	0.9	16.112173184765506	343.38342598290296	0.8040939447241752	68.0738468380887	0.0114813122200882	1.6897834323644898	0.0096420725412457	0.6990306144690207	0.0017183107153046	1.677502072202437	1.683371249640964	1.6962980254257478	1.7021207898946265	0.6968322313757146	0.6978965195954312	0.7002035394919749	0.7012222212656631	1.6990611703607938	0.6366592261747729
150	TG3	FC	DH	0.95	16.112173184765506	343.38342598290296	0.7765587851688718	79.3790048757088	0.014526022580267	1.6829648438341884	0.0085759562582952	0.6974061719668215	0.0015425473789018	1.6720115515400598	1.677248222597132	1.6887587507230295	1.6939213943926208	0.6954373982043837	0.6963851916035753	0.6984542536165195	0.6993751971459604	1.696726494721471	0.6372513838005525
151	TG3	FC	DH	1.0	16.112173184765506	343.38342598290296	0.6690133360100431	126.46665009835976	0.0291289603435385	1.6670807845125777	0.0062131710917811	0.6967004217608614	0.0011302167790203	1.6591332299130928	1.662952294246838	1.6712792610917822	1.6750340561962205	0.6952572513951522	0.6959524531346775	0.6974674278389217	0.6981458817204395	1.6945235468723825	0.6359539331809465
152	TG3	FC	DH	1.05	16.112173184765506	343.38342598290296	0.6357804909881789	142.43240806294855	0.0345776294790789	1.658306055440322	0.0057764381833168	0.6968391047899108	0.0010552700234331	1.6509250339463473	1.6544778195801173	1.66222380606668	1.6656623349712112	0.695485002193869	0.69613925941791	0.6975541767492531	0.6981900723737333	1.692898473576225	0.6359145467648305
153	TG3	FC	DH	1.1	16.112173184765506	343.38342598290296	0.6748697167863373	123.08888499620645	0.0279716045155815	1.6639400979221055	0.0062794330198088	0.6982582887261296	0.0011399480334977	1.6559528053258916	1.6597671375525147	1.6681856493125429	1.6719612883267008	0.696802214716694	0.6974999565443538	0.6990311800162731	0.6997171171670074	1.6903853014963997	0.6380676296242211
154	TG3	FC	DH	1.15	16.112173184765506	343.38342598290296	0.6409064512029626	139.28404609978287	0.0334118033249738	1.653182286635095	0.005816231061844	0.6981889501240082	0.0010606580320563	1.6457420375058016	1.6492986212300826	1.6571182362813464	1.6606325271577955	0.6968324527532795	0.6974891972681934	0.6989049514032069	0.6995394005369466	1.6880620242336748	0.6381648297277015
155	TG3	FC	DH	1.2	16.112173184765506	343.38342598290296	0.4823977816526722	233.2733343695075	0.073195679677237	1.6157167860221648	0.0046165605221512	0.6915302192263646	0.0008840022174869	1.6098167224650697	1.612642918288011	1.6188280606589414	1.6216333251503454	0.6904022486456244	0.6909416989035291	0.6921303557597597	0.6926532637098878	1.6850236506137322	0.6308841696957138
156	TG3	FC	DH	1.25	16.112173184765506	343.38342598290296	0.378707246872756	318.2339514532747	0.0574852894674782	1.5907602209425717	0.004334806688290994	0.6840653609056683	0.0008615746651686781	1.5852262597819111	1.5878762379495652	1.593686853308771	1.596285065090066	0.682966247666907	0.6834943780136753	0.6846462450122611	0.6851678152689185	1.6814946454469002	0.6213653033655197
157	TG3	FC	DH	1.3	16.112173184765506	343.38342598290296	0.381492211317429	315.3477543746295	0.057171859888218476	1.5900380361910254	0.0043373163207155105	0.6845503600486594	0.0008598162487652999	1.5845194251864123	1.5871420374773555	1.5929628843919272	1.5955922106111742	0.6834523927732596	0.6839803216745558	0.6851321857220112	0.6856484379750482	1.678346517428649	0.6230791407530513
158	TG3	FC	DH	1.35	16.112173184765506	343.38342598290296	0.3776679127176195	316.72474627741866	0.05752136583033397	1.5913522746594913	0.0043412530543169	0.6864511056011491	0.0008540230495114908	1.585810362793693	1.588447493956514	1.59428977375959	1.5969051271642638	0.685361908496504	0.6858839853758107	0.6870295607808372	0.6875440628851809	1.6757674545253425	0.6239142137877504
159	TG3	FC	DH	1.4	16.112173184765506	343.38342598290296	0.3248436294046958	372.7473059649737	0.07346628191161038	1.574436688019205	0.004325206471872299	0.6804378343953308	0.0008768166152456344	1.5689126262181112	1.57154073308716	1.5773766478741424	1.5799572703421316	0.6793146002698381	0.6798589616180667	0.6810306902328646	0.6815573731348865	1.6711128745470951	0.616994599233038
160	TG4	FC	DH	0.4	17.35544322123834	352.3764790204393	0.9885923725827566	4.46040633592218	0.0001917900266265	1.8226361563941256	0.1607130353904879	0.6582945464622678	0.0308813946688072	1.6176204539767791	1.7161223350233905	1.9315579917278165	2.0282386588003365	0.6180318207849221	0.6399478044203758	0.6801119658073995	0.6953651833497574	1.740895786330864	0.6000356265017375
161	TG4	FC	DH	0.5	17.35544322123834	352.3764790204393	0.9860256079326912	5.640024725304768	0.0002726220821797	1.779570109878892	0.1282636437982145	0.6486777324950761	0.0257354569618451	1.6159228140394186	1.6944988433214885	1.8665066512887003	1.9436547469048928	0.6151454519375488	0.6329969824884139	0.6667953867607834	0.6800267178525107	1.7240255922541452	0.6078772814090555
162	TG4	FC	DH	0.55	17.35544322123834	352.3764790204393	0.9798751474709264	7.932616902828219	0.0004528125798591	1.7666572791048567	0.0886973137432492	0.658876451543041	0.0172599544752695	1.6535268402655725	1.7078407967172808	1.8267778916492183	1.880126017750675	0.6364582506898074	0.6480333385394209	0.6709428594344744	0.6802842773383225	1.718880672171477	0.6104413989270623
163	TG4	FC	DH	0.6	17.35544322123834	352.3764790204393	0.97160217824701	11.213301721421775	0.0007615798215565	1.7513169982380554	0.0625776176482992	0.6601370180995486	0.0121918325122334	1.671445263750573	1.7097886575044163	1.7937311050385438	1.8313548342621424	0.6443643001110466	0.6523405466435213	0.6685956883082314	0.6754131954644329	1.7148183050019	0.612348123344909
164	TG4	FC	DH	0.65	17.35544322123834	352.3764790204393	0.9577271198419188	16.95551433400548	0.0014152836283053	1.7234518313767206	0.0416709710309815	0.6574665027364376	0.0082967731056843	1.6703190287707752	1.6958110014667471	1.7517148337026014	1.7767783864569988	0.6467610538138371	0.6520866637542146	0.6631832551841556	0.6679390010631937	1.7111553386322311	0.6141025374659506
165	TG4	FC	DH	0.7	17.35544322123834	352.3764790204393	0.9423457866277664	23.287380650175976	0.0022881566332263	1.7281587270959535	0.0308898981761666	0.6579061813794133	0.0061202572765802	1.688758288190456	1.7076707146946848	1.7491122459757902	1.7677027500857858	0.6500296151139286	0.6539083154867578	0.6621065650941366	0.6656631122770491	1.7084819130572546	0.6153919220108859
166	TG4	FC	DH	0.75	17.35544322123834	352.3764790204393	0.9210973952091928	31.83421995469624	0.0036599106937512	1.7307425156425928	0.0228666882047506	0.662165777223139	0.0044660374669085	1.7015680100664567	1.7155762998480375	1.7462503653358885	1.7599603453050832	0.6564220167392996	0.6592342243116588	0.665220425625758	0.6678479808142228	1.7058502181667818	0.6165464577817125
167	TG4	FC	DH	0.8	17.35544322123834	352.3764790204393	0.8863612177411744	46.24441712550227	0.0063447799929254	1.724246824615357	0.0161280743643745	0.6656579038590998	0.0031293478523373	1.7036677143342085	1.7135501268997444	1.7351901380947978	1.7448983089802412	0.6616415529293647	0.6636021449520711	0.6677920558383499	0.6696403541205108	1.7033033505605153	0.6175061232583758
168	TG4	FC	DH	0.85	17.35544322123834	352.3764790204393	0.8725788985127759	52.418825491844096	0.007733401774332	1.718124442325137	0.0144550528663913	0.6645968113049205	0.0028209117820422	1.6997197488132625	1.7085458446149655	1.727952145148343	1.7366339899547512	0.6609843997949677	0.662738002038449	0.6665162906540443	0.6681889187976443	1.7010874187018714	0.618686077394102
169	TG4	FC	DH	0.9	17.35544322123834	352.3764790204393	0.817929621092693	76.61125306677356	0.01364048085108	1.7081736961053469	0.0103976241264051	0.6675616824226303	0.0020238345344927	1.6949421203786308	1.7012659241256196	1.715222157892642	1.7214614343559462	0.664968474415389	0.6662214149711383	0.6689399506937033	0.6701450639640797	1.699270292314781	0.6191725403373451
170	TG4	FC	DH	0.95	17.35544322123834	352.3764790204393	0.7913031104210262	89.13210802416654	0.0171594792361998	1.7045514665292516	0.0092097498275908	0.6679169632433267	0.0017946668362502	1.6928176930668293	1.6984046598866218	1.710768672619654	1.7163411917468605	0.6656204221345748	0.666732984654714	0.6691342060739127	0.670206985013953	1.6969603179154922	0.6197746175045028
171	TG4	FC	DH	1.0	17.35544322123834	352.3764790204393	0.689593416369308	141.81440021273494	0.0345103265978652	1.6843711545086246	0.0065907930873768	0.6672307823985937	0.0013003630134503	1.6759692392483287	1.679982632027552	1.6888006872524934	1.692774995630003	0.665568432414094	0.666369620240411	0.6681148038647363	0.6688907732646663	1.6951742455201635	0.6186081408152326
172	TG4	FC	DH	1.05	17.35544322123834	352.3764790204393	0.6579574074542894	159.81931513938005	0.0414335119690028	1.6759780030844815	0.0061046251556455	0.6670537064864243	0.0012116130688757	1.6681662447262786	1.6719047473530655	1.6801032211589595	1.6837716907789115	0.6655127549093455	0.6662469728553908	0.6678762610994359	0.6686012960789877	1.6934661928020385	0.6188667412100269
173	TG4	FC	DH	1.1	17.35544322123834	352.3764790204393	0.6954719142006442	137.9549486288009	0.0327267320283232	1.6783376673912962	0.0066572221077262	0.6687205652478667	0.0013145298997304	1.6698405728689714	1.6739230994895111	1.6828519575682526	1.6868510074728948	0.667045499695817	0.6678523214889543	0.6696091744392109	0.670399409050925	1.69058692192772	0.6211547087567653
174	TG4	FC	DH	1.15	17.35544322123834	352.3764790204393	0.6621611426509508	156.15589074375396	0.0398654556404025	1.6736789696992402	0.0061511106264871	0.6696597832217247	0.0012126614442616	1.6658057618431512	1.6695732677372732	1.6778276387866098	1.681555406326902	0.6681095137702644	0.6688621640703365	0.6704805282728256	0.671208115548568	1.688906316229246	0.6210987083916854
175	TG4	FC	DH	1.2	17.35544322123834	352.3764790204393	0.5069352141132095	249.9993235727818	0.0006622735207413	1.5725328764833382	0.0045670460896263	0.6790857530320844	0.0009320175941536	1.5667079111153284	1.56950442363703	1.5756267711222185	1.578377793365812	0.6778953585215737	0.6784695796678221	0.679718546960239	0.6802769988467341	1.685886165491855	0.614818580737191
176	TG4	FC	DH	1.25	17.35544322123834	352.3764790204393	0.4030342926049651	352.20760109712006	0.06738265201142565	1.6056478485508336	0.004395690854332043	0.6619979265450445	0.0009253397464324877	1.6000400887637924	1.60273135040906	1.6086285413346815	1.611266889219868	0.6608170944198999	0.6613818447064838	0.6626226555491443	0.663179372221319	1.6823596295073342	0.6065554861877597
177	TG4	FC	DH	1.3	17.35544322123834	352.3764790204393	0.4046259993858879	348.7184140299885	0.06606996037145066	1.608747078760227	0.004406338638712838	0.663888533453647	0.000920360843842542	1.603122715525189	1.6058146961058357	1.6117252718594313	1.6143922716846653	0.6627168216182842	0.663276374850533	0.6645112409394224	0.6650622990709959	1.6796177041812337	0.6078540872837715
178	TG4	FC	DH	1.35	17.35544322123834	352.3764790204393	0.40308932203570436	349.57129058842986	0.06668378799932241	1.5970582039617467	0.00436804645157325	0.664477495596791	0.0009194127019704423	1.5914883890945943	1.594161365256902	1.6000166657803145	1.6026373354489207	0.6633021101828964	0.6638656192452342	0.6650999209434498	0.665650017787378	1.6768742419617924	0.6090061474255577
179	TG4	FC	DH	1.4	17.35544322123834	352.3764790204393	0.34910768507329243	410.54232920555637	0.08459737426175423	1.5815617199720744	0.004319201082531405	0.659792033466572	0.0009286103665636917	1.5760586623374022	1.5786815789183657	1.5845018950184424	1.5870977148994163	0.65860510782378	0.6591766800687944	0.6604181846384036	0.660978165036318	1.6733267613300253	0.6026460991499297
180	TG5_10	FC	DH	0.4	15.35910727156834	262.9322635037544	0.9821654673966198	4.913289847599209	0.0002232831892545	4.220131501336126	0.2388046625930098	0.6382786607888008	0.020672259863908	3.9155157113780334	4.061890614658054	4.381998199729576	4.525626085125035	0.6113900515445229	0.6253976828911728	0.6527622483107121	0.6637918064295618	1.7408870478130034	0.5998233331959475
181	TG5_10	FC	DH	0.5	15.35910727156834	262.9322635037544	0.9799342419323104	5.427250745878462	0.0002582290545946	3.3054580615978213	0.1664373263086043	0.6455096024828287	0.0179895110725585	3.09312735777586	3.1951384351680505	3.4183016891776763	3.5184355508501914	0.6221530313752676	0.6341993124129024	0.6580765666101338	0.6678082267280138	1.7238552245124366	0.6076440511777634
182	TG5_10	FC	DH	0.55	15.35910727156834	262.9322635037544	0.9751723183265544	6.763369839018791	0.0003591837895055	2.4963297414839087	0.1018371786821061	0.6441432333964398	0.0145915449684267	2.3664195001592487	2.428882324456552	2.565380734914255	2.626598548706487	0.6252443608391313	0.6348556523905136	0.6542951122107596	0.6623667614453657	1.7186474093505646	0.6100852239477189
183	TG5_10	FC	DH	0.6	15.35910727156834	262.9322635037544	0.9678534689779252	8.745915210602224	0.0005291942676592	2.076260934888174	0.0656659081647396	0.646161399851007	0.0112250979380726	1.9924764500993049	2.032745617367925	2.1207431747285463	2.160287977369625	0.6316551657935678	0.6389469686621583	0.6539377833890756	0.6602706043897315	1.7144339546830318	0.6119460627558674
184	TG5_10	FC	DH	0.65	15.35910727156834	262.9322635037544	0.9542049107383054	12.6032980646706	0.0009132240474172	1.8633126665753963	0.0416642925127229	0.6447599758679692	0.0079556140349352	1.8101440713597663	1.8356992190279309	1.8915287671673855	1.9166363552254568	0.6345092668839915	0.6395930297599595	0.6502425803986062	0.6548183074324241	1.7106386483283291	0.6135325572405007
185	TG5_10	FC	DH	0.7	15.35910727156834	262.9322635037544	0.9385476488511584	16.742631819384773	0.0013990284188746	1.7783806500387214	0.0298832546497293	0.6512694822269273	0.0058647719857157	1.7402463409558384	1.7585530848889106	1.798664818213513	1.816649039396917	0.6437223465839699	0.6474355139759403	0.6552902005121517	0.6587090865963331	1.7078011908128117	0.6148670794140713
186	TG5_10	FC	DH	0.75	15.35910727156834	262.9322635037544	0.9176401002778238	22.742010470800476	0.0022047335506978	1.7328442005793083	0.0219765088904025	0.6505092382119825	0.0044341266211683	1.704771254733488	1.71824279959515	1.7477364590155902	1.760966705890931	0.6448170839577484	0.6476035045199837	0.6535457632585902	0.6561501113053965	1.7051352576458692	0.6160210220634617
187	TG5_10	FC	DH	0.8	15.35910727156834	262.9322635037544	0.883266559141164	33.039922113170135	0.0038721001318468	1.6988490086569	0.0154984603820933	0.6484484127465049	0.00320840063835	1.6790673672797105	1.6885613158112087	1.7093404087791793	1.7186602976042875	0.6443436187181705	0.6463364564469467	0.6506356617711491	0.6525370838261273	1.7021227077665928	0.6171812669931424
188	TG5_10	FC	DH	0.85	15.35910727156834	262.9322635037544	0.8685688042684576	37.211088481772485	0.0046232460745088	1.6898060667416444	0.0138101657023263	0.6512219031360942	0.0028514845479691	1.6721694509298706	1.6806530671831177	1.6991714403226033	1.7074690969514943	0.6475639615354647	0.6493420591098285	0.6531654490140284	0.6548529374531418	1.6997992310725325	0.6181156482811987
189	TG5_10	FC	DH	0.9	15.35910727156834	262.9322635037544	0.8138689536535035	54.57226577570534	0.0083252945570074	1.671083143398347	0.0099753476507783	0.6500555816847863	0.0020888951771837	1.6583592059987589	1.6644638697549172	1.67783470512271	1.683855852086363	0.6473853516914838	0.6486749107122736	0.6514754109974096	0.6527185096388598	1.6973990556435905	0.6185040117235013
190	TG5_10	FC	DH	0.95	15.35910727156834	262.9322635037544	0.7866185746336921	63.17508859724211	0.0102010305943249	1.6602132218110557	0.0087964295603463	0.6523744977453656	0.0018432921582563	1.6489959538328585	1.6543695298898209	1.6661779222013722	1.6714638262689183	0.650013278457004	0.651155127320898	0.6536263210959025	0.6547211138795378	1.6948414316932174	0.6192565660982794
191	TG5_10	FC	DH	1.0	15.35910727156834	262.9322635037544	0.6835047855831123	100.04349846752586	0.0203113725947602	1.630462862641167	0.0062793916559312	0.652781615330542	0.0013371080865424	1.6224650268605043	1.6262769109904944	1.634697868809006	1.6385061123840412	0.6510710503448185	0.6518942056491976	0.6536945919860853	0.6544837219673197	1.6917253953973683	0.6181414178230809
192	TG5_10	FC	DH	1.05	15.35910727156834	262.9322635037544	0.6511976893598626	112.55251828018903	0.0244710087909811	1.6208431883888312	0.0058210035296023	0.6534634551060661	0.001241827262617	1.6134155298651205	1.6169703341001922	1.6247753810665202	1.6282672483935794	0.6518794129016857	0.6526367237532552	0.6543070965796455	0.6550510224060492	1.6895652206647247	0.6180974909025183
193	TG5_10	FC	DH	1.1	15.35910727156834	262.9322635037544	0.6894567228589492	97.22700557207024	0.0196440034002966	1.6231467007554186	0.0063414398871449	0.654688616056547	0.0013489461547828	1.615066841637263	1.6189419150957698	1.6274622655981652	1.6312629760381283	0.6529612422692742	0.6537953940678628	0.6556046547442412	0.6564089478780858	1.6871927758664875	0.6203969351640021
194	TG5_10	FC	DH	1.15	15.35910727156834	262.9322635037544	0.6554425390259256	110.0454270414846	0.0236006708584147	1.6198014984600997	0.0058590133263301	0.6559712770429628	0.0012455089154428	1.6123139964081474	1.6159062253699976	1.623757090799771	1.6272901825037325	0.6543819328905013	0.6551438135059249	0.6568146757243161	0.6575599456004148	1.6848471642318688	0.6203447327760702
195	TG5_10	FC	DH	1.2	15.35910727156834	262.9322635037544	0.498424535053905	182.07266861422045	0.0502264997159931	1.573110859353515	0.0045542458997117	0.6546678649271722	0.0009998491315859	1.5672810935806525	1.5700797002504143	1.576190378690982	1.5789468511406288	0.6533892996446351	0.653999759092264	0.655343026165639	0.6559398718342486	1.6792622782049416	0.6137330475399175
196	TG5_10	FC	DH	1.25	15.359107271568341	262.93226350375437	0.3945496588124611	243.24096139122878	0.03873095962246367	1.5209064205390006	0.004153881893367605	0.6545867975272196	0.0009429307735620366	1.5156015658903397	1.5181393640562528	1.5237105503704678	1.5262130497768083	0.6533852258257178	0.653962009830127	0.655227103843242	0.6557909659349944	1.6732272500155958	0.6045190914256636
197	TG5_10	FC	DH	1.3	15.359107271568341	262.93226350375437	0.3977857875866828	240.47112958487838	0.03843037956897842	1.5147690055664491	0.0041388475555449115	0.6554941481921871	0.0009413006306462394	1.5094821974990402	1.5120266145267558	1.5175675861834528	1.5200610384257205	0.6542921360133217	0.6548665946964218	0.6561298932226348	0.6566963523380124	1.6711225985245242	0.6060750583310167
198	TG5_10	FC	DH	1.35	15.359107271568341	262.93226350375437	0.39429540531987023	241.14511605038308	0.038563145681874564	1.5123204912795063	0.0041272001357577325	0.6578001825138778	0.0009348239725595204	1.5070578993042085	1.5095704993717551	1.5151045634712135	1.5175848667947336	0.656603346538479	0.6571814706530777	0.6584332114989266	0.6589949266782583	1.668195386193998	0.6069678152335897
199	TG5_10	FC	DH	1.4	15.359107271568341	262.93226350375437	0.339821499436789	280.7109806371853	0.048338254489860254	1.486402425665564	0.004062872050190961	0.6565267283896927	0.0009382132433182804	1.481209306869502	1.4836974688105957	1.4891528659196898	1.491607103764346	0.6553295680392768	0.6559020669574658	0.6571588713579364	0.6577227420617069	1.6621425803684529	0.6001173705566363
200	TG5_5	FC	DH	0.4	17.509532647276732	254.80999359342468	0.989339888571052	3.4251138072564618	0.0001286922027519	1.807991385591948	0.1705345444527443	0.6145147056569735	0.0374062493604442	1.590400768591755	1.6949400614035448	1.9235812192812127	2.0261509320031954	0.5657704038605925	0.5925390050938097	0.640967877127034	0.6591400452121244	1.7409089129896516	0.5983686445501761
201	TG5_5	FC	DH	0.5	17.509532647276732	254.80999359342468	0.9864530823190538	4.213520347264827	0.0001750947635855	1.7819040187037154	0.1324543557305725	0.6286748781681106	0.0280829545720969	1.6129405960791114	1.6941457230396328	1.871640534884304	1.951341068116886	0.592073547972842	0.6116152953495582	0.6484666045811462	0.6628201233162989	1.724027412372292	0.6062843347316148
202	TG5_5	FC	DH	0.55	17.509532647276732	254.80999359342468	0.9806767736930267	5.944337833938575	0.0002942198055751	1.7571168037078633	0.0918394330558167	0.6348490630189276	0.0192470184553584	1.6399811895048206	1.6962382391865587	1.819335783576668	1.8746723131404368	0.6098292302711518	0.62279103775121	0.6483148619927657	0.6586672117135471	1.7186438306089913	0.6087595107351229
203	TG5_5	FC	DH	0.6	17.509532647276732	254.80999359342468	0.9727281821491846	8.415677850779083	0.0004952041962461	1.7445772361236005	0.0648731471040341	0.6356841852181442	0.0136050347067012	1.6618208137965005	1.7015846477089966	1.7885467947881328	1.827574602964664	0.6180795007948083	0.6269947339082014	0.6451335610984912	0.6527096921269365	1.7145991632367812	0.610675561456555
204	TG5_5	FC	DH	0.65	17.509532647276732	254.80999359342468	0.9590548416960736	12.744959730616303	0.000927765439237	1.734041437732294	0.0432570832596755	0.6353668112240175	0.0091129970745357	1.6788391902251938	1.7053885521927694	1.7633761538803945	1.7894278961121044	0.6236102020547822	0.6294628324399554	0.6416475308743884	0.6468566169635684	1.7108165013604997	0.6124169715923751
205	TG5_5	FC	DH	0.7	17.509532647276732	254.80999359342468	0.9445273012990072	17.535151403208754	0.0014891982284288	1.729474900706215	0.0320896983250558	0.6325948768716054	0.0068245031309902	1.6884890365535303	1.7081749651375762	1.7512035411645517	1.7705535176180416	0.6238191813649614	0.6281487107719321	0.6372877929612683	0.6412358834400744	1.7079229816474868	0.6137870036755667
206	TG5_5	FC	DH	0.75	17.509532647276732	254.80999359342468	0.9241294617028912	23.92883022093788	0.0023810097219398	1.7271425118694053	0.0236920799010119	0.6374145116032474	0.0049764849608342	1.696911369322433	1.7114320614386207	1.74320828991831	1.7574468412481083	0.6310161052200168	0.634153107326737	0.640827755790501	0.6437423079491416	1.7052348034449818	0.6149951015336286
207	TG5_5	FC	DH	0.8	17.509532647276732	254.80999359342468	0.8912428701755711	34.886124786047446	0.0041950896958504	1.7169016849332503	0.0167372722860824	0.637775992297045	0.003531611105333	1.6955392878393425	1.7058005627775945	1.7282475989670572	1.7383175732671992	0.6332483628378014	0.6354519283717137	0.6401889501949026	0.6422713499227918	1.7024866291488645	0.6160852541083318
208	TG5_5	FC	DH	0.85	17.509532647276732	254.80999359342468	0.8773320216059438	39.35732360023214	0.0050243430126849	1.7128523923298364	0.0149223458294718	0.6404802803270313	0.0031330661941644	1.6938377682589572	1.7029760774547056	1.7229681652489837	1.731938574822148	0.6364670487657251	0.6384111420772434	0.6426162598111889	0.644470774223885	1.6999608512535769	0.6171096701616257
209	TG5_5	FC	DH	0.9	17.509532647276732	254.80999359342468	0.825179211685153	57.67196294698167	0.0090005913228271	1.7001807523627583	0.0107299735366329	0.6412138967489425	0.0022637451708044	1.686486828890181	1.6930601170696202	1.707455404705623	1.7139111163133645	0.6383171114825382	0.6397183740373024	0.6427526300301057	0.6441034290601831	1.6977557095968223	0.617672144268191
210	TG5_5	FC	DH	0.95	17.509532647276732	254.80999359342468	0.7992195099159082	67.11076183564172	0.0112899642765621	1.699358617446914	0.0094929812226079	0.6420431345420253	0.0020000149300159	1.6872258497001218	1.6930499834331296	1.705781407036097	1.7114762072974865	0.63948412428418	0.6407216807019255	0.6434044044809122	0.6445943978130001	1.6949993725116366	0.6184509140913147
211	TG5_5	FC	DH	1.0	17.509532647276732	254.80999359342468	0.6992107706773678	106.4640801881496	0.0225998412046321	1.6835162959312042	0.0067391101666749	0.6443100819464705	0.0014243103250857	1.6749250111814855	1.679029194191788	1.688065842495362	1.69211591337921	0.6424899112563675	0.643367270134817	0.645276075612182	0.6461319051484935	1.6916103305903183	0.6175100500622553
212	TG5_5	FC	DH	1.05	17.509532647276732	254.80999359342468	0.6685680329117671	119.7894059599032	0.0267949166082299	1.6708032318782493	0.0062192616970419	0.6443377122919325	0.0013240859778977	1.6628452275162418	1.6666564649085571	1.6750191210506256	1.6787570162386576	0.6426440071390547	0.6434626155928591	0.6452318433508576	0.6460258576883527	1.689626039245716	0.6176276089579843
213	TG5_5	FC	DH	1.1	17.509532647276732	254.80999359342468	0.705451768856526	103.7137862708496	0.0216224058794296	1.6764377929731693	0.0068181103520494	0.6446738167063379	0.0014464882910409	1.667745317224465	1.671894872805589	1.6810243539575085	1.6851521745010187	0.642822054264049	0.6437162409497229	0.6456596436269653	0.6465234374768405	1.688003355155667	0.6197730041583267
214	TG5_5	FC	DH	1.15	17.509532647276732	254.80999359342468	0.672698445695528	117.09964015205314	0.0258385779357555	1.6691691307087009	0.0062680450937589	0.6469225484065544	0.001327105044016	1.6611586131698557	1.6649894161207703	1.6734123604511817	1.677195568263388	0.6452275714003397	0.6460423266471007	0.6478196080989045	0.6486157161716701	1.6853420729722524	0.6200448226144708
215	TG5_5	FC	DH	1.2	17.509532647276732	254.80999359342468	0.5181067425940933	194.395719082841	0.0555262389217856	1.636722255235868	0.0048289160945869	0.6466121489555803	0.0010421568767907	1.6305533250076514	1.6335171930164614	1.63996880399023	1.6428826568187245	0.6452794396540921	0.6459152665592629	0.6473216504952937	0.6479392062444088	1.6799493349167611	0.6141348973130208
216	TG5_5	FC	DH	1.25	17.509532647276732	254.80999359342468	0.41357538361940455	258.03023558842955	0.042283438803600526	1.5805022892543017	0.004336873266333215	0.6506503038202697	0.0009586722695664342	1.5749680336107608	1.5776184085650136	1.583431655012935	1.586036546130852	0.6494266357855214	0.6500153618509705	0.6513016841484206	0.6518738302395315	1.6742125132629577	0.6062312134129115
217	TG5_5	FC	DH	1.3	17.509532647276732	254.80999359342468	0.416984374540105	255.52255872188206	0.041893427012243314	1.5759633916074494	0.00432739573164484	0.6507987436413526	0.0009597775398061741	1.5704585402197484	1.5730807179393758	1.5788930108980375	1.5814884912565144	0.6495711154548719	0.650159958163219	0.6514466396256233	0.6520264796697519	1.671918735042594	0.6076395033654111
218	TG5_5	FC	DH	1.35	17.509532647276732	254.80999359342468	0.4137930051535576	257.1710043059613	0.04166783510954125	1.5779250051847427	0.004329977575763833	0.6516060452587712	0.0009560715524894934	1.5724125503250843	1.5750588077605654	1.5808376258945582	1.583461750306137	0.6503807425782899	0.6509687232904671	0.6522548415091779	0.6528259423368631	1.6690308713710262	0.6086525036817148
219	TG5_5	FC	DH	1.4	17.509532647276732	254.80999359342468	0.35851413093638285	298.8326877926683	0.05343740596793303	1.551792062219952	0.004228652611539011	0.6517593426132374	0.000949393144247653	1.546393829972539	1.5489914005662513	1.55465209410834	1.5571755533092697	0.6505474262087743	0.6511287544726866	0.6523995659203166	0.6529723266983635	1.6633500403428012	0.6028181415517158
220	TG5_7	FC	DH	0.4	17.42252021590088	253.0442582259904	0.9891895198872944	3.3319914717649595	0.0001242702656497	1.7962252539973902	0.1670810270106255	0.625895053679219	0.0357705083641945	1.5830572357744976	1.6854820598928957	1.90949135608258	2.009968728682268	0.5792714708388861	0.604822744965446	0.6511800984750776	0.6686208676844858	1.7408992456518513	0.5994499147541065
221	TG5_7	FC	DH	0.5	17.42252021590088	253.0442582259904	0.9864427153389002	4.1290719355831484	0.0001709540160544	1.7597303253094148	0.130707550483477	0.6320345885892255	0.0278068560285127	1.5929745632606245	1.673086032439158	1.8483008639310756	1.926941253351464	0.5957963069185449	0.6151451110631735	0.6516317134844384	0.6658486484463413	1.7239949568508044	0.6071805085097054
222	TG5_7	FC	DH	0.55	17.42252021590088	253.0442582259904	0.9807259430874488	5.85066076739092	0.000288786391913	1.737019697867514	0.0910186118346299	0.6353461708555163	0.0192701518661407	1.6209359825875718	1.6766990358196263	1.7986921267138802	1.853477554206317	0.6103129835782339	0.6232709952846985	0.6488290015686635	0.6592026974760846	1.7187014726209473	0.6097215637007192
223	TG5_7	FC	DH	0.6	17.42252021590088	253.0442582259904	0.97268751655346	8.285928549938152	0.0004863644208436	1.7322811205855164	0.0643218072851132	0.6375436116348692	0.0135154571923375	1.650245612347332	1.689619633154272	1.7758610252567393	1.8145759659039455	0.6200439016962506	0.6289046642911368	0.6469248250943648	0.6544653676502377	1.714573800470541	0.6116409218723254
224	TG5_7	FC	DH	0.65	17.42252021590088	253.0442582259904	0.9589003605061812	12.50864225153694	0.0009034320030873	1.7203677329641802	0.0427566507713497	0.6392226092302994	0.008983679087011	1.6657869307563844	1.692016144641435	1.7493771395277449	1.7751084242803443	0.6276427447695885	0.6334068721100443	0.6454152136987608	0.6505552508343267	1.7108464758128683	0.6133307761528868
225	TG5_7	FC	DH	0.7	17.42252021590088	253.0442582259904	0.9442312469204652	17.115884406976992	0.0014538628691782	1.7092401263931043	0.031550867191231	0.6390575032539049	0.0066697979745513	1.6690170974527625	1.6882972997041836	1.7306275675436238	1.749563282888814	0.6304684134614029	0.6347100660158312	0.6436411686577745	0.6475169168928763	1.707864504176042	0.6147022539973516
226	TG5_7	FC	DH	0.75	17.42252021590088	253.0442582259904	0.9241728248540094	23.503610513208866	0.0023380066803413	1.7072727953369828	0.0234332062122888	0.6393669661947053	0.0049522213102993	1.6773344082759118	1.6917391616902373	1.7231669020326437	1.737249613013303	0.6330081413745154	0.6361236736947267	0.6427584101590982	0.6456605356197073	1.7051813322255425	0.6158993439812024
227	TG5_7	FC	DH	0.8	17.42252021590088	253.0442582259904	0.8907815840643541	34.1384250245956	0.0040534781730781	1.699434859305394	0.0165007475784304	0.642889328578212	0.0034680612279162	1.6783416861358302	1.6884950721067349	1.7106169349566978	1.7205726797150496	0.638450056248845	0.6406070880593193	0.6452588453308821	0.6473021264835205	1.7024993313663566	0.6170081219369145
228	TG5_7	FC	DH	0.85	17.42252021590088	253.0442582259904	0.8772905479752616	38.71510948714629	0.0049323103838933	1.69727296664712	0.0147831215908522	0.642229667098296	0.0031165619960171	1.678425927567603	1.6874765507587923	1.7073053956661228	1.7161922793369735	0.638232548160145	0.6401777063826423	0.6443598290681913	0.6461969943071655	1.7000658920217435	0.6180211229614951
229	TG5_7	FC	DH	0.9	17.42252021590088	253.0442582259904	0.8244888806155736	56.55806666377077	0.0086805162256899	1.6862902996712068	0.0106013947997638	0.6454631298443089	0.0022298350122969	1.6727559189884489	1.679238755016343	1.6934724753599424	1.6998578246145688	0.6426084541819933	0.6439905260711496	0.646983439312087	0.6483013785241121	1.697707895304526	0.6185097489267971
230	TG5_7	FC	DH	0.95	17.42252021590088	253.0442582259904	0.798573955786391	65.78511007326259	0.0108386380396981	1.6834625392657498	0.0093766484120489	0.6461765665484771	0.0019716418001305	1.6715044863449706	1.6772207783156974	1.6898173467065585	1.6954495401126075	0.6436505253815082	0.6448752457550322	0.6475186828721926	0.6486883862024959	1.6952285253069106	0.6193179541855416
231	TG5_7	FC	DH	1.0	17.42252021590088	253.0442582259904	0.6987201616580867	104.62830060054247	0.0219855740756042	1.6693003655700094	0.0066772278180184	0.646938777310518	0.0014112032984824	1.6607977840475237	1.6648671627094167	1.673826247013035	1.6778527524296958	0.645134953528667	0.6460031860943546	0.6478938634897645	0.6487417561649724	1.6921546948038075	0.6184247583116235
232	TG5_7	FC	DH	1.05	17.42252021590088	253.0442582259904	0.6678708211476642	117.6778034471388	0.0260104442392278	1.6570874926044137	0.0061572898187989	0.6473259808177682	0.0013111383128099	1.6492234892480837	1.652988431441511	1.6612439289174623	1.6649371528812695	0.6456514952567238	0.6464581410121732	0.6482154256680315	0.6490042072939082	1.6898985462520593	0.6185065328213866
233	TG5_7	FC	DH	1.1	17.42252021590088	253.0442582259904	0.7046817802717714	101.61395316932526	0.0209876062455601	1.6591339664749472	0.0067398534119056	0.6487871453811246	0.0014255500383409	1.6505271078312724	1.6546452550441446	1.663686541954204	1.6677452147074667	0.6469643199318315	0.6478414705064612	0.6497573094379077	0.6506059687324742	1.68759680589634	0.6207568461293177
234	TG5_7	FC	DH	1.15	17.42252021590088	253.0442582259904	0.6725006457955675	114.80341279848568	0.0253424465348808	1.6490794594940446	0.0061911197174123	0.6499494753979375	0.0013148601010077	1.6411481637440792	1.644936981422993	1.6532755228785048	1.656977726888197	0.6482691655475845	0.6490761017862652	0.6508404230505116	0.6516283966570481	1.6850106120405666	0.6209229654652055
235	TG5_7	FC	DH	1.2	17.42252021590088	253.0442582259904	0.5172069113598143	190.37043751499849	0.053706200954672	1.6182823533399733	0.0047685213466279	0.6506977069756534	0.0010293166081393	1.6122139679959648	1.615091505326132	1.6215006384341928	1.624364961134861	0.6493824861727512	0.6500169720762131	0.6513955586220924	0.6520155426968588	1.6795949315957277	0.6149900439829828
236	TG5_7	FC	DH	1.25	17.42252021590088	253.0442582259904	0.4138851766827541	254.53289144815597	0.04170199005764862	1.5686279149206066	0.004305522249577439	0.6509515600970842	0.0009577595396518866	1.563138229879435	1.5657855799113818	1.5715271664241157	1.5741202775630603	0.6497272213360664	0.6503116846899191	0.6516013953850599	0.6521780712100115	1.6745207981861014	0.607009776947739
237	TG5_7	FC	DH	1.3	17.42252021590088	253.0442582259904	0.4158668446056326	252.16741494230928	0.0412196362453606	1.5709277390442904	0.004316266685748964	0.6523128297177768	0.0009542724483939415	1.5654091617293113	1.5680491903078315	1.5738609721670884	1.576447131531792	0.6510904361501589	0.6516812295404009	0.6529588697798085	0.6535306303670497	1.6716366902954882	0.6088054800102178
238	TG5_7	FC	DH	1.35	17.42252021590088	253.0442582259904	0.4132219719024713	252.82056549589464	0.041011732741378655	1.5645011079983946	0.004296124335924057	0.6539288434030762	0.0009487019345040481	1.5590215384087498	1.5616448016340176	1.5673993722891406	1.5699816101135666	0.6527185585865288	0.6532987055750492	0.6545721543229004	0.6551405895539364	1.6694169214976753	0.6095867114643979
239	TG5_7	FC	DH	1.4	17.42252021590088	253.0442582259904	0.35837298920994853	294.9587246865591	0.05182560258673581	1.5429552111134834	0.004203450176439524	0.6522801459013389	0.0009481069627405592	1.5375681881108896	1.5401663991348478	1.5457905280392144	1.548326156580781	0.6510708873542312	0.6516497597662968	0.6529212966542018	0.6534925774902484	1.6637600366883967	0.6033692999308357
240	TG8	FC	DH	0.4	16.7425845388055	320.7704868381496	0.9877195390515766	4.141792525256075	0.0001715815811092	2.0023240544968024	0.1640819415154747	0.6648760450148484	0.0280487153282792	1.7929875180159331	1.8935369678242675	2.1135533932375408	2.2122429438555464	0.6283068952574582	0.6480426320335935	0.6846748012839623	0.6987331092752097	1.740949480428127	0.6063610744026877
241	TG8	FC	DH	0.5	16.7425845388055	320.7704868381496	0.9849726359895014	5.039482137477276	0.0002319608157732	1.8793668934317995	0.1260321313263069	0.6679935138237842	0.0225783770594517	1.7186285261375045	1.7958327632524989	1.964789757626304	2.04060791927492	0.6385823824776281	0.6541230101385032	0.6838733110955356	0.6956221224453145	1.7241109290459553	0.6140746921526542
242	TG8	FC	DH	0.55	16.7425845388055	320.7704868381496	0.9788337947988368	6.945760201478268	0.0003742568070049	1.7881642590054585	0.0854060874766631	0.6768559664195548	0.0155425083480122	1.6792386074868622	1.7315869868403455	1.8460576358863927	1.8974413960696548	0.6566792734337491	0.6670538023597148	0.687706546483349	0.6961687949513699	1.7188297389267533	0.61642152363288
243	TG8	FC	DH	0.6	16.7425845388055	320.7704868381496	0.9703308595688748	9.769472838557627	0.000619083235932	1.752334808604855	0.0599723122650531	0.6775080416292376	0.0110763792318807	1.6758358108079952	1.7125661119633595	1.7929979011995882	1.829106484467092	0.6631724481363689	0.6704100113431344	0.6851894214858555	0.6914022820402735	1.7147715568535806	0.6183162143431993
244	TG8	FC	DH	0.65	16.7425845388055	320.7704868381496	0.9558642943187547	14.732376141533754	0.0011495534898969	1.719178332826737	0.039850789642731	0.6757181995387082	0.0075297766275955	1.6683039771875092	1.6927319016474205	1.7461867554304438	1.7701877138714175	0.6660129294640647	0.6708304135505501	0.6809071803135995	0.6852269880257484	1.7111297344841951	0.6199397582099262
245	TG8	FC	DH	0.7	16.7425845388055	320.7704868381496	0.939917380115008	20.04790609875326	0.0018387841764151	1.705362273054435	0.0292884010195569	0.6786069259303609	0.005524348705241	1.6679651642349862	1.6859390776224257	1.7252335261682408	1.742846468413369	0.6715024048989271	0.6750002433373946	0.6823972440584782	0.6856083524691803	1.708254455384001	0.6211659818247668
246	TG8	FC	DH	0.75	16.7425845388055	320.7704868381496	0.918687606683841	27.53587991158078	0.0029509713131541	1.696976717879744	0.0217844169508211	0.6775193223556369	0.0041422042596168	1.6691904418633496	1.6825333665311422	1.7117591787352555	1.7248492735028484	0.6721982158951446	0.6747973593468894	0.6803541772555087	0.6827822748296877	1.70571603590072	0.6224566714531629
247	TG8	FC	DH	0.8	16.7425845388055	320.7704868381496	0.8831674991335146	40.09033360245335	0.0051627027316684	1.6912085036634728	0.0154196620857082	0.6795277933613261	0.002921946012911	1.6715714312570664	1.6809817990103346	1.7016600923704632	1.7109545985315116	0.6757814385217731	0.6776043022860152	0.6815271622483353	0.6832549935813521	1.7031976579772798	0.6234802735072769
248	TG8	FC	DH	0.85	16.7425845388055	320.7704868381496	0.8693296304995336	45.48886971495181	0.0062479274821636	1.6827210200146272	0.0138285818663189	0.6773867266405739	0.0026513733587051	1.6650860979927855	1.6735267426123652	1.6920972896321094	1.7004120573484955	0.6739931143783675	0.6756417960629026	0.6791965425126563	0.680766231975647	1.7010332669981858	0.6246044346827002
249	TG8	FC	DH	0.9	16.7425845388055	320.7704868381496	0.8132034778400138	66.58612304211579	0.0109718066216589	1.6779567384997385	0.0099850622341251	0.6801972555541849	0.0019031911438355	1.6652138644359302	1.6713254218102989	1.6847474380074057	1.690756520939532	0.6777574977082886	0.678939064724358	0.6814907204236347	0.6826261613085999	1.69915898680217	0.6247782003265355
250	TG8	FC	DH	0.95	16.7425845388055	320.7704868381496	0.7854904623130706	77.16892976334427	0.0139111393469511	1.6722419083759514	0.0088258522130664	0.6825963282469436	0.0016747489578467	1.660985019315018	1.6663938955637214	1.6782323895440878	1.6835323715112338	0.6804549896036758	0.6814888065750743	0.6837335563369584	0.6847371145610222	1.6968850496338523	0.6257132995979942
251	TG8	FC	DH	1.0	16.7425845388055	320.7704868381496	0.681643093845958	123.13244622404436	0.0280195080514818	1.6567073569484336	0.0063526909780282	0.6809362483804693	0.0012241154634995	1.6486335307966542	1.6524756748135734	1.6610106603941284	1.6648325667782402	0.6793687522505536	0.6801288607343157	0.6817661055940695	0.6825021405157531	1.6948410586729905	0.6243932827335801
252	TG8	FC	DH	1.05	16.7425845388055	320.7704868381496	0.6491281369247588	138.40262618621776	0.0334669014943388	1.6458510636577102	0.005881549644284	0.6819318976568477	0.0011369115235022	1.6383520743614732	1.6419387724398915	1.6498247621941484	1.6533731939899916	0.6804773920405663	0.6811807727475858	0.6827029372843106	0.6833849250665434	1.6928774144952463	0.6245370086635056
253	TG8	FC	DH	1.1	16.7425845388055	320.7704868381496	0.6870003467378012	119.39570895752388	0.026817425671844	1.649520240144867	0.0064061666983573	0.6841673783813301	0.0012272262166847	1.6413535673251456	1.645234672587602	1.653851471235087	1.6577028993343494	0.6825939615345907	0.68335700241694	0.6849970205217633	0.685735768340097	1.6904074866686336	0.6267429309166422
254	TG8	FC	DH	1.15	16.7425845388055	320.7704868381496	0.6539941267596266	135.29660269113174	0.0319875903380869	1.6409470031307782	0.0059241459311919	0.6836017152560572	0.0011416746828081	1.633383509433002	1.637005215282482	1.6449734961229816	1.648505262475341	0.6821459886359761	0.6828455893365817	0.6843757283650769	0.6850600559943112	1.688133250047831	0.6268436040852167
255	TG8	FC	DH	1.2	16.7425845388055	320.7704868381496	0.495204695031894	225.6273038934996	0.0697426358506234	1.6127954858468192	0.0046627260343052	0.6811743726921627	0.000921424306737	1.6068248198010275	1.6096895368414637	1.6159390511922842	1.6187260853629466	0.6799951703693496	0.6805596403785612	0.6817964609423379	0.6823473343853642	1.6850850554979873	0.6202344718715961
256	TG8	FC	DH	1.25	16.7425845388055	320.7704868381496	0.3904977356041928	299.6995691972225	0.053320855225207305	1.5530855357679836	0.004240208634643757	0.68349010740408	0.0008638392190371754	1.5476834093476701	1.5502755106629833	1.5559501049741238	1.5585190767313877	0.682385861659507	0.6829162563421266	0.6840788513597518	0.6845947688903941	1.6816853554510987	0.6113088267871487
257	TG8	FC	DH	1.3	16.7425845388055	320.7704868381496	0.3926256005826003	297.030627413991	0.052718929004550406	1.555401338809764	0.004245016192177049	0.684485339494366	0.0008620299153993407	1.5499748995976153	1.5525617464925319	1.5582759867339577	1.5608341254814955	0.6833852707822816	0.6839135266201197	0.6850668697816208	0.6855830820773549	1.67902666656359	0.6130009774044056
258	TG8	FC	DH	1.35	16.7425845388055	320.7704868381496	0.3905377296622743	298.73020643094765	0.052482838287812084	1.5514570529717506	0.00423487769962874	0.6844794780220823	0.0008612397435648368	1.5460463151917938	1.5486307241312347	1.5543084229691813	1.5568571139383167	0.6833809312940623	0.6839082447167515	0.685064436824152	0.685578294465077	1.676678194448797	0.6138725216855471
259	TG8	FC	DH	1.4	16.7425845388055	320.7704868381496	0.335532860839273	349.3728479107225	0.06673219368086941	1.5342501803635553	0.0041972387278111775	0.6822869162801333	0.0008696339409770205	1.5289074702814278	1.531458292742542	1.537085777899646	1.539609111539639	0.6811708038523916	0.681707709850458	0.6828763585805124	0.6833996469977484	1.6723393535310493	0.6074538792134938
260	7G9	DH	DH	0.4	14.172424242654069	316.9342349475679	0.966693362856286	9.058641576436246	0.0005587694298512	12.150154809463665	0.3711141447460601	0.6821845469577624	0.0097349935312483	11.676722912796446	11.903958662492585	12.40159832872532	12.624946573949586	0.6696045158705227	0.6759233917774439	0.6889231570766468	0.6944218988653373	1.740601564428949	0.6283510220887351
261	7G9	DH	DH	0.5	14.172424242654069	316.9342349475679	0.9650052715747648	9.34660888629971	0.000584464851225	8.299198870272358	0.2414765598981885	0.6881973419773987	0.0090956352819507	7.991168481710315	8.138929750493027	8.462760885794395	8.6080689670339	0.6764496495057369	0.6823343825955726	0.6944865948585558	0.6996466420134843	1.723567483877953	0.6360365008309288
262	7G9	DH	DH	0.55	14.172424242654069	316.9342349475679	0.9613348870094056	10.184714003666397	0.000663328406633	4.891315307491253	0.1290574482625127	0.6931181242962486	0.0081141029763088	4.726552242180353	4.805778869073771	4.978802929341343	5.0564015356836025	0.6826487495657976	0.6878654675734482	0.6987181118191054	0.7033506966902233	1.7183671709684742	0.6383091850062041
263	7G9	DH	DH	0.6	14.172424242654069	316.9342349475679	0.9545800973593472	11.82187252960878	0.0008267689062158	3.3122607044600945	0.0746619947375349	0.6978786898113619	0.0068205397972958	3.2170186816638986	3.2627289557583947	3.36289042942844	3.407783020984507	0.6890896725786786	0.6934512642611081	0.7025754019715191	0.7065018355099547	1.714227868104118	0.6404054765100342
264	7G9	DH	DH	0.65	14.172424242654069	316.9342349475679	0.9418934123329372	15.45868317101916	0.0012340891528013	2.421296700675522	0.0429529424876889	0.693290786153302	0.0054456656622698	2.366457914120587	2.39283267182618	2.450431822309217	2.476227660603872	0.68628218952566	0.6897323596753044	0.6970305735432721	0.7001903785522433	1.7105595128330164	0.64197840122905
265	7G9	DH	DH	0.7	14.172424242654069	316.9342349475679	0.9261359302263468	19.6677164066454	0.0017821671013642	2.096911962651191	0.0295113745180241	0.6956105859273858	0.0042868848791661	2.059264505124684	2.0773544721225163	2.1169105330836198	2.1346288831996647	0.6900984176290578	0.6928014954460749	0.69854878838014	0.7010601018864412	1.7076660023044965	0.6432974782682526
266	7G9	DH	DH	0.75	14.172424242654069	316.9342349475679	0.9045323334240916	25.89427697549489	0.0026843868756638	1.9108411700043144	0.0210619454556372	0.6935393851024106	0.0033783255994938	1.8839395269171464	1.896863315789506	1.925149851840462	1.9378401183376024	0.6892101768271557	0.691321844040629	0.6958448362476609	0.6978263408495737	1.7049273686824131	0.644346061021678
267	7G9	DH	DH	0.8	14.172424242654069	316.9342349475679	0.866199971317799	35.911310213117154	0.0044076085292641	1.772656083899827	0.0142520897957719	0.703129508941287	0.0023872147519992	1.7544617165282237	1.7632065508737629	1.7823354296465996	1.79088607197693	0.7000781209781093	0.7015551892781697	0.704756314703133	0.7061746271710325	1.701992356226042	0.6453868199642082
268	7G9	DH	DH	0.85	14.172424242654069	316.9342349475679	0.8510192023805805	40.40452324648087	0.005209659025189	1.7426954304406357	0.0126974473602936	0.7025971485533703	0.0021675903743153	1.7264925794470498	1.7342587153074505	1.7512877476556274	1.7589458873850805	0.6998239749113974	0.7011723041250972	0.7040750950755064	0.7053598278457783	1.699745981290931	0.6462610847364607
269	7G9	DH	DH	0.9	14.172424242654069	316.9342349475679	0.7909225492024761	58.66505705537867	0.009244062427938	1.697269874674749	0.0091565748227074	0.7030182975799423	0.0016016705689941	1.6856089566160084	1.691189969839988	1.7034923833544422	1.7089863102153375	0.7009681872180322	0.7019609488492455	0.7041061581568536	0.7050633479096742	1.6972729371734858	0.6465829013597683
270	7G9	DH	DH	0.95	14.172424242654069	316.9342349475679	0.761542619530486	67.92214236813444	0.0114192963447009	1.680710784965102	0.0081071987585264	0.7039379573052671	0.0014285994856466	1.6703574209058374	1.675323588058449	1.6861980735905673	1.691078628658008	0.7021096173900485	0.702992979452703	0.7049103603603193	0.7057612106479154	1.694583281935629	0.6473196566733412
271	7G9	DH	DH	1.0	14.172424242654069	316.9342349475679	0.6503907849684041	107.46087331543592	0.0227163878504134	1.6425546386894738	0.0058820563205433	0.7033890371857008	0.0010622800529587	1.6350763731790292	1.6386468758751107	1.6465352496707544	1.6500686341874586	0.7020248808041893	0.7026837889276186	0.704105288017782	0.7047466096328754	1.6911995952230432	0.645424630992066
272	7G9	DH	DH	1.05	14.172424242654069	316.9342349475679	0.6165376121733472	121.29288266958552	0.0275220824537729	1.6338634159894034	0.0054959683814412	0.7022134383440474	0.0010006912003537	1.6268489747562491	1.630195681206421	1.6375692665673878	1.640890508416774	0.7009301863993572	0.701549973432392	0.7028927741715235	0.7034909361743324	1.6886572394447332	0.6450842887605888
273	7G9	DH	DH	1.1	14.172424242654069	316.9342349475679	0.6567082311337297	104.74576709408625	0.0218943165775107	1.640569264181552	0.0059521454047201	0.7042371585766312	0.0010729934270628	1.6329682154915706	1.6366119816828888	1.6446054276580222	1.6481729883676182	0.7028667072370772	0.703526907003112	0.704965294197319	0.7056069746830853	1.6868968317135766	0.6478519281431832
274	7G9	DH	DH	1.15	14.172424242654069	316.9342349475679	0.6209207480256863	118.3488262836808	0.0260358568554756	1.6303045732887662	0.0055240612744792	0.7051220896121211	0.0009985888269964	1.6232518886177496	1.626639208996949	1.6340498546807007	1.637370284591399	0.7038455802109828	0.704457903466989	0.7058002954067256	0.7063947269890402	1.6843294917079468	0.647633065528935
275	7G9	DH	DH	1.2	14.172424242654069	316.9342349475679	0.4579582421974713	196.96692013339563	0.0569840853011486	1.583516979469548	0.0044590301775393	0.7005379849121954	0.0008406205884312	1.5777993873572544	1.5805549052290493	1.586530601987128	1.5892108442258033	0.6994655956941617	0.6999772942077469	0.7011027812294197	0.7016145155562791	1.6775263028919098	0.6388558332913297
276	7G9	DH	DH	1.25	14.172424242654069	316.9342349475679	0.3527950948152277	263.86466783779275	0.044109435324341285	1.5333694935027338	0.0041805952763058225	0.6992851062649532	0.0008198233999613611	1.5280378582816663	1.5305887317638245	1.5361895806455936	1.5387180200564632	0.6982414095998326	0.6987384376153823	0.699839090008711	0.7003338207459076	1.6704739936077924	0.6278746867752139
277	7G9	DH	DH	1.3	14.172424242654069	316.9342349475679	0.35535141525391983	260.3223194889654	0.04318978623664104	1.5268842083766767	0.004161979202053883	0.7012519366423369	0.0008141645762804191	1.5215489873306707	1.5241192223225737	1.5297008405118424	1.5322030814365404	0.7002099399057355	0.7007102670839278	0.7018048792933218	0.7022941012884393	1.668710826544383	0.629400416044234
278	7G9	DH	DH	1.35	14.172424242654069	316.9342349475679	0.3529480686365666	262.27980807097816	0.0434685504135141	1.5270327640600738	0.0041619730417298976	0.7009668749621427	0.0008154189078481467	1.521732805327601	1.524267267470849	1.5298446653111601	1.5323529132027827	0.6999240897430022	0.7004247285260793	0.7015196257096812	0.7020041209410887	1.6662984248412946	0.630142547100247
279	7G9	DH	DH	1.4	14.172424242654069	316.9342349475679	0.2993250912826126	306.64337054308146	0.0554125736870509	1.5054202211503107	0.004180930816690577	0.6981498824190027	0.0008376535616733399	1.5000771247775333	1.5026349460654935	1.5082331809964942	1.5107834593219216	0.6970801280711181	0.6975910634471727	0.6987186505589711	0.6992192979577837	1.6586570824548144	0.6216735745769636
280	I23	RG	RG	0.4	20.86680775928019	249.3711899674178	0.9903872270483526	3.741928201909444	0.0001480786378433	1.81906897815925	0.1901712765884959	0.5985003212724763	0.0434807062749472	1.5765026511113762	1.693044077286884	1.9479664072332648	2.062338740260703	0.5418874818491143	0.5734152166548672	0.6292593361484216	0.6498306568036958	1.7408540649708455	0.5862720833440778
281	I23	RG	RG	0.5	20.86680775928019	249.3711899674178	0.9878180827610896	4.601943034626132	0.0002020113154614	1.787021934398827	0.1476158126944839	0.6125264148636143	0.0327025409445744	1.5986896304879643	1.6892106098439128	1.8870216262764028	1.975856150313013	0.5698980709253163	0.5929178339844932	0.6356071943361709	0.6519843298709419	1.7240174005299924	0.5943929119521252
282	I23	RG	RG	0.55	20.86680775928019	249.3711899674178	0.982950154556944	6.602119083387171	0.0003477834573599	1.7574919253986918	0.1039869341358016	0.605144980846801	0.0236169786587547	1.6248255946566026	1.688596346652472	1.8279782313957749	1.8905595208055157	0.5744209195659188	0.5904681446613995	0.621707577918466	0.6342224018263676	1.7187606836707527	0.5968945743946015
283	I23	RG	RG	0.6	20.86680775928019	249.3711899674178	0.9756115787984988	9.184609817021926	0.0005665190049537	1.7372552376845505	0.0721323140673422	0.6180943820333261	0.0159407770371682	1.645222955984062	1.6894520653622294	1.7861427704355184	1.8295429519714823	0.5974369751144796	0.6079678454546552	0.6291791335014343	0.6379876733419532	1.714493687562625	0.5988364677869846
284	I23	RG	RG	0.65	20.86680775928019	249.3711899674178	0.9633442989055542	13.908213339376616	0.0010514442136943	1.7271900309958648	0.0480183514074355	0.6179978018063773	0.0106455878120973	1.6659112977294095	1.695325776930935	1.7597221391957143	1.7886396666759463	0.6042585111864528	0.6111233793307582	0.6253578245654301	0.6313951233478577	1.7109815656231673	0.6007912300728745
285	I23	RG	RG	0.7	20.86680775928019	249.3711899674178	0.9502216824504274	19.09276770414872	0.0017088710787702	1.721520553173572	0.0354895956757409	0.6165930298020726	0.0079139782098954	1.6762174925873756	1.6979549895021735	1.7455909255867832	1.7669372615267416	0.6064005553936291	0.6114436592160257	0.6220316439773945	0.6266074600896689	1.7078634620941964	0.6019726883589823
286	I23	RG	RG	0.75	20.86680775928019	249.3711899674178	0.9318596664107274	26.013516644555157	0.0027058099077725	1.7160162130873071	0.0260987504721135	0.6221233464885604	0.0057513303649219	1.6826815230101744	1.698713536930102	1.733734935250777	1.749392647142671	0.6147438390097838	0.6183594296444658	0.6260637478304734	0.6294248924058448	1.705441411320345	0.6031779085951855
287	I23	RG	RG	0.8	20.86680775928019	249.3711899674178	0.9018380383569452	37.9094620952356	0.004787264102615	1.710711974633693	0.0183650531433375	0.6239000883790552	0.004038717819368	1.6872674034304924	1.6985413613137454	1.723162451404491	1.7341954419258276	0.6187130504184355	0.6212478819745989	0.626659693196965	0.629044065374236	1.7026663747405637	0.6044907349856071
288	I23	RG	RG	0.85	20.86680775928019	249.3711899674178	0.8898733714108038	42.91701087122158	0.0057613120681775	1.7015198793278128	0.0163953729994266	0.6229667155784182	0.0036329421479658	1.680606420256925	1.6906480813906992	1.712633521543982	1.7225299416623046	0.6183152048801083	0.6205780893859862	0.6254486695837844	0.6275895320454422	1.700227341937057	0.6055202500899506
289	I23	RG	RG	0.9	20.86680775928019	249.3711899674178	0.841888158890452	62.82296432992244	0.0102769451675345	1.6949993811537485	0.011702208577896	0.6258628277123421	0.002584079280259	1.6800399892223483	1.6872107018194025	1.7029474400858762	1.709982193742482	0.622557706730666	0.6241637093640502	0.6276212461687845	0.629152658053203	1.6982523728350565	0.6062319262528651
290	I23	RG	RG	0.95	20.86680775928019	249.3711899674178	0.8184307482402947	73.10512224194392	0.0127723296642002	1.6910492633682712	0.0103181647432152	0.6260338737827686	0.0022822140138264	1.6778805335938285	1.6841893202452658	1.6980457976950585	1.7042631714965502	0.6231085074035209	0.6245263481286478	0.6275904505597177	0.6289427240509256	1.695311909268577	0.6072974049629667
291	I23	RG	RG	1.0	20.86680775928019	249.3711899674178	0.7270760205205209	116.4332409247635	0.0257206197409455	1.6758400299879768	0.0072418082861088	0.6255756136869582	0.0016184542811389	1.6665603593034977	1.671021185735181	1.6807300927748066	1.6851054643185244	0.6235086282189272	0.6245044019938135	0.6266759170118995	0.6276399680384103	1.693080013517311	0.60662883758378
292	I23	RG	RG	1.05	20.86680775928019	249.3711899674178	0.6979219294386568	130.92916983039362	0.0307487414010746	1.66685965606768	0.006652604074716	0.6268702368502512	0.0014897070912959	1.6583815887969977	1.6624341345735376	1.6713446605755151	1.6753690968945238	0.6249686113435545	0.6258837410784338	0.6278842642681726	0.6287714006848278	1.690929646522632	0.6067979047917068
293	I23	RG	RG	1.1	20.86680775928019	249.3711899674178	0.731509272657295	113.12540344936583	0.0246724437974933	1.6742158202828146	0.007330791921297	0.6291395257503826	0.0016241106172042	1.6648410130054705	1.66934259883105	1.679180895685232	1.6835783616030218	0.6270595631596666	0.6280647466117274	0.6302455937071677	0.6312144838427912	1.688528088214586	0.6089660359087566
294	I23	RG	RG	1.15	20.86680775928019	249.3711899674178	0.7022550176595586	128.17371802306857	0.0295735099079372	1.6643910084443054	0.0067160101198215	0.6283264534801565	0.0015005898898387	1.6558491904060315	1.6599387232148612	1.6689374772706964	1.6729888935807529	0.626403593644537	0.6273303879843065	0.6293451698442023	0.6302427283028879	1.6862101989053713	0.6092529427813644
295	I23	RG	RG	1.2	20.86680775928019	249.3711899674178	0.556755294287705	212.09302476171996	0.0630255095341227	1.6250365836406755	0.0050079116430285	0.6288050322728366	0.0011441459422544	1.6186057823305648	1.6217132598427215	1.6284179840556547	1.6314134648146246	0.6273490661902683	0.6280432361301322	0.6295807311926193	0.6302672769461595	1.6822659611540969	0.6045007597865049
296	I23	RG	RG	1.25	20.86680775928019	249.3711899674178	0.45543853478601276	285.37177270886923	0.04960476035633995	1.5910440209308607	0.004451558018390227	0.6281111503425125	0.0010404044399517673	1.5853518027729014	1.5880822109662387	1.5940578520731081	1.5967257261332486	0.6267828279913616	0.6274182042820217	0.6288145936860158	0.6294355870824682	1.6782159008527728	0.5978005017670952
297	I23	RG	RG	1.3	20.86680775928019	249.3711899674178	0.45809334623968506	282.5858029777766	0.04834905275338303	1.5894587913361975	0.004452156148601962	0.629000040827255	0.0010399363674518792	1.5837715141233495	1.5864982185010508	1.5924634688839507	1.5951413848947769	0.6276717548298033	0.6283110963738427	0.6297072823948859	0.6303240120499033	1.6751723313445221	0.5992819269069245
298	I23	RG	RG	1.35	20.86680775928019	249.3711899674178	0.45481458620660165	283.06680638769166	0.048698124448185595	1.5845835825360985	0.004431708069318229	0.6317568065557024	0.0010297786749589276	1.5789382998840653	1.581637829020293	1.5875768778715162	1.5902760058942749	0.6304400284470408	0.6310722126141545	0.6324566400825096	0.6330700844981246	1.6724742087128919	0.6004722059221632
299	I23	RG	RG	1.4	20.86680775928019	249.3711899674178	0.4004756442339415	329.54665949686716	0.06135246238901676	1.5599286598465834	0.004268043963477939	0.6308993512923055	0.0010095567271113202	1.5544813817772964	1.5570846622958412	1.5628049253233498	1.5653700253409684	0.6296131597540049	0.6302286268607498	0.6315811533339993	0.6321895690679528	1.6677523135464887	0.59567302173215
300	INH5	MF	MF	0.4	5.423930813764359	494.9803522772471	0.980382073546478	3.5896647996485758	0.0001376831725552	1.803208322957683	0.092847588148352	0.6391405736344928	0.018733042490288	1.6847443777658748	1.741671752464665	1.866134447701507	1.9220028403016085	0.6148048175906942	0.6273926777765798	0.6522382798785614	0.66234440762124	1.7408509716483944	0.5842003380330434
301	INH5	MF	MF	0.5	5.423930813764359	494.9803522772471	0.9754143481866856	4.486797231981302	0.0001931545491716	1.7826508490807988	0.0734300299749758	0.6413437141488362	0.0148506556512931	1.688971806767653	1.734001716574332	1.832439201993472	1.876633733735071	0.6221026394887957	0.6318982707975671	0.6516758982214892	0.6598840506053597	1.7240052686594691	0.592718289258691
302	INH5	MF	MF	0.55	5.423930813764359	494.9803522772471	0.9648244501999788	6.268096632145944	0.0003209892497101	1.7503890624417964	0.0506723743568386	0.651991173861003	0.0101004261504455	1.6857272867675004	1.716827712890158	1.784704969571451	1.8151969084011668	0.6389471057173721	0.6454775801375189	0.6589752175096759	0.664702494983719	1.718791500274413	0.5953256983411802
303	INH5	MF	MF	0.6	5.423930813764359	494.9803522772471	0.9506106576566082	8.884932226156065	0.0005401315327788	1.7368300451079834	0.036078567017666	0.651387226342636	0.0072512730602948	1.6907840202203142	1.7129217643161114	1.7612895743176171	1.7830011421691254	0.642049513374455	0.6466659649633799	0.6563724102254994	0.6605631243242817	1.7145927338424762	0.5975111106736798
304	INH5	MF	MF	0.65	5.423930813764359	494.9803522772471	0.9260265535493322	13.413999174027188	0.0010076519157045	1.7270739787973093	0.0242733297060682	0.6532017482057899	0.004876884719908	1.6961162848336289	1.7109628000872836	1.7435511699063082	1.7581411183241633	0.6469340435825363	0.6500102810685042	0.6565369160973542	0.659395787079263	1.7109632340633878	0.5992408344258999
305	INH5	MF	MF	0.7	5.423930813764359	494.9803522772471	0.8996465149621198	18.323824462738397	0.0015956395215843	1.7239585337724634	0.0181236586645254	0.655759764671036	0.0036204326733618	1.7008207697405566	1.711946317226936	1.7362540401195636	1.747161786573263	0.6511152616228723	0.6533781901578627	0.6582330859138014	0.6603626463354667	1.7078472544123509	0.600551493988084
306	INH5	MF	MF	0.75	5.423930813764359	494.9803522772471	0.8649739974959999	25.1219096399779	0.0025663970969434	1.7160359650394474	0.0136812688686218	0.6559371170969129	0.0027434243264556	1.6986051151894743	1.706944851606974	1.725313417424395	1.7335533266863372	0.6524183593492128	0.6541337956875124	0.6578075064645099	0.6594295114740817	1.7051149539432668	0.6019243185520958
307	INH5	MF	MF	0.8	5.423930813764359	494.9803522772471	0.8090132625009614	36.5661271079702	0.0045175095133401	1.7052633650492175	0.009950414675872	0.6572522743455209	0.0019998877651169	1.6925667660090633	1.6986737568544097	1.7120032729947732	1.71798109270589	0.6546960681631826	0.6559299200665856	0.6586163419752377	0.6598069119782032	1.7023951675896936	0.6026298445440471
308	INH5	MF	MF	0.85	5.423930813764359	494.9803522772471	0.7860997764529724	41.29519219544356	0.005381153821637	1.7013994678736517	0.0089940609275153	0.6591362541847463	0.0018034440239616	1.6899331260005337	1.6954454444564908	1.7074747958197372	1.7129108840718612	0.6568299792330756	0.6579404545122832	0.6603667269725861	0.6614380836552766	1.7001824918572432	0.6035063278256211
309	INH5	MF	MF	0.9	5.423930813764359	494.9803522772471	0.7018947175818562	60.34462746675691	0.009628277055581	1.6869968523807188	0.006798233124936	0.6613341913355023	0.0013642356789303	1.6783384445901617	1.6824790966913108	1.6916002868200528	1.695683756496969	0.6595899758987225	0.6604299035119492	0.6622606619997302	0.6630763605499105	1.6977749725143243	0.6030247177062621
310	INH5	MF	MF	0.95	5.423930813764359	494.9803522772471	0.6627252749327877	67.18062652154678	0.0112005548775006	1.6074722038339182	0.0059000459962583	0.675596349266342	0.0011920173420191	1.5999507171279974	1.6035490598122002	1.6114701569271077	1.6149998411304416	0.674072151575449	0.6748075269002637	0.6764052689354125	0.6771190445189995	1.695061702309282	0.6029871831453556
311	INH5	MF	MF	1.0	5.423930813764359	494.9803522772471	0.5212662924623315	105.4664896080916	0.0222495519908353	1.56323220346123	0.0046131606340021	0.6784101094364983	0.0009501654364155	1.5573450196288017	1.5601664830419146	1.566350895569035	1.5691390073702831	0.6771966646365781	0.6777793548577613	0.6790523100074983	0.6796225191899518	1.6917192575906583	0.5975731127861289
312	INH5	MF	MF	1.05	5.423930813764359	494.9803522772471	0.4806331092408653	118.4090704125666	0.0264110749331364	1.547124224262748	0.0044069073192402	0.6789401692058856	0.000914985961733	1.541489462405819	1.5441940360324926	1.550111493750524	1.5527627745333312	0.6777714406948046	0.678332730918557	0.6795614565097869	0.6801076814323197	1.688902328649523	0.5957523003081824
313	INH5	MF	MF	1.1	5.423930813764359	494.9803522772471	0.5290032058456526	102.85403515049455	0.0212611249943421	1.5619057995642174	0.0046476243744872	0.6791193189260735	0.0009554054680119	1.5559784305941444	1.5588125215597992	1.565044594939014	1.5678538083177498	0.6778991028878306	0.6784860494178352	0.6797679526576269	0.6803354390730139	1.6866946566095402	0.600587432937872
314	INH5	MF	MF	1.15	5.423930813764359	494.9803522772471	0.4863975416957287	115.83068862190385	0.0256621474820909	1.5451528698545507	0.0044225104815904	0.6807360640298552	0.0009135469202009	1.5395122206516172	1.5422167630075505	1.5481413641621569	1.5508035309122654	0.6795705775942348	0.6801311739943319	0.6813575149007214	0.6818982839571553	1.6837502018920056	0.5988155556780573
315	INH5	MF	MF	1.2	5.423930813764359	494.9803522772471	0.3113682691858354	189.2412009432145	0.0536944381225851	1.455382256453316	0.0040268094134809	0.6778007841358151	0.0008920603647822	1.4502440454014272	1.4526833777860058	1.4580954273816364	1.4605235881255414	0.6766650456946904	0.6772081791960706	0.6784029921475863	0.6789364762234532	1.6752027662305755	0.5774055111030596
316	INH5	MF	MF	1.25	5.4239308137643585	494.9803522772471	0.21816211630078922	257.2025472435021	0.042536246971325804	1.3985335482846804	0.004215295942658644	0.6644092133614934	0.0010126891384548756	1.3931589095783508	1.395732489621634	1.4013918409198634	1.4039215306661756	0.6631172428406664	0.6637354407420482	0.6650969640719799	0.6657090912288359	1.66402141008217	0.5510007341413867
317	INH5	MF	MF	1.3	5.4239308137643585	494.9803522772471	0.2207465025476419	255.10669246234312	0.041366525675061966	1.3989308650100334	0.004203073209479241	0.6645491274349905	0.001007286907781411	1.3935749161853788	1.3961318682647095	1.4017697319154168	1.404285217175117	0.6632638275671003	0.6638786100422396	0.6652325822629416	0.6658374596894441	1.661553238836325	0.5532327862984155
318	INH5	MF	MF	1.35	5.4239308137643585	494.9803522772471	0.2178514033589204	255.70850474292126	0.04202142952552734	1.3949152661162707	0.00420835824330223	0.6666706352439141	0.0010058534923609648	1.3895620209506707	1.392105354767514	1.397768937226005	1.4002791726043173	0.6653830544607181	0.6660022939296664	0.6673488049796584	0.6679570735946839	1.6586182783972925	0.5536261921399847
319	INH5	MF	MF	1.4	5.4239308137643585	494.9803522772471	0.1771927848463792	300.2076709787557	0.05361098487842413	1.353869387432949	0.004423980274855039	0.6553784632200921	0.001125543708141966	1.3482268857960815	1.3509134563625294	1.356855788695467	1.359527091313784	0.6539413819166513	0.654629571230011	0.6561409719840626	0.656818601073409	1.6484452142693975	0.5337491775238935
320	NH5G	MF	MF	0.4	4.761179902233157	460.0564598103252	0.978333362002922	2.953005934927156	0.0001040755520482	1.7645017056830012	0.0823505410750861	0.6710514960679447	0.0154553097100826	1.6594422104429083	1.709909816610891	1.82030506097684	1.869860776400412	0.6509977531191132	0.6612910768722687	0.6818321092485659	0.6902654134247748	1.740861297983573	0.6105917796776809
321	NH5G	MF	MF	0.5	4.761179902233157	460.0564598103252	0.9725398484440366	3.644554978358445	0.0001422808121501	1.7426434099171484	0.0643643538947165	0.6808756309046881	0.0118358762893982	1.6605541505335315	1.699957989633329	1.786271202477139	1.8250177497369768	0.665552900913763	0.673315630765922	0.6890944957570655	0.6956871954260301	1.7240208837865478	0.6180697204954247
322	NH5G	MF	MF	0.55	4.761179902233157	460.0564598103252	0.9609233881804536	5.205951521267512	0.0002408965355395	1.7411043733264588	0.0454642685423155	0.6817898545094233	0.0083266089310779	1.683141904225401	1.7109785379318343	1.7719265980363623	1.799252532558859	0.6710464517039532	0.6764025503997719	0.6875419444519533	0.6922915374262899	1.7186670559001722	0.620469619360358
323	NH5G	MF	MF	0.6	4.761179902233157	460.0564598103252	0.945085993950892	7.365510743104187	0.0004078760385009	1.7273734765184217	0.0323672256642598	0.682363730080986	0.0059582969303887	1.686076065295856	1.7059146149756286	1.7492905580633031	1.7687720194952046	0.6746936797891975	0.6784806002378831	0.6864597070219514	0.6899147078696971	1.7145508171572053	0.6222746129003314
324	NH5G	MF	MF	0.65	4.761179902233157	460.0564598103252	0.917642861396764	11.095288619515069	0.0007534126930383	1.7188618046192592	0.0217979932287383	0.6856273242704929	0.0039889373385193	1.6910439038785832	1.7044080065388016	1.7336121035835468	1.7467543135565606	0.68050488269556	0.6830110818823556	0.6883600764346041	0.6907001521633852	1.7109164240562058	0.6238797285818275
325	NH5G	MF	MF	0.7	4.761179902233157	460.0564598103252	0.8885975117489823	15.153585043822217	0.0012036741643365	1.7131613289975385	0.0163269343824414	0.6875839313631358	0.002978259016725	1.692345265133066	1.702317800979306	1.7242394355230275	1.7340587430497598	0.6837621982796289	0.6856298271221286	0.6896205499929808	0.6913770155685872	1.708021126219366	0.6251458020990491
326	NH5G	MF	MF	0.75	4.761179902233157	460.0564598103252	0.8502953041460488	20.73031362887953	0.0019469936361987	1.7033176752357055	0.0123569638822609	0.688739897070498	0.0022580655149887	1.6875583731511057	1.695114683397661	1.7117028035445214	1.719116601702248	0.6858451067336954	0.6872519809354327	0.690280603966683	0.6916212119446473	1.7053524296316198	0.6260150577127548
327	NH5G	MF	MF	0.8	4.761179902233157	460.0564598103252	0.7884396816491456	30.084819951227963	0.0033493727396693	1.6929795033989512	0.0090373565780646	0.6918217086478762	0.0016452189831995	1.6814402972492704	1.686974707652586	1.699107037734629	1.704553010291432	0.6897202048501384	0.6907342930261786	0.6929397423338003	0.6939169225374142	1.702514370742683	0.6263234916210173
328	NH5G	MF	MF	0.85	4.761179902233157	460.0564598103252	0.7644023341962926	34.01372183717622	0.0040465538098771	1.683129385562901	0.0081991617040466	0.6917306847943692	0.0015020741761806	1.6726498438637725	1.677693263876057	1.6886871905895808	1.6936286269690737	0.6898077382934359	0.6907378552139878	0.6927540696579166	0.6936476322776405	1.6998130127712496	0.6272222962980651
329	NH5G	MF	MF	0.9	4.761179902233157	460.0564598103252	0.6744496949401096	49.41885708688485	0.007065969878677	1.6539265853190213	0.0062306821073825	0.6944868605460054	0.0011514749841439	1.6459503991603583	1.6497924900071006	1.6581349445180027	1.661878547645741	0.6930184270675396	0.6937220431608566	0.6952698008313689	0.6959561920560986	1.6971180579194354	0.6261850830435813
330	NH5G	MF	MF	0.95	4.761179902233157	460.0564598103252	0.6319456074131329	57.68098452708508	0.0089279857716289	1.6565987666982005	0.0057172760983822	0.6939857681300032	0.0010566886685741	1.6493061752013645	1.6527918915709274	1.6604630031128145	1.6639054676103255	0.6926337126948927	0.6932853729659929	0.6947035732042575	0.6953324521123386	1.6948381810959334	0.6255542081347182
331	NH5G	MF	MF	1.0	4.761179902233157	460.0564598103252	0.4855518562775288	90.55447988307112	0.0177688145619931	1.6014173889759626	0.0045757152469953	0.6948135781584985	0.0008724536577353	1.595571491220041	1.598374261986378	1.6045240102779	1.607260515960994	0.693698668272538	0.6942307554851269	0.6954023048734501	0.6959274723216679	1.6908202674325588	0.6189532695557587
332	NH5G	MF	MF	1.05	4.761179902233157	460.0564598103252	0.4438038495932096	101.92542397795243	0.0208685879831056	1.588757843297442	0.0044218967508234	0.694506760546692	0.0008493908557928	1.583136401086406	1.5858207483290632	1.5917535243161631	1.5944181296041693	0.6934191080984831	0.6939419234567099	0.6950792696783313	0.6955907627414308	1.6875715601876635	0.6164799017393362
333	NH5G	MF	MF	1.1	4.761179902233157	460.0564598103252	0.4928410238990847	88.43352012311331	0.0171004162950577	1.6055340526975663	0.0046158356907502	0.6956852584326769	0.0008747832961253	1.599644453060572	1.6024559126102655	1.6086592817165306	1.6114503748008964	0.6945661100920959	0.695104920336288	0.6962791493442324	0.696799626852983	1.6867800939187647	0.6215358283953818
334	NH5G	MF	MF	1.15	4.761179902233157	460.0564598103252	0.4491197652421773	99.60054441831456	0.0203091577001771	1.5876586430419488	0.0044301471355841	0.6970343700519466	0.000844972108581	1.5820033924787904	1.5847115859964214	1.5906400790909696	1.5933300958443082	0.6959532699836505	0.6964736792402614	0.6976055529970232	0.6981125401629441	1.6834415140891026	0.6189920960554025
335	NH5G	MF	MF	1.2	4.761179902233157	460.0564598103252	0.2760642855913051	165.0819406539002	0.0434674763448152	1.5068466609322222	0.00426019656294	0.6877132279526765	0.0008828974861202	1.5014402823746782	1.5040091878167972	1.5097005167427198	1.5122981895075462	0.6865812793312178	0.6871268386957154	0.6883114303251628	0.6888380198580132	1.673845645490193	0.593108206715744
336	NH5G	MF	MF	1.25	4.761179902233157	460.0564598103252	0.1890455672880231	223.90198885262282	0.03440047151047371	1.4331290392242808	0.004559135807022497	0.6727221293470897	0.0010403245903135756	1.4273184699598838	1.4300912418248002	1.4362158111034735	1.4389582762093707	0.6713952670386072	0.6720322276478854	0.6734259363315285	0.6740548178317947	1.66109186448716	0.5614495082245979
337	NH5G	MF	MF	1.3	4.761179902233157	460.0564598103252	0.19098796638302692	221.9156998494634	0.03365508724913408	1.434799049110944	0.004542213029840134	0.6736225884779319	0.0010340568843829007	1.4290141485753012	1.4317775928667857	1.4378649245000499	1.4406153250362141	0.6723012741018475	0.6729347745462051	0.6743223882092666	0.6749470352085201	1.6577871733757121	0.5638203390022335
338	NH5G	MF	MF	1.35	4.761179902233157	460.0564598103252	0.18844220231296246	224.07159665318073	0.03452852770442915	1.4402751973345087	0.004585549480573141	0.6731015608951688	0.0010409585405552857	1.4344264772933049	1.4372115477010126	1.4433782776799577	1.4461472343853266	0.6717693832991433	0.6724081122213198	0.6738045484321821	0.6744338236072152	1.6559554898942686	0.5637744058756975
339	NH5G	MF	MF	1.4	4.761179902233157	460.0564598103252	0.15189188458915687	263.4272533284517	0.043859978489761434	1.391982369862807	0.004869828152498276	0.6596567272277515	0.001190492864270582	1.38578498573669	1.3887432917842324	1.3952664494084503	1.3982205020863323	0.6581335143527793	0.6588658016278085	0.6604614016214345	0.6611747944443757	1.6441876764709307	0.5398078694404066
340	15	DF	RG	0.4	25.382429220274584	169.9914113465717	0.9910309235860326	2.76403002340839	9.375831535054896e-05	1.8385578033552283	0.2059341802945337	0.615885337303649	0.044819975700773	1.575842772241962	1.7020418266906212	1.9781370449076556	2.1019996939580863	0.5576208491683448	0.5904335369718353	0.647595210537036	0.6683515341008659	1.7408751502965347	0.6345909163241819
341	15	DF	RG	0.5	25.382429220274584	169.9914113465717	0.9885583545902336	3.356035379527948	0.0001249609355713	1.7949293514794504	0.1578020773316549	0.6367001472470945	0.0327310035467122	1.5936237166805485	1.690335041411081	1.9019384748710504	1.9967826607622488	0.594030340960778	0.6172520202932985	0.6598171607245509	0.6759973669502428	1.7239401395567993	0.6412612160732187
342	15	DF	RG	0.55	25.382429220274584	169.9914113465717	0.983967341910154	4.786285699976712	0.0002129739993065	1.7566720261179571	0.1104747433021281	0.632520314924505	0.0233954746422039	1.6157165150188957	1.683465090719887	1.831576571950724	1.8980455338338773	0.6020709298958132	0.6180623311589274	0.6489458517984341	0.6612371854573672	1.7187362970285804	0.6433455652330752
343	15	DF	RG	0.6	25.382429220274584	169.9914113465717	0.9773134874819216	6.746257713681661	0.0003567653378282	1.7397770736986031	0.0775874230416214	0.6359105836389173	0.0163363387312231	1.6407790232545427	1.688360925091782	1.7923685153386792	1.839034585992092	0.6147151561257957	0.6255674270537869	0.6472984585331613	0.6562544449355693	1.7145864853227908	0.6450893159594633
344	15	DF	RG	0.65	25.382429220274584	169.9914113465717	0.966123535857478	10.268161181508916	0.0006690570988982	1.7263008400889943	0.0518558422379721	0.6314044941013525	0.0111029287987055	1.6601450260034762	1.691936012158587	1.7614250178379536	1.7926292557019168	0.6170604361461122	0.6242462815294926	0.6390835383807042	0.6453736937055766	1.7110037877768556	0.6465823578388828
345	15	DF	RG	0.7	25.382429220274584	169.9914113465717	0.9534210372718772	13.684656479691371	0.0010437342837842	1.6909191680642457	0.03718943198929	0.6452140702593765	0.0078144009580574	1.643477226120664	1.6662493431141865	1.7161297619096272	1.7385115118367926	0.6351393299559345	0.6401342498890811	0.650592939461953	0.6550935516670743	1.7080501457218684	0.6477926028463002
346	15	DF	RG	0.75	25.382429220274584	169.9914113465717	0.9364949796074172	18.78090596214256	0.0016696710299745	1.6896517312188073	0.0275041886138685	0.6460961724205555	0.0057656568832789	1.6545335002631494	1.6714052178000136	1.7083137603087497	1.7248659098749208	0.6386894328505499	0.6423200026898894	0.6500464185792578	0.6534048459919678	1.705447815158743	0.6486313492970476
347	15	DF	RG	0.8	25.382429220274584	169.9914113465717	0.908564077174017	27.36029085069497	0.0029314439099295	1.6809566520697794	0.0193000236410092	0.6472732323718633	0.0040510401820141	1.6563415615713966	1.6681531264260272	1.6940534803213867	1.7056815003024772	0.6420773136908683	0.6446139597094099	0.6500412142310095	0.6524199597473065	1.702698302549444	0.6496663424082891
348	15	DF	RG	0.85	25.382429220274584	169.9914113465717	0.8970307569511319	30.88408200867544	0.0035353207033799	1.672900474387956	0.0171669685637838	0.6486629673282852	0.0036063812314153	1.6509836232387547	1.6615138439909427	1.684558736468165	1.694835744703972	0.6440385108918149	0.6462930489186813	0.6511238520596537	0.653261938347596	1.7002723411170615	0.6504512474661756
349	15	DF	RG	0.9	25.382429220274584	169.9914113465717	0.8526956444651752	45.51499234450007	0.0062423990643175	1.6679496658430122	0.0122814990533591	0.6469356834207439	0.0025994363169469	1.6522868706948937	1.6597879545369378	1.6762545026185651	1.683661647284154	0.6436080050409538	0.6452191428093047	0.648702433990525	0.6502452290486186	1.6981519413187924	0.6511929198238947
350	15	DF	RG	0.95	25.382429220274584	169.9914113465717	0.83058536075486	52.86214736783304	0.0078718789749999	1.6618165765668127	0.0107828157068151	0.6479835374810704	0.0022847306275988	1.6480409076652924	1.654672685602674	1.6691198693678253	1.6756154442943538	0.6450602500497802	0.646473230736343	0.6495459357291383	0.6508926211555642	1.6959377192830385	0.6517918114042257
351	15	DF	RG	1.0	25.382429220274584	169.9914113465717	0.7439685393655564	84.16826727019041	0.0157186779036252	1.6490833104728282	0.007499238245985	0.6482296733690731	0.0016012065315435	1.6395183269453202	1.644098352352947	1.654140460337575	1.6587045485407408	0.6461824784079093	0.6471681546015644	0.6493199456900445	0.6502738547489658	1.6932672501041384	0.6512967267509866
352	15	DF	RG	1.05	25.382429220274584	169.9914113465717	0.7170344852929545	94.63464832568576	0.0187247160500267	1.6346231731368095	0.006860994180522	0.6483335299327263	0.0014767993742222	1.625885820769972	1.6300481127092683	1.639260090832757	1.643418569876602	0.6464494135702521	0.6473531736027719	0.6493378725340871	0.6502185665055238	1.6910444073271635	0.6515029371349268
353	15	DF	RG	1.1	25.382429220274584	169.9914113465717	0.7493265307066354	81.8202321987686	0.0151254287837693	1.639631562290066	0.0075881327539696	0.6495393463821825	0.0016228386469083	1.6299535701627583	1.634586548027382	1.6447809359884251	1.6493496126345122	0.6474617633887442	0.6484591491738242	0.6506408246919309	0.6516128739545399	1.6890248341843572	0.6530627283757291
354	15	DF	RG	1.15	25.382429220274584	169.9914113465717	0.7202985826296335	92.75209443986104	0.0182725796025957	1.640034991632266	0.0069469201315026	0.6505576483737434	0.0014810545250731	1.631191852749375	1.6354171027442828	1.6447337174149623	1.6488855856840094	0.648659613469813	0.6495760999962463	0.6515618280512652	0.6524512423205024	1.6866214456681166	0.6534564615052655
355	15	DF	RG	1.2	25.382429220274584	169.9914113465717	0.5803158418318379	153.33674697964412	0.0389023150216573	1.6014898129350892	0.0050890481352719	0.651708834719708	0.0011065735506709	1.594992833032522	1.5981085350363289	1.6049480027097371	1.608014744136118	0.6502902637966264	0.6509730964112261	0.6524546056924596	0.6531176292098222	1.6828104537634223	0.6494256364006064
356	15	DF	RG	1.25	25.382429220274584	169.9914113465717	0.48107239358871506	205.0376985052789	0.030171000305099307	1.5602126213992287	0.00444033437728512	0.6536473426571487	0.0009851632667245251	1.5545495183022155	1.5572616268807107	1.563211824229659	1.5658909281032178	0.652385035236955	0.6529930724546185	0.6543154755823869	0.6549040932806355	1.6779453516748564	0.6438029566112815
357	15	DF	RG	1.3	25.382429220274584	169.9914113465717	0.48393599868268505	203.03284405140647	0.0297780765682156	1.5575022671516707	0.004439272989665274	0.6542295167227892	0.0009863496469053271	1.551836044748352	1.5545390516246027	1.5605060841428102	1.5631756833315142	0.6529720198125092	0.6535757124356372	0.6548980575670491	0.6554920023897391	1.6757879410511496	0.6450959596667482
358	15	DF	RG	1.35	25.382429220274584	169.9914113465717	0.4815573218087214	204.15197446658644	0.029802887804697035	1.5549052774958398	0.0044250603273543855	0.6546680397800348	0.0009829843721601522	1.5492608549899576	1.5519560162516541	1.557895036150112	1.5605538601128752	0.6534116474803833	0.6540179324879116	0.6553317839756321	0.6559266132983537	1.6736582121085544	0.6456752821314232
359	15	DF	RG	1.4	25.382429220274584	169.9914113465717	0.42604989919381525	237.09826849874574	0.037120828808165036	1.5350269676271322	0.004230404640854469	0.6565069502988612	0.0009467228911523009	1.5296347821647724	1.532213315609099	1.5378923923659327	1.5404303637003838	0.655295360858573	0.6558798551531031	0.6571487033198679	0.6577197908395485	1.6684825771127298	0.6417596355664406
360	21	RG	RG	0.4	21.300981852230223	194.5526004883444	0.9905875906214356	2.905366071387983	0.0001011532339514	1.7724462292745164	0.1892218054560779	0.5999975059311365	0.0443077663254563	1.5310325012950226	1.6470446433127837	1.9006943529154576	2.0144826867194348	0.5423389728933207	0.5745600791171384	0.6313488312784269	0.6521685248775242	1.74085652801134	0.6286839820982666
361	21	RG	RG	0.5	21.300981852230223	194.5526004883444	0.9880244569801184	3.5770568375385743	0.0001385192479477	1.75008307313526	0.1470403076357313	0.6151747683225102	0.0330606789384077	1.562508951320824	1.6525917177743934	1.849755568833792	1.9381787404806576	0.5720618215826906	0.5954074462413773	0.6385157388263469	0.6550117733072891	1.723959333117651	0.6356499513069838
362	21	RG	RG	0.55	21.300981852230223	194.5526004883444	0.9827553940456648	5.038473537289962	0.0002294823272585	1.738976242553504	0.1017399448684611	0.6259677784606442	0.0221154672725103	1.6091505602584166	1.6715697683509685	1.807920781687398	1.8691325302572528	0.5971980856282235	0.6122126050768586	0.6414761303299524	0.653207996625014	1.7187363917659624	0.6376436250999877
363	21	RG	RG	0.6	21.300981852230223	194.5526004883444	0.9756526150006236	7.143285709314879	0.0003895162774837	1.728899452302588	0.0719037109817047	0.6264042361253669	0.0156203888211302	1.6372005318585798	1.6812365301888517	1.7776021252070155	1.82089432853732	0.6061641833762267	0.6164857630924006	0.6372841806022856	0.6458914968636059	1.7145131359715455	0.6394365461254062
364	21	RG	RG	0.65	21.300981852230223	194.5526004883444	0.9633903946526028	10.802632444886727	0.0007242702561636	1.717318395953666	0.047802715273737	0.6269668954079176	0.0104085323957698	1.6563000489702897	1.6856058140384105	1.7497246137830789	1.7784498676121665	0.6135331539385271	0.6202501677851339	0.6341522101797734	0.6400838598866684	1.710881127277328	0.6410461547283359
365	21	RG	RG	0.7	21.300981852230223	194.5526004883444	0.9500965222668613	14.8376250001862	0.0011707590623025	1.7192375170391094	0.0353544066945142	0.6268346541703731	0.0076840397574287	1.674095744752751	1.695805362276828	1.74320436372806	1.7644833855402688	0.6169448943589517	0.6218338855517743	0.6321189058027268	0.636559904755644	1.7080115882518556	0.6422464914862835
366	21	RG	RG	0.75	21.300981852230223	194.5526004883444	0.9317606115687408	20.2747060693986	0.0018465376938683	1.7168794445961562	0.0260761520866448	0.630752780306759	0.0056119126550258	1.6835817578730057	1.6995765511454028	1.7345653421136915	1.7502681739565678	0.623540979241103	0.6270773668936396	0.6345996992061205	0.6378759218436383	1.7054581076641553	0.6432036527741398
367	21	RG	RG	0.8	21.300981852230223	194.5526004883444	0.9024083770709708	29.717273044034613	0.0032954835676448	1.708369767471264	0.0184416061965765	0.6275256794935478	0.0040216903629283	1.684817947054842	1.6961195656271046	1.720842067360219	1.731983683562291	0.6223675342440307	0.6248808422168182	0.6302791502282912	0.6326453220946553	1.702827105285387	0.6441717521713833
368	21	RG	RG	0.85	21.300981852230223	194.5526004883444	0.888621762906528	33.20793530235455	0.0039406178607875	1.7079150900303046	0.0162821827752181	0.6380494154565394	0.0034510467376402	1.6871670427302208	1.697111363876014	1.718945317151417	1.728742075382646	0.6336230369978221	0.6357813735483928	0.6404064464625069	0.6424482314197354	1.700384923505924	0.6450516528803061
369	21	RG	RG	0.9	21.300981852230223	194.5526004883444	0.8418798434405528	49.06088524357492	0.0070604285484222	1.696760956465525	0.0117143887874277	0.6331500048941486	0.0025331745223561	1.681814432418159	1.6889843271383764	1.7046966677141209	1.711753326572078	0.6299099618028811	0.6314809509109969	0.6348767965477868	0.6363804411139447	1.698195045043558	0.6454269904053677
370	21	RG	RG	0.95	21.300981852230223	194.5526004883444	0.8185136532720308	57.08329002274216	0.0087305080736566	1.6916366271353531	0.0103251257320523	0.6331582955260591	0.0022393736908142	1.6784626485016614	1.684777836892204	1.698629772625799	1.7048344283230854	0.6302883836160224	0.6316785036438903	0.6346827008493985	0.6360200160895643	1.6957889253912988	0.646118043086665
371	21	RG	RG	1.0	21.300981852230223	194.5526004883444	0.7266689365982297	90.91234030660038	0.0177202139912871	1.6801579108825062	0.0072498168508095	0.6335513409579414	0.0015816047605327	1.6709055341817425	1.6753377058991048	1.6850690188501498	1.68941366075483	0.6315303196118565	0.6325053374370182	0.6346213773882747	0.6355735089635794	1.6929220991734182	0.6452953903113131
372	21	RG	RG	1.05	21.300981852230223	194.5526004883444	0.697084779400077	102.1149658962336	0.0210206779934474	1.6718917755198104	0.0066599903985594	0.6358070206287287	0.0014494604619309	1.6633971087100194	1.6674701486385848	1.6763962668319414	1.680404087561829	0.6339579745452868	0.6348442369855272	0.6367915513914256	0.6376544544333358	1.6910077981299088	0.6453543988753099
373	21	RG	RG	1.1	21.300981852230223	194.5526004883444	0.7318292804482559	88.4861503249587	0.0168967167998549	1.676207857747072	0.0073456225955065	0.6352466222723978	0.0015981741393379	1.6668446132288433	1.6713293667423568	1.6811860522997029	1.6855988079257935	0.633207007458787	0.6341914752585968	0.636330141216411	0.6372875414966328	1.6888821343864877	0.6471776400868657
374	21	RG	RG	1.15	21.300981852230223	194.5526004883444	0.7014594980116023	99.95381492586922	0.0203951079919242	1.668996505860814	0.0067178240134127	0.6372251193572872	0.0014612320030863	1.66042622150004	1.6645174236160512	1.6735571237489617	1.6775870199821872	0.6353530960239245	0.6362576155544588	0.6382171432967125	0.6390884716396708	1.6863853169124865	0.6472385903098061
375	21	RG	RG	1.2	21.300981852230223	194.5526004883444	0.554508994706413	165.30084383546782	0.04372240622363	1.634589991642543	0.0050166097110637	0.6392315081197225	0.0011081853842535	1.6281763897274857	1.63126898860058	1.6379697538588511	1.641000499286228	0.6378136666015412	0.6384920118144943	0.6399787998773256	0.6406468125900282	1.682343565571751	0.6422177665061259
376	21	RG	RG	1.25	21.300981852230223	194.5526004883444	0.4525841947250733	223.58058489965106	0.034212770747374846	1.6105429320635385	0.004496535153355415	0.6370522964649297	0.0010132802367682665	1.6048242115133178	1.6075480585589135	1.6135830670200013	1.616290563009354	0.6357522687499246	0.6363804513745275	0.6377381797142352	0.6383457091841038	1.6776614197442692	0.6350272028633772
377	21	RG	RG	1.3	21.300981852230223	194.5526004883444	0.45567273380924733	221.6993817338548	0.033645218221893695	1.6092000934731814	0.004500978293087031	0.6369919728175057	0.0010152274043826678	1.6034614440446942	1.6062257642345938	1.6122422181677596	1.6149441961061006	0.6356968813484506	0.6363169329414669	0.6376837964903226	0.6382878903904262	1.675429161005031	0.6361527725055399
378	21	RG	RG	1.35	21.300981852230223	194.5526004883444	0.4533315631943091	222.8565786040477	0.03398133336334945	1.6056745547991593	0.004484534069945652	0.6374730944547081	0.001012600583231562	1.5999560906567718	1.6026906089056498	1.6086976047466046	1.6114137302471272	0.6361789284816979	0.6368014985832007	0.6381605573012454	0.6387686985860613	1.672806562466265	0.6371227395525063
379	21	RG	RG	1.4	21.300981852230223	194.5526004883444	0.3974637178551745	258.79875924865814	0.04231019527926408	1.583169274253236	0.004327830891575072	0.6390162860443586	0.000985871458182325	1.5776359739671535	1.5803075941624178	1.5861023659789237	1.5887009110770984	0.6377614826222948	0.6383606336169239	0.6396857055471996	0.6402737800014504	1.6683206038180796	0.6316862779827341
380	E2bis	DH	FC	0.4	16.874977644875052	234.81699942101616	0.9891155641919928	3.0747833180952724	0.0001099014598624	1.798519954076155	0.1661645921169341	0.6185751530131964	0.0362097755618238	1.5865446382055055	1.6883790103988252	1.9111183330784156	2.011069359676453	0.5713734915117468	0.5972204784228479	0.6441790050393433	0.6618544500075302	1.7408785928580115	0.6020413843816687
381	E2bis	DH	FC	0.5	16.874977644875052	234.81699942101616	0.9862856672535232	3.802645664302252	0.0001507483115043	1.766780341782782	0.1297385705239883	0.6273652820273945	0.0278283518513791	1.6012506844622263	1.6808020569016302	1.8547172791196629	1.9327735912783728	0.5910996965476885	0.6104327478601237	0.6469700462774663	0.6612245258843129	1.7241287180276414	0.6103961440761302
382	E2bis	DH	FC	0.55	16.874977644875052	234.81699942101616	0.9803527755362992	5.390000316173848	0.0002559978035768	1.7581890437236976	0.0903956001673999	0.6334406244848868	0.0190004480181269	1.6428535657201684	1.6983112161598677	1.8194333493061303	1.8738791450896373	0.6087586805592087	0.6215070952932502	0.6467225252564324	0.6569785305682367	1.7189628807280348	0.6129553922727727
383	E2bis	DH	FC	0.6	16.874977644875052	234.81699942101616	0.9723101457388792	7.55963797101735	0.0004244382149721	1.726983808542666	0.0632636946390936	0.637180118757189	0.0133456944902141	1.646280767318956	1.6850535228925314	1.7698439948556255	1.8079310736744256	0.619909238894482	0.6286491124796214	0.646445385385893	0.6538835377640233	1.7147169141312206	0.6149238980432162
384	E2bis	DH	FC	0.65	16.874977644875052	234.81699942101616	0.9582378411248932	11.405373804936408	0.0007889780981761	1.718230334964583	0.0420421819092736	0.6399429560435901	0.0088257338970562	1.664612490712135	1.6903491830142912	1.746729424822914	1.7720153702200434	0.6285647486324757	0.634224209885311	0.6460291905116444	0.6510824262168672	1.7111023683861872	0.6168811752011477
385	E2bis	DH	FC	0.7	16.874977644875052	234.81699942101616	0.9428115412907828	15.532930613709398	0.0012458282841603	1.7153981035673371	0.0309027442092786	0.6448769101846639	0.0064037543910227	1.6759686318317846	1.694904126427358	1.7363610795361315	1.754929796821811	0.6366304211761472	0.6406965134664296	0.6492721758403667	0.6529963586743447	1.708474022870325	0.6182007385242112
386	E2bis	DH	FC	0.75	16.874977644875052	234.81699942101616	0.9224070974073392	21.272061590573696	0.0020111399433687	1.7054995663699732	0.0228976003738452	0.6454602312355573	0.0047624118808721	1.676262442409607	1.6903104514086946	1.720996288894454	1.734816416902522	0.6393523704946981	0.6423335874465392	0.6487260397359798	0.6515083389543596	1.7059385663633897	0.6194515878137592
387	E2bis	DH	FC	0.8	16.874977644875052	234.81699942101616	0.8884982846971612	30.974570375795224	0.003535997328321	1.6984991368865716	0.0161726639554446	0.6473322388573358	0.0033596465375347	1.677875519504446	1.687769468746512	1.7094600883435616	1.7191675527393997	0.6430268590838638	0.6451248728014848	0.6496315248084834	0.6516139602361924	1.7035372884772593	0.6204742436077441
388	E2bis	DH	FC	0.85	16.874977644875052	234.81699942101616	0.8750003552807697	35.22272751393806	0.0043221711295098	1.697254383163896	0.0145309464332195	0.6449458210409578	0.003040399302926	1.678716173056456	1.6876217794866908	1.7071090684636656	1.715839165809504	0.6410544185883491	0.6429370808497037	0.6470243214856737	0.6488173352601784	1.7012594395087723	0.6215202355689228
389	E2bis	DH	FC	0.9	16.874977644875052	234.81699942101616	0.8210278891521321	51.3577491808046	0.0075340188888229	1.6860683052660237	0.0104185592769529	0.6494560079054001	0.0021665223575036	1.672791033156041	1.6791587088895894	1.693116495340217	1.6993962664099238	0.6466806976656707	0.6480205936264194	0.6509310405827098	0.65221869420601	1.6995336797447518	0.6220160091721813
390	E2bis	DH	FC	0.95	16.874977644875052	234.81699942101616	0.7948415959377865	59.64014778932596	0.0094805442053617	1.6789352681027985	0.0092090038208638	0.6503934484745332	0.0019161605705727	1.6671969303804324	1.6728302807489683	1.6851713994568147	1.6907084455533832	0.6479465915365136	0.6491265442972848	0.6516989616051561	0.6528412258724465	1.6972428997461524	0.6227741040519408
391	E2bis	DH	FC	1.0	16.874977644875052	234.81699942101616	0.6934531700350897	94.59155506932112	0.0186952935141518	1.6606398393757886	0.0065564801711957	0.652210120999816	0.0013710220985776	1.652274453348387	1.6562696819154676	1.6650619551981376	1.669018077798314	0.6504586084809336	0.6513010277080022	0.6531433504406562	0.6539639793959086	1.695559482774087	0.6214085876473452
392	E2bis	DH	FC	1.05	16.874977644875052	234.81699942101616	0.6619994373067639	106.72134574149398	0.0223189620503498	1.6548814552194278	0.0060751725619056	0.6517693266712843	0.0012768553616047	1.6471001440990582	1.6508388523862163	1.6589759967037612	1.6626386888932396	0.6501424668185134	0.6509231828267601	0.6526370778757339	0.6533958639791027	1.6939261305918494	0.6213731577020443
393	E2bis	DH	FC	1.1	16.874977644875052	234.81699942101616	0.6992363820439617	92.31047344638652	0.0181708797246144	1.6602230424008648	0.006645297060807	0.6527180911698004	0.0013904005789854	1.651728854749401	1.6557976758786104	1.6647271349325787	1.6687180569933169	0.6509390791993319	0.6517945726755591	0.6536571443478237	0.6544898894142457	1.6911725543504132	0.6238901542539719
394	E2bis	DH	FC	1.15	16.874977644875052	234.81699942101616	0.6658044633680692	104.075000114148	0.0215573814629811	1.6516507595262535	0.0061049565003223	0.6556192762907854	0.001274880750398	1.6438948866409124	1.6475873586208554	1.6557724588343845	1.659444825383495	0.6539856770878246	0.6547722355665042	0.6564868018349488	0.6572475421330273	1.6896020462847532	0.6240247367927985
395	E2bis	DH	FC	1.2	16.874977644875052	234.81699942101616	0.5093139132416995	171.5261191589765	0.0462044591344506	1.6079242846702737	0.0047019082745359	0.6578210667875293	0.0009999079167043	1.6019342588945062	1.6047883889243344	1.6111105330034314	1.6139246757665846	0.6565444741005014	0.6571556246211685	0.658495287726437	0.6591010502069694	1.6866435471024928	0.6173000571230002
396	E2bis	DH	FC	1.25	16.874977644875052	234.81699942101616	0.4029323007105321	233.18460629681073	0.03619868719318509	1.5956945839210468	0.004364472323206667	0.6547215619091116	0.00094448954546872	1.5901073630261395	1.5927941685669644	1.5986495991799332	1.6012753597595693	0.6535152072893098	0.6540973141879975	0.655358686309181	0.6559260193760746	1.6841643395555808	0.6082470683145539
397	E2bis	DH	FC	1.3	16.874977644875052	234.81699942101616	0.4051112262312912	231.04896128023748	0.035927177579421266	1.597418256309749	0.004373371346678964	0.6558419006410502	0.0009415807456151209	1.5918484406942561	1.5945026703417073	1.6003723129342449	1.6030104499337534	0.6546353414275531	0.6552164466924919	0.6564802287039608	0.6570441261725519	1.6819507993900038	0.6098653914322826
398	E2bis	DH	FC	1.35	16.874977644875052	234.81699942101616	0.40261574861968885	232.40150813840057	0.03615654597862265	1.5953752133638075	0.00436273687285838	0.6561783785934004	0.0009405582719622695	1.5898115616698654	1.5924781510529311	1.5983321416454719	1.600954497194662	0.6549767930206333	0.6555530257179947	0.6568143887249779	0.6573803072208932	1.6790517928086386	0.6108431049454135
399	E2bis	DH	FC	1.4	16.874977644875052	234.81699942101616	0.34645463112706254	268.7136221952732	0.045158476290997646	1.5647035820444843	0.004271657222922508	0.6587997896575217	0.0009306262941550452	1.559264776375653	1.561861165518505	1.5675970883392776	1.5701637579289456	0.657610408539734	0.658177871385285	0.6594304999692736	0.6599881467238529	1.6746890195415391	0.6044069385740639
400	I08	DF	DF	0.4	31.831522053574773	144.25839949236214	0.9915695610831932	2.662382743040941	8.848276225197937e-05	1.961005243576451	0.2336185507201213	0.6293780377372502	0.0462655953077137	1.6629816681402845	1.806177418982699	2.119419374317011	2.259839946037693	0.5693494842416079	0.6034894182068418	0.6620885857144736	0.683097379920686	1.7408843770888167	0.6545291519151644
401	I08	DF	DF	0.5	31.831522053574773	144.25839949236214	0.9894138388323768	3.199264917358178	0.0001157621820056	1.8647585254329933	0.1771111251458924	0.6476525457672029	0.0344425048971744	1.6388192462221327	1.7473852490240072	1.984806908935759	2.091368965130268	0.6027590796327466	0.6274382098789925	0.6720057151336201	0.6887082066096587	1.7239991693793844	0.661115953305903
402	I08	DF	DF	0.55	31.831522053574773	144.25839949236214	0.9852006007240756	4.473231533796483	0.0001936902931397	1.7847151533096235	0.1215137734633317	0.6499336151664427	0.0241811406786634	1.6296779841508326	1.70415885297837	1.867091616046061	1.9402154945541363	0.6184318435576218	0.6351074638823972	0.6669356049377547	0.6794880284678108	1.7187351880110333	0.6629822307082316
403	I08	DF	DF	0.6	31.831522053574773	144.25839949236214	0.9792468959862438	6.3156866345229234	0.0003214142251225	1.7539883679243953	0.0854236789043566	0.6494047743078621	0.0171996446230722	1.644994134181714	1.6973418528370463	1.8119226157884416	1.863262588267641	0.6270650170660926	0.6385779173826331	0.661413995570741	0.6707596965007456	1.714608650097466	0.6647566855700199
404	I08	DF	DF	0.65	31.831522053574773	144.25839949236214	0.968637111879478	9.390431877595322	0.000587918779885	1.720097974826368	0.0557387362607811	0.6573812821194954	0.0111378199702142	1.6490203256396077	1.6831344342832195	1.757884215332553	1.7913928707768785	0.6429819889723125	0.650228313707312	0.6650951153319787	0.671369370618718	1.7108643359966695	0.6661682703261612
405	I08	DF	DF	0.7	31.831522053574773	144.25839949236214	0.9573896971484256	12.88348146168549	0.0009393313185954	1.7125316583117356	0.0410865863689698	0.6561754919064453	0.0082632656195753	1.6600986947082512	1.6853262582240134	1.7403437752275994	1.7651563132557595	0.645521270800851	0.6508144378627032	0.6618750756547971	0.6666118651476458	1.7080337017100429	0.667209335513197
406	I08	DF	DF	0.75	31.831522053574773	144.25839949236214	0.9416221815400818	17.368751519136925	0.0014761130706287	1.6881162974651525	0.02980997768864	0.6645312093976624	0.0059298093650253	1.650078073097571	1.6683734346219794	1.708341558013572	1.72624576039512	0.6568984361942267	0.6606561103490767	0.6686027783190054	0.6720511096214777	1.7055661911648925	0.6682631949123571
407	I08	DF	DF	0.8	31.831522053574773	144.25839949236214	0.915679948924204	25.241197434914486	0.0025982483828549	1.6787187496826497	0.0208166119664194	0.6671469484665242	0.0041295220057945	1.6521664500173745	1.6649293208685123	1.6928145789293023	1.7053777994544017	0.6618454663554189	0.6644400685820762	0.669969508001087	0.6723949415415668	1.702725621290868	0.669307889057907
408	I08	DF	DF	0.85	31.831522053574773	144.25839949236214	0.904986655735878	28.60733860954369	0.0031306380774414	1.6776141141006249	0.0185742454014809	0.6671546438587946	0.0036859503095816	1.6539190447615393	1.6652922585454626	1.6902017694574938	1.7013657805891993	0.6624249246152003	0.6647358610036941	0.6696727675833214	0.6718479971191186	1.7004439907896949	0.6700973581083054
409	I08	DF	DF	0.9	31.831522053574773	144.25839949236214	0.8634018668184189	41.90718419501408	0.0055411916511233	1.667983950249278	0.0131572398607971	0.6685912896621596	0.0026148508983426	1.6511955320073706	1.6592633023386696	1.6769078184755513	1.684807889669762	0.6652455211087667	0.6668656260697148	0.6703701147080945	0.6719215945950532	1.698280075603806	0.670639527537798
410	I08	DF	DF	0.95	31.831522053574773	144.25839949236214	0.8427157033290034	48.80303657197744	0.0069679442067851	1.6666744162804534	0.0115616691454118	0.6687548614837472	0.002298323463757	1.65191938110034	1.6589814850545677	1.6745148839289543	1.6814736155630998	0.665808806928491	0.6672394651278384	0.6703223003299171	0.6716817899787823	1.6959392568387106	0.6715111653965036
411	I08	DF	DF	1.0	31.831522053574773	144.25839949236214	0.7621806452440291	77.85061483726564	0.0140842813637863	1.6504120582064017	0.0079796554360979	0.6670450954505152	0.0016103823023654	1.6402393043473864	1.645096641609849	1.6558362232440935	1.6606027781376198	0.6649854645626375	0.6659821804388855	0.6681371780160272	0.6690987567574493	1.693639143121339	0.6710968612365061
412	I08	DF	DF	1.05	31.831522053574773	144.25839949236214	0.7357480242577474	87.39587786079434	0.0167795229467747	1.6410893494210887	0.0072764011335801	0.6692145914071013	0.0014669701259882	1.6317898019725867	1.6362320289313923	1.6460259792067202	1.6504101516595422	0.6673428665595335	0.6682413377561565	0.6702086598340096	0.6710875839715111	1.691180756082228	0.6715155870089958
413	I08	DF	DF	1.1	31.831522053574773	144.25839949236214	0.7671712208552496	75.83992773419943	0.0135986530674269	1.644836131882612	0.0080969774857746	0.6676573792273068	0.001635859553913	1.6345135881509265	1.639436864784514	1.6503001577391183	1.6551870154975976	0.6655632090830925	0.6665777816040215	0.6687697782394555	0.6697445425244491	1.6889425028046885	0.6731500457288108
414	I08	DF	DF	1.15	31.831522053574773	144.25839949236214	0.7394351826026021	85.58968475061559	0.0161545201000554	1.6408259853170166	0.0073568366421263	0.6706861540852822	0.0014774692847034	1.631419161248807	1.635925355144924	1.6457872274609615	1.6502412620908895	0.6687917096928598	0.6697054548752541	0.6716914498908789	0.6725701579146108	1.6868078457055675	0.673338655884276
415	I08	DF	DF	1.2	31.831522053574773	144.25839949236214	0.6059281611219405	142.03770446720753	0.0347006665863786	1.6093669596139737	0.0053183097060127	0.6707132669094528	0.001087731026109	1.6025821005103429	1.605833973570813	1.6129592089596485	1.6161810016065	0.6693223932912002	0.6699870272870145	0.6714492355768605	0.6720998169530206	1.6832815248051214	0.6702739379576979
416	I08	DF	DF	1.25	31.831522053574773	144.25839949236214	0.509605861875047	192.31309313261394	0.027239703302558038	1.588638771795262	0.004631815604453962	0.6686590472307664	0.0009656640602325906	1.5827421834916846	1.585560259473346	1.5917667286515351	1.5945449167168102	0.6674232538129695	0.6680199284677676	0.669313606811959	0.6698929526282743	1.6792859321423126	0.6658280890496832
417	I08	DF	DF	1.3	31.831522053574773	144.25839949236214	0.5120477798643593	190.2400015001604	0.026621364748942167	1.5859029287285926	0.004633095378450438	0.6698899212985491	0.0009645897106168631	1.580002574825397	1.5828192942024588	1.5890370207770041	1.5918232445786218	0.6686577274971436	0.6692505715481447	0.6705442898508972	0.6711227761410391	1.676433002876102	0.6671870556232671
418	I08	DF	DF	1.35	31.831522053574773	144.25839949236214	0.5089700819104637	190.67600927208278	0.026941179308475005	1.5816650998672404	0.004607969241973039	0.6720868711021789	0.0009552477410997143	1.5757909266562184	1.5785962285874395	1.5847807363904416	1.587550007123598	0.6708664909801756	0.6714539931775898	0.6727336020001776	0.6733063863052016	1.6740842574318697	0.6679969840233199
419	I08	DF	DF	1.4	31.831522053574773	144.25839949236214	0.4561270499554518	221.99072437734208	0.03392590447415801	1.5581840966834242	0.004358228143821177	0.6715451284249848	0.0009191346064421712	1.5526222621133599	1.5552928709443594	1.56113730978952	1.563751971237724	0.6703736047172972	0.6709371628644895	0.6721692056528461	0.6727160328621059	1.6701496743010638	0.6647730245851325
420	IP04	DF	DF	0.4	27.117727005526884	154.54270824546464	0.9915598006788852	2.6655571920160983	8.891056717215968e-05	1.834819952432019	0.2183343665503447	0.5939070354306705	0.0506292284418117	1.5562578333297827	1.690106715306467	1.9828206233897732	2.114096107210945	0.5282224958707825	0.5655640323936143	0.629702554349109	0.6526952838430952	1.7409283938615518	0.6521550310909504
421	IP04	DF	DF	0.5	27.117727005526884	154.54270824546464	0.9895622124367264	3.3240206609647154	0.0001240808850962	1.783063248871131	0.1717457960842812	0.5930318688200937	0.0403791241150613	1.5639547816119097	1.6692525577790436	1.8994639111665792	2.0028036747025983	0.5404124410606627	0.5693893119051741	0.6215879665964419	0.6410994987275933	1.72400994386623	0.6584767303093204
422	IP04	DF	DF	0.55	27.117727005526884	154.54270824546464	0.9848451482534356	4.610077559346304	0.0002046819099723	1.7584637481102467	0.1169400723838462	0.6141183855013123	0.0260168392544234	1.609255283748174	1.680952209744026	1.8377283458609752	1.9080530934204405	0.5802340562193248	0.5981227724742836	0.6324068948345789	0.645958367348196	1.7188269562086482	0.6605138307806325
423	IP04	DF	DF	0.6	27.117727005526884	154.54270824546464	0.9786715710413322	6.515029793724024	0.0003376976611031	1.736270989544813	0.0823037338406984	0.61457376129233	0.0183967857157732	1.6312912024457706	1.681705362268343	1.7920220978820751	1.8415803175002008	0.5906990461910224	0.6029679428588867	0.627408535311742	0.6374316824475114	1.714602456695871	0.6620225256097618
424	IP04	DF	DF	0.65	27.117727005526884	154.54270824546464	0.9680492460043714	9.895969506838547	0.000629672846436	1.7243065408448903	0.0548637664472238	0.6117886598910605	0.0123901089784671	1.6543523891486795	1.6879432552743348	1.7614812338643833	1.7945142627946	0.5957658595119258	0.6038199845906073	0.6203761128149086	0.6273485222163552	1.710878079265249	0.663282858304815
425	IP04	DF	DF	0.7	27.117727005526884	154.54270824546464	0.956561112897152	13.503585968335235	0.0010154415996404	1.7088249858808624	0.0402341199695678	0.6128407424841636	0.0091305041960848	1.657476353804731	1.6821256433887195	1.7360771845604397	1.7603571698074525	0.601077196885724	0.606918123117338	0.6191395106575128	0.6243672135246728	1.7081029310167637	0.6644173161107055
426	IP04	DF	DF	0.75	27.117727005526884	154.54270824546464	0.940558460287956	18.524977361472278	0.001638151083226	1.7122574267227846	0.0297145051647829	0.6151883286271413	0.0066833725400513	1.6743397590818048	1.6925446781442024	1.7323915188167325	1.7502673170221497	0.606596157706389	0.6108191926181956	0.6197792580476571	0.6236612759023311	1.7054355761652442	0.6652845926587384
427	IP04	DF	DF	0.8	27.117727005526884	154.54270824546464	0.9140217977070412	26.916660141102607	0.0028505928827623	1.7054024501429097	0.0207579164182663	0.6189228541846662	0.0046410386537349	1.6789321889703663	1.691636517510359	1.7194911180711765	1.731961772965475	0.6129529838563378	0.6158696242823865	0.6220940094402607	0.6248232447917853	1.7028947973385649	0.6663321324795277
428	IP04	DF	DF	0.85	27.117727005526884	154.54270824546464	0.9031314929665696	30.39402055385777	0.0034131397404761	1.6979753224619016	0.0184584389137682	0.6203250179005273	0.0041284099093552	1.6744370189430688	1.6857190550461474	1.7104887007065563	1.7216090711386896	0.6150262543424058	0.617608791230146	0.623145936037429	0.6255773449226988	1.7006744376884404	0.6669811346195954
429	IP04	DF	DF	0.9	27.117727005526884	154.54270824546464	0.8605625394371212	44.57754065792368	0.0060766950844616	1.6933404721218095	0.0131058979619308	0.6222060087102722	0.0029254755188307	1.676650685203789	1.6846238161402445	1.7022294283998007	1.7101088082209792	0.6184541750217224	0.6202767947325585	0.6242000900475699	0.6259363457440175	1.6985664394545894	0.6674758318273424
430	IP04	DF	DF	0.95	27.117727005526884	154.54270824546464	0.8400813025381432	51.960066088706085	0.0076350418712695	1.6867097941798024	0.0115254315198446	0.6205152746008793	0.0025941541132777	1.6719893467062603	1.6790582622040453	1.6945267500557404	1.701451763848555	0.6171957089879547	0.6187998010913123	0.6222799448092395	0.6238203606590377	1.696494010521147	0.6679581548454684
431	IP04	DF	DF	1.0	27.117727005526884	154.54270824546464	0.757101640621421	82.60921393321668	0.015204187564706	1.674997631069978	0.0079574663014214	0.6221795645580912	0.0017954820801465	1.664848018409957	1.669722075019472	1.6803801313098274	1.6851669261723807	0.6198866952194063	0.620990608930575	0.6233979083678982	0.6244719127872311	1.69429877564305	0.667208543238694
432	IP04	DF	DF	1.05	27.117727005526884	154.54270824546464	0.730709270222646	92.86119118549487	0.0183775521913348	1.6641269105769074	0.0072659621263486	0.6233241508875401	0.001645617035759	1.6548372873308324	1.6593108585039025	1.6690404240803145	1.673402839361342	0.6212194180001243	0.6222314536568356	0.6244399190414487	0.625426615902751	1.6922561024475589	0.6673173562292323
433	IP04	DF	DF	1.1	27.117727005526884	154.54270824546464	0.762864416288307	80.27004611901252	0.0146260713199502	1.659582422012439	0.0080435417947913	0.6225929229693257	0.0018297585362972	1.6493206875517528	1.654248116956878	1.6650357127475677	1.6698733726524784	0.6202519580005028	0.6213818335089869	0.623830892956697	0.6249235170479164	1.689663672033141	0.6691204466420816
434	IP04	DF	DF	1.15	27.117727005526884	154.54270824546464	0.7354805722776285	91.27076731990203	0.0179075233770849	1.662312269672444	0.0073661739092526	0.6219323244687628	0.0016750301218101	1.652928634782998	1.65741291172996	1.6673050714813225	1.6717256068655693	0.619791210466451	0.6208253029831188	0.6230692060485336	0.6240736841540339	1.6876086207157448	0.6692162335739555
435	IP04	DF	DF	1.2	27.117727005526884	154.54270824546464	0.599487766291648	150.92549447812493	0.0380261855759816	1.6303184024854065	0.0053308938951008	0.6246261504877378	0.0012278865774292	1.6235078033364003	1.6267547539792424	1.6339376454496022	1.6371450076070595	0.6230526417804672	0.6238123318291509	0.6254522040840762	0.6262017434484834	1.6842325626548444	0.664753434984676
436	IP04	DF	DF	1.25	27.117727005526884	154.54270824546464	0.501339857944269	204.24535970404526	0.029857177070731825	1.6131355470392308	0.00466881059874332	0.6235516909091698	0.0010887191066841953	1.6071818989330486	1.61003519755141	1.6163025777913376	1.619115095287935	0.6221586542361469	0.6228270963953195	0.6242891550664733	0.6249394383300794	1.6807434370562429	0.6587733432970961
437	IP04	DF	DF	1.3	27.117727005526884	154.54270824546464	0.5044692418653429	202.44943696210393	0.02941408489321525	1.6104701267969808	0.004672262829646821	0.6234684020572958	0.0010924792648037318	1.6045007468621462	1.6073587050619151	1.613630042668757	1.6164594350930885	0.6220744115878235	0.6227436230453152	0.6242084142376456	0.6248616895573693	1.678398044893105	0.660048698287079
438	IP04	DF	DF	1.35	27.117727005526884	154.54270824546464	0.5024742413097875	203.83655703336055	0.029574761382905525	1.6083311550784878	0.004656738486030015	0.6230713373563322	0.0010918542687749463	1.6023849050318646	1.605232507777506	1.6114779665975312	1.6142927892563954	0.6216752390524254	0.6223481601338642	0.6238139250538266	0.6244671468384413	1.6757773130683438	0.6608406844073
439	IP04	DF	DF	1.4	27.117727005526884	154.54270824546464	0.44733148334356865	235.8428297163484	0.03701722114054368	1.5835815898759664	0.004409311944662469	0.6269053710827232	0.0010384808759564238	1.5779580476474755	1.5806467010274468	1.586560545444908	1.589218126225783	0.6255800326762255	0.6262154656862973	0.6276083860994301	0.6282343633026597	1.6711273621682066	0.6566336371245803
440	IP06	RG	RG	0.4	23.798107573364486	352.28994762260123	0.9908700225606782	5.338302756604609	0.0002523058157164	1.7442983082867736	0.1919489841743681	0.6251305564551389	0.0429082799451772	1.4994399298243208	1.6170599823987644	1.874405105629684	1.9898421506446256	0.5693265289399204	0.6006684783295398	0.6554912778226892	0.67547421095707	1.74083527941715	38.12720025559687
441	IP06	RG	RG	0.5	23.798107573364486	352.28994762260123	0.9885438685006656	6.6751371827883785	0.0003527568230279	1.724885931051406	0.1514533042868008	0.6285888259293905	0.0334176063340228	1.5317120615054434	1.6245105467081131	1.8275546300768843	1.91867118160538	0.5850112809308509	0.6087292228889284	0.6521964142749871	0.6687129770556572	1.7239382927789766	0.6335851018336759
442	IP06	RG	RG	0.55	23.798107573364486	352.28994762260123	0.9834188634823032	9.370279211519591	0.0005913921564915	1.716721702288703	0.1044198618053312	0.6421812334594468	0.0220154173358204	1.5835703953510063	1.647471350422978	1.787532218904528	1.8503025178780323	0.6135264319744481	0.6285422281121087	0.657620025011259	0.6692591779634564	1.7188308316718064	0.635873621074902
443	IP06	RG	RG	0.6	23.798107573364486	352.28994762260123	0.9766222803554704	13.305735197634586	0.0009911303112543	1.7068019819480835	0.0738927646192517	0.6415204372379256	0.0156090458532974	1.6125093977615916	1.6577954469616465	1.7568810710306355	1.8013815729321287	0.6212828721618876	0.6316248174708908	0.6523895686716773	0.6609616528666385	1.7145356193606474	0.6377696653787323
444	IP06	RG	RG	0.65	23.798107573364486	352.28994762260123	0.964775261206846	20.22707070403725	0.001837498960724	1.7073957877517685	0.0493604377979608	0.6408894886779026	0.0104082341850104	1.6444224612381872	1.6746179776294658	1.740896804051985	1.7705464734038927	0.6274418275267976	0.6341717460595413	0.6480783407138774	0.6539964249393895	1.710792146861655	0.6392498255770619
445	IP06	RG	RG	0.7	23.798107573364486	352.28994762260123	0.9519986187280386	27.655620751846243	0.0029781444421278	1.7005300288315357	0.0363189085322032	0.6422034293853588	0.0076525792057039	1.6541737647073906	1.6764430849394587	1.7251623998972525	1.747027016055671	0.6323451046201373	0.6372216497632986	0.647471154814887	0.6518839400968892	1.707960284160842	0.6404621514941607
446	IP06	RG	RG	0.75	23.798107573364486	352.28994762260123	0.934297835336093	37.546450041350255	0.0046952236284922	1.6883093668888842	0.0265950546522218	0.6484622166185766	0.005542030795155	1.6543643583488643	1.6706772489247637	1.7063643586114448	1.7223445541833946	0.6413479850300697	0.6448385116584148	0.6522588510206514	0.6554924368428399	1.70520377294066	0.6416593929304761
447	IP06	RG	RG	0.8	23.798107573364486	352.28994762260123	0.9050944622043576	54.67512991283102	0.008236090822085	1.6855597837450171	0.0186803416040187	0.6511575619929927	0.0038680137634687	1.6617469726433545	1.673171368949524	1.6982431251819172	1.709462229748207	0.6462039839328952	0.6486106899777221	0.6537961727782694	0.6560856690261506	1.702570290973517	0.6425785888748294
448	IP06	RG	RG	0.85	23.798107573364486	352.28994762260123	0.8934471395160882	62.15478769169113	0.0099838970787009	1.6844083038247764	0.0167372848955899	0.649031768822739	0.003489059970596	1.6630258036298495	1.6733227828838857	1.695741932634005	1.705856779412091	0.6445676162336044	0.6467306121059829	0.6514235406450568	0.6534677050260393	1.7004180539051723	0.643361746817445
449	IP06	RG	RG	0.9	23.798107573364486	352.28994762260123	0.8475426703228243	91.10023419357094	0.0178299473269404	1.6721989047598045	0.0119338761627072	0.6496342363291069	0.0025010897205863	1.6570001632326803	1.6642736969195029	1.6802862526793494	1.6875017815398103	0.6464283650453224	0.6479855511781218	0.6513391888519654	0.6528164303276983	1.6979118644674025	0.6440605416323953
450	IP06	RG	RG	0.95	23.798107573364486	352.28994762260123	0.8242798308585417	105.58766885154355	0.0223457760712953	1.6674445002155889	0.010475348650917	0.6524041857965658	0.0021843024155822	1.65405549913579	1.6604888165195288	1.67455071220161	1.6808605597394763	0.6496002334128123	0.6509614658799416	0.6538858187285939	0.6551883469129229	1.6956542241940786	0.6448028847711181
451	IP06	RG	RG	1.0	23.798107573364486	352.28994762260123	0.7356576436632649	168.20203410481662	0.0446601182334457	1.6506029991313058	0.0073249637852211	0.6514471450079448	0.0015462094916635	1.6412852180686135	1.6457411773512234	1.6555776058864755	1.6599526438040542	0.6494687476441663	0.6504199643739638	0.6524937668215254	0.6534214110978377	1.6931328804310666	0.6442105122209426
452	IP06	RG	RG	1.05	23.798107573364486	352.28994762260123	0.707022375609844	189.3207922276864	0.0532210460858906	1.6446532276267074	0.0067292093766617	0.6526123585026811	0.0014204329600451	1.6360778895069843	1.6401764187743262	1.6491896938583914	1.6532446318171556	0.6507946320624206	0.6516708937484692	0.6535788403229023	0.6544291942591385	1.6909204613637474	0.644397910814243
453	IP06	RG	RG	1.1	23.798107573364486	352.28994762260123	0.740027527509021	163.81763527401066	0.0429538939162686	1.6526102942056258	0.0074330810330329	0.6538545309525821	0.0015564068034753	1.6430836287429285	1.6476645663719105	1.657627654726056	1.6620913448577357	0.6518695937274867	0.6528228330378202	0.6549086803019009	0.6558414645789201	1.688814786344946	0.6461488889783583
454	IP06	RG	RG	1.15	23.798107573364486	352.28994762260123	0.7110612839780979	185.83042760771608	0.0520727230353564	1.6478996279699365	0.0068125935030791	0.6533206863788716	0.0014336044955183	1.6391713549018672	1.6433558614208676	1.6525058364143042	1.6566041424953326	0.6514854129054736	0.6523666860240027	0.6542960586790647	0.6551467514088788	1.6866432260157451	0.6463375543483376
455	IP06	RG	RG	1.2	23.798107573364486	352.28994762260123	0.5681453838071903	249.9998512756597	0.0001453218111253	1.308996471042263	0.0040759760275452	0.7187067929045856	0.0008759146493111	1.3037975682658034	1.306293962822642	1.311758646640083	1.314211300225788	0.717587784655336	0.7181274898768892	0.7193019361993171	0.7198256715679882	1.6821179662855712	0.6419912114001246
456	IP06	RG	RG	1.25	23.798107573364486	352.28994762260123	0.46929999208659345	414.27244226786087	0.08628207608244799	1.5726206451482772	0.004442249932209812	0.6516409086066944	0.000984172961219835	1.5669560016579631	1.5696612295091952	1.57563240173169	1.5782839952400958	0.6503868778743953	0.6509848763969676	0.652306668857723	0.6528985783659011	1.6778452821606402	0.635664594867837
457	IP06	RG	RG	1.3	23.798107573364486	352.28994762260123	0.47204905627553445	408.9821608034042	0.0838509736252712	1.5657607392685533	0.004430823693541092	0.6534136173625474	0.00098096758505976	1.560112350931359	1.5628167088020182	1.5687397179046647	1.5714246036855914	0.6521576705855544	0.6527607653209908	0.6540786077963593	0.6546650878263454	1.675121222305443	0.6372094476618915
458	IP06	RG	RG	1.35	23.798107573364486	352.28994762260123	0.46821765634902596	410.05250434609275	0.08501880810716136	1.5649466920660915	0.004418000144286856	0.6562386217869245	0.000970278061648366	1.5593354072511518	1.5620101141210592	1.5679227369763917	1.5706027778800355	0.6549959561856089	0.6555957842942399	0.6568944927256548	0.6574753861519427	1.6727231073024	0.6379505006844095
459	IP06	RG	RG	1.4	23.798107573364486	352.28994762260123	0.41403975892917666	479.04162928044246	0.10777322684706812	1.5466932391954793	0.00425256458941386	0.6544079748679053	0.0009497457474353371	1.5412642758813142	1.543878637164996	1.549571645587171	1.552143981490734	0.6531972640666445	0.6537735329348398	0.6550489587807891	0.65561561804489	1.6680748495866833	0.633577120772542
460	IP08	RG	RG	0.4	16.511162760689164	376.9324391867086	0.9888247581842712	5.008560021823571	0.0002295306395571	1.8741023189704675	0.1686665495152493	0.6149408778055179	0.0355573643980135	1.6589647829180318	1.7623483546689316	1.9884169228135604	2.08990059588035	0.568579485638498	0.5938751325795525	0.6400683884901681	0.6575373917589091	1.7408838858476228	0.6279754869123728
461	IP08	RG	RG	0.5	16.511162760689164	376.9324391867086	0.9861465545814688	6.1833808815211375	0.0003131350733121	1.8080151151575647	0.1314423150767765	0.618149020242548	0.0282226226271419	1.6403879202232694	1.720895442887148	1.8970607384088527	1.9761272222843091	0.5813615451152013	0.6009698108269484	0.6380332460483803	0.6525042758450419	1.7240505867188174	0.6351689350236956
462	IP08	RG	RG	0.55	16.511162760689164	376.9324391867086	0.9802414551120388	8.617804193533741	0.0005143303697292	1.76123630152886	0.0900479952306031	0.6289840502136171	0.0191223046489644	1.6463983273944651	1.7015330411576446	1.8222719363576467	1.8764504820358328	0.6041387590940873	0.6169802466802045	0.6423520264431194	0.6526756253796223	1.7187846782449323	0.6373435969060282
463	IP08	RG	RG	0.6	16.511162760689164	376.9324391867086	0.9722231703410086	12.1771334102568	0.0008623707117198	1.738519816699665	0.0634903175926627	0.6290786773259565	0.013601125027614	1.657512580421817	1.6964071191334138	1.7815893422551805	1.8197743586919728	0.6114755042752948	0.6203970246596799	0.6385213845251666	0.6461136370878889	1.7145078739428037	0.639175098765982
464	IP08	RG	RG	0.65	16.511162760689164	376.9324391867086	0.9578874332919284	18.106237778337952	0.0015687353570885	1.7138532354800893	0.0415933775844338	0.639164036571104	0.0087727359987602	1.6607715525490587	1.6862402834453707	1.7420557192471042	1.767081557166719	0.6278465835719407	0.633475398045121	0.6452080830859317	0.6502394766734153	1.711020461779673	0.6406967707748411
465	IP08	RG	RG	0.7	16.511162760689164	376.9324391867086	0.9426627463215632	24.668860658976783	0.0024947236891826	1.7017236707223533	0.0305781928967792	0.6418680621097299	0.0064420551211886	1.6627255512677723	1.6814348583028245	1.722443516744521	1.7408618149176955	0.6335822552196234	0.6376655138322899	0.6462997774683487	0.6500357900496431	1.7080605309908037	0.6419837931143736
466	IP08	RG	RG	0.75	16.511162760689164	376.9324391867086	0.9226508079676308	34.03958842081817	0.0040403486024351	1.6946091903892324	0.0228200348229107	0.6375947257724339	0.0048828614550618	1.6654785925849316	1.6794515812031778	1.7100768956463908	1.7238208556337056	0.6313260118974778	0.6343950353893908	0.640934758320496	0.6437944890529671	1.7054749012804564	0.643042613053568
467	IP08	RG	RG	0.8	16.511162760689164	376.9324391867086	0.8890628955555986	49.50949905824616	0.0071352422325271	1.6821884933714195	0.0160964476521129	0.6391548459825376	0.0034535962491718	1.661637455104997	1.671506925623843	1.6931169226137868	1.7027701043515298	0.6347300039712866	0.6368844752297036	0.6415122378333965	0.6435500830406699	1.7026584237956977	0.6439376844558679
468	IP08	RG	RG	0.85	16.511162760689164	376.9324391867086	0.8752283146406138	56.061188660342815	0.0086263769815142	1.679593685120654	0.0144024588922046	0.6394930297376804	0.0030930072340813	1.6611941140837791	1.670023075248458	1.689372682172404	1.6980260810150072	0.6355335427515617	0.6374561719452347	0.6416023487505831	0.6434316585019465	1.700380654099681	0.6448509497982825
469	IP08	RG	RG	0.9	16.511162760689164	376.9324391867086	0.8219585403430116	81.97339764218617	0.0151937484965834	1.6668863590783831	0.0103499619884778	0.641702853891119	0.0022249617231259	1.6536979162015453	1.6600160956667056	1.6738726378624615	1.680121125120796	0.6388546575953997	0.6402296912167155	0.6432207655574401	0.6445415480069963	1.6982496136287977	0.6452978796629587
470	IP08	RG	RG	0.95	16.511162760689164	376.9324391867086	0.7958507203359142	95.13946597201168	0.0188313166238561	1.6592640588806655	0.0091384571651437	0.6429412308823302	0.001966613529785	1.6476026773840171	1.6531880304405675	1.665434319553984	1.670950909985062	0.6404194232087036	0.6416418921571615	0.6442771822339284	0.645451888738678	1.6959163504902854	0.6460603004665693
471	IP08	RG	RG	1.0	16.511162760689164	376.9324391867086	0.6959426159610327	151.40487615582558	0.0380273333728824	1.6396709184877711	0.0065169257885877	0.6420615416188068	0.0014214320283259	1.6313290826933289	1.6353432121803022	1.6440785449778736	1.6479915299832473	0.6402480394429049	0.6411200225706363	0.6430245983069569	0.6438772268243925	1.6933812231749743	0.6446461195275159
472	IP08	RG	RG	1.05	16.511162760689164	376.9324391867086	0.6650642421356007	170.33521556863096	0.045430350060604	1.6270299486471995	0.0060179431791424	0.6421159594808775	0.0013224577216456	1.6193247511116984	1.6230210395919018	1.6310837474596898	1.634723276723314	0.6404260945498118	0.6412343958806468	0.643015045653838	0.6437973327248945	1.690964240481681	0.6447829251774901
473	IP08	RG	RG	1.1	16.511162760689164	376.9324391867086	0.7018827437717636	147.55494077741187	0.0364812059383414	1.6357816582828657	0.0065952824263325	0.6427876214272271	0.001441280035056	1.6273410905583023	1.63139122947618	1.6402318794742663	1.644211956000941	0.640947377188559	0.6418282857546074	0.6437645429139216	0.6446258432114508	1.689133067542551	0.6468561032424078
474	IP08	RG	RG	1.15	16.511162760689164	376.9324391867086	0.6694725902398814	166.8576635136725	0.0441588656416512	1.6273384859907252	0.006074342738431	0.643650364335055	0.0013301951086727	1.619586186967124	1.6232984979949203	1.6314360179101688	1.6351265605894083	0.6419469091287917	0.6427669074275872	0.6445501064052984	0.6453429078703646	1.6868838053924833	0.6467140584603968
475	IP08	RG	RG	1.2	16.511162760689164	376.9324391867086	0.515676451394244	249.9997178886804	0.0002793188660404	1.4330949732056382	0.0041971251609817	0.6765106140818167	0.0009474183333859	1.4277418172561	1.4303110702736197	1.4359392237134403	1.438465620075987	0.6753004860477005	0.6758842653252966	0.6771541069896635	0.6777210926856777	1.6818274113011398	0.6401431907971834
476	IP08	RG	RG	1.25	16.511162760689164	376.9324391867086	0.4142300396360139	374.45627675226694	0.07416085452375981	1.547746705174938	0.004253439487167205	0.6359010521247003	0.0009997013971586386	1.5423289458108973	1.5449180795989175	1.5506236644121227	1.5531990459579161	0.6346207470275095	0.6352361089270693	0.6365795916897746	0.6371749200499789	1.6769773701923376	0.6310803691579788
477	IP08	RG	RG	1.3	16.511162760689164	376.9324391867086	0.4166557987018279	370.93536270785955	0.07288526777704613	1.5479583583011869	0.0042559232923926014	0.6369190949800253	0.00099797737803683	1.5425425163830593	1.5451399024059043	1.5508242480908108	1.5534054159692328	0.6356403170300267	0.6362526320044839	0.6375945470812023	0.6381915073085134	1.6737056019071312	0.6326946931134348
478	IP08	RG	RG	1.35	16.511162760689164	376.9324391867086	0.4136120315575375	371.796361001133	0.07275462874177462	1.5428996664793027	0.004237194722645968	0.6390987957787159	0.0009910852661322422	1.5374912282868374	1.5400772396302107	1.5457723937889947	1.5483262614683009	0.6378319882701146	0.6384393017800333	0.63976898577102	0.6403677562933331	1.6713670513915788	0.6334634886147045
479	IP08	RG	RG	1.4	16.511162760689164	376.9324391867086	0.36020342091694185	434.18540507590075	0.09174649220062726	1.5171858185306082	0.004139220656372476	0.6356059775534117	0.0009937485926669965	1.511920322392052	1.5144465585233933	1.5199859164448164	1.5224914232219822	0.6343349916629825	0.6349471027391929	0.6362805780147089	0.6368731140720507	1.66634058019956	0.6265479479049169
480	IP10	RG	RG	0.4	12.552068055704016	393.0005972060597	0.987464664988898	4.4004615322099925	0.000188995577858	1.7726455945743906	0.1423264054178756	0.6203996804968297	0.0311018371041647	1.5911392852994488	1.678352967259473	1.8690923683628815	1.954752177199013	0.5798563723641198	0.6016804294299523	0.6423444957638358	0.6580084478099416	1.7408265507463463	0.6048319750001412
481	IP10	RG	RG	0.5	12.552068055704016	393.0005972060597	0.984022995183493	5.431547565254748	0.0002579409762748	1.758612469709455	0.1109792556337469	0.6339466256700721	0.0233871213775835	1.617032059258306	1.6850141138543735	1.8338215401679203	1.9005634188035128	0.6035017546905769	0.6195026664416202	0.6503722979239492	0.6626566793232411	1.7239934532074113	0.6128899695438139
482	IP10	RG	RG	0.55	12.552068055704016	393.0005972060597	0.9771531128719548	7.695114353972135	0.0004350381670902	1.7468602146375647	0.0773630713432984	0.6393340437912416	0.0160690750231172	1.6481625262592172	1.6955811630354392	1.7993143163925582	1.84588109220044	0.6184918700166864	0.6291630514322825	0.6505304026206685	0.6593423318738044	1.7187455068719364	0.6154524412760629
483	IP10	RG	RG	0.6	12.552068055704016	393.0005972060597	0.9677705798485992	10.931567687235813	0.0007348451359245	1.7407909978358895	0.0549175807511963	0.6388856867342962	0.0114266200847265	1.670688518837227	1.7043707505149588	1.777999172614278	1.8110806057950408	0.6241191974161553	0.6315376206783405	0.6468009241123357	0.653236383910589	1.7144115954878338	0.6172765145187984
484	IP10	RG	RG	0.65	12.552068055704016	393.0005972060597	0.9509621233587904	16.39953242173785	0.0013437626656968	1.73991887640904	0.0363961651821275	0.6472248462259507	0.0073889863838084	1.6934908117628469	1.7158007908331867	1.7645831553723372	1.7864818971829155	0.6377043507999693	0.6424169059373528	0.6523109960178795	0.6565782554374473	1.7107960999712568	0.6190480664094625
485	IP10	RG	RG	0.7	12.552068055704016	393.0005972060597	0.9338805901297328	22.582095135613304	0.0021912305175151	1.7309178191032797	0.0271012503642101	0.6430107947422655	0.0055933737260407	1.6963007558557277	1.712951923783718	1.7492927419479476	1.765586639893166	0.6358238473762007	0.6393503964725455	0.6468541887885453	0.6501060014881824	1.7078185387069715	0.6204725569647442
486	IP10	RG	RG	0.75	12.552068055704016	393.0005972060597	0.9101122961649508	30.79781902295872	0.0034981263959635	1.72047024705798	0.0200744865053992	0.6464331249738597	0.0041275690415602	1.694861176649054	1.7071407272165355	1.7340948240889218	1.7461566925323322	0.6411345892585857	0.6437229537689356	0.6492583402099693	0.6516877600028378	1.7051044540162847	0.6215981260610564
487	IP10	RG	RG	0.8	12.552068055704016	393.0005972060597	0.871470289370441	45.07449459305306	0.0061540557047618	1.7185459438873194	0.0143382250045237	0.645747839915425	0.0029565705754276	1.7002660855708096	1.7090264759087552	1.728257130773097	1.736888157338888	0.6419620309103676	0.6437956645906941	0.6477628283701518	0.6495215000218842	1.7023953340139588	0.6225334780655151
488	IP10	RG	RG	0.85	12.552068055704016	393.0005972060597	0.8556966066598584	50.94789424755494	0.0073605341290971	1.7119112736877655	0.0128424691776762	0.646523944850372	0.0026522144129792	1.6955247290411275	1.7033883454865255	1.720622519259579	1.7283457006867622	0.643131333591032	0.6447737513436873	0.6483260925268929	0.6499081201464199	1.7002127642912643	0.623518361881454
489	IP10	RG	RG	0.9	12.552068055704016	393.0005972060597	0.7946083533177829	74.54011489744988	0.0131557118782319	1.7046784767381864	0.0093387625691685	0.6494577429803724	0.0019202453848625	1.6928127305131104	1.6984621387704104	1.711008964089042	1.7166025474879625	0.6469996479885775	0.648188844231536	0.650761554542531	0.6519095485677171	1.697666892869709	0.6239830953481693
490	IP10	RG	RG	0.95	12.552068055704016	393.0005972060597	0.765540836862647	86.42575077979404	0.016380351526598	1.6914968021658885	0.0082794335679363	0.6502569092485555	0.0017114549467925	1.6809602423141832	1.6859828104541934	1.6970989509086274	1.7020990924006103	0.6480654583725893	0.6491280901669212	0.6514198736065455	0.6524359440020658	1.695192871147295	0.6245710630368125
491	IP10	RG	RG	1.0	12.552068055704016	393.0005972060597	0.6535329305480649	137.00887754920444	0.0326244487713065	1.669940709517923	0.0060245738941955	0.6517561344006048	0.0012551662884529	1.6622747164849223	1.6659153755457805	1.674009873608525	1.677628659109151	0.6501502800566452	0.650924915643918	0.6526090708792223	0.6533557544353956	1.6922050526189725	0.6227421000249718
492	IP10	RG	RG	1.05	12.552068055704016	393.0005972060597	0.6186251073650385	154.08708902857586	0.039117785634186	1.6621748033206658	0.0056074972495912	0.6531139806993733	0.001172051247412	1.655033766429261	1.6584434231280631	1.665955648518088	1.6693412283318163	0.6516193675585145	0.652335510761615	0.6539087648899667	0.6546087899684694	1.689962960305733	0.622419291702964
493	IP10	RG	RG	1.1	12.552068055704016	393.0005972060597	0.6592037721711543	133.40483627093312	0.0316567285121592	1.669823960903716	0.0060960541579041	0.6538865443115103	0.0012622602591755	1.6620147450546794	1.6657580759459845	1.6739432352564343	1.677591818055932	0.6522713871173027	0.6530508204300609	0.6547461333472028	0.6555020567474876	1.687897219741821	0.6251840467484149
494	IP10	RG	RG	1.15	12.552068055704016	393.0005972060597	0.6232376190917871	150.5876982006377	0.0377823480657437	1.65982670329634	0.0056450506743359	0.6556658424121601	0.0011728001042205	1.6526872327221511	1.6560757652624434	1.663639502497162	1.667029254063818	0.6541604773253994	0.6548855959562875	0.6564641452970023	0.6571621053563157	1.6855617069851292	0.6247320215722045
495	IP10	RG	RG	1.2	12.552068055704016	393.0005972060597	0.4582751695362594	247.7824376601465	0.0790465355130095	1.6050590276667258	0.0045140544066086	0.6566724457109128	0.0009675447218462	1.5992810454409865	1.6020425820947062	1.6081087048820435	1.6108363630039342	0.6554306195117001	0.6560256710537611	0.657331969593837	0.6579056135389854	1.679766164234051	0.6160335706366366
496	IP10	RG	RG	1.25	12.552068055704016	393.0005972060597	0.3533514062430586	324.14686220691607	0.0602756490178648	1.5167920888949646	0.00413596205254904	0.6631181530011339	0.0009189945057491052	1.511508537429749	1.5140357296401437	1.5195912674264338	1.5221140466453613	0.6619468631700396	0.6625076852602012	0.6637419289258994	0.6642866878334982	1.674624508855401	0.6039050525928784
497	IP10	RG	RG	1.3	12.552068055704016	393.0005972060597	0.35506827469653435	320.39351303174413	0.05849189853276472	1.5166620386765683	0.004137395875470062	0.6654602331940244	0.0009117392574129103	1.5113666818782687	1.5139064183800446	1.5194532452422613	1.521975393362265	0.6642993921422531	0.6648542678429534	0.6660780831594619	0.6666228760567173	1.6719919312129812	0.6056116602061458
498	IP10	RG	RG	1.35	12.552068055704016	393.0005972060597	0.3528927392898843	321.5252202307223	0.059260901950212	1.50987104895562	0.004115057603918901	0.666259496107298	0.0009108989327139766	1.504632052734007	1.507131841017549	1.512656103656686	1.5151321018939092	0.6650922586365909	0.665653902157273	0.6668762847818059	0.667419384030755	1.6690514888379733	0.6064585761101999
499	IP10	RG	RG	1.4	12.552068055704016	393.0005972060597	0.2992240940298618	373.816189093393	0.07393493427656049	1.4804021361912625	0.004112517960434369	0.6650351860472122	0.0009301948287394692	1.475154771054929	1.4776653163813669	1.4831689433231472	1.4856773433412997	0.6638483466064535	0.664415554433096	0.6656660445778446	0.6662246358557367	1.6628867526206348	0.5975104836818453
500	IP15	RG	RG	0.4	18.16407981115497	312.6175901295971	0.988947612003623	4.101707391487223	0.0001698912294703	1.830070991242121	0.1665253805373912	0.6504555172196514	0.0326538357228033	1.617677047713532	1.719708101281716	1.942939770916512	2.043147981708424	0.6078807071603919	0.6311561084043181	0.6735338220309335	0.6895324676130304	1.7408799524130925	0.620015670985735
501	IP15	RG	RG	0.5	18.16407981115497	312.6175901295971	0.9860104925528244	5.023854662366558	0.0002294471311312	1.7886996876881818	0.1287823819702919	0.6633335751595076	0.0246347357939118	1.6244297565227197	1.703379251761984	1.8759666874118668	1.953486553097541	0.6312345426272676	0.648308147220055	0.6806834258188428	0.6933391067884094	1.723998571358614	0.6272697676919179
502	IP15	RG	RG	0.55	18.16407981115497	312.6175901295971	0.9803717110522434	7.1673460513438245	0.0003903889241891	1.7543989169963516	0.0902868289019963	0.6595251848707978	0.0176655866822537	1.6392379043566043	1.6945223544267891	1.8156208834546752	1.8699339778721984	0.6365742450227834	0.6484380678423922	0.6718767708916391	0.6814079893983256	1.7188110693695786	0.6297056615591698
503	IP15	RG	RG	0.6	18.16407981115497	312.6175901295971	0.972500452427297	10.15637856198176	0.0006576886493715	1.7306329362499324	0.0638299445872712	0.6574529541483113	0.0126866309548864	1.6492027513597494	1.6883135582902664	1.7738783961249451	1.8123039819154465	0.6410322337530463	0.6493476081660734	0.6662535426845886	0.6733396431991915	1.7146357574517457	0.6316199923991812
504	IP15	RG	RG	0.65	18.16407981115497	312.6175901295971	0.9581664181744066	15.007232355829752	0.0011864281559056	1.7011662104057568	0.0415547959043508	0.6699731356344358	0.0080761640146717	1.6481133989611527	1.673578497927246	1.729320781774634	1.7543500030033028	0.6595624018459008	0.6647399796952296	0.6755444335480616	0.6801655231884797	1.7108595281047432	0.6331728722525682
505	IP15	RG	RG	0.7	18.16407981115497	312.6175901295971	0.9431656482734432	20.542996522404056	0.0018886870241762	1.6932194882829108	0.0306866725757819	0.6701510391377735	0.0059841659094937	1.6540027675932842	1.6728957579134132	1.714031770436775	1.7325023613844048	0.6624612011753003	0.6662395765270579	0.6742573597726128	0.6777277399916988	1.7080459895654942	0.6344479584326763
506	IP15	RG	RG	0.75	18.16407981115497	312.6175901295971	0.9227995493414076	28.250405456675253	0.0030658840701027	1.6923476325401217	0.022831918470377	0.6696912982776405	0.0044585542005153	1.6631836289970363	1.6772056728395364	1.7078488474147324	1.7215515034447055	0.6639704257891372	0.6667712118713809	0.6727406985809973	0.6753567124778314	1.7053868394426617	0.6355367714594863
507	IP15	RG	RG	0.8	18.16407981115497	312.6175901295971	0.8890619621453424	41.180379686599125	0.0053907706094684	1.6870596797882476	0.0161394711007992	0.6710475066999061	0.0031489075992144	1.666492874366065	1.676359514457915	1.698013247435564	1.7077315209762471	0.6670150215372622	0.6689752281044696	0.6731970920587148	0.675057397878062	1.7028365097971252	0.6364332711561771
508	IP15	RG	RG	0.85	18.16407981115497	312.6175901295971	0.8749022103136458	46.53089412766479	0.006500439565384	1.6855674952940831	0.0144208478017415	0.6729649847676187	0.0027985136704178	1.6671998958775718	1.6760012879347193	1.6953315135811835	1.7040088983868102	0.6693751382352655	0.671124560833801	0.6748765589525098	0.6765348138022085	1.7005026519793731	0.6374481003999948
509	IP15	RG	RG	0.9	18.16407981115497	312.6175901295971	0.8209640910109912	68.01964493940702	0.011400584128671	1.6779954501433514	0.0103714281880349	0.6761486499453759	0.002000088597275	1.6647384045230698	1.6710966698342182	1.6850370563789094	1.691246129417424	0.6735877543450566	0.6748309157099792	0.6775098540349836	0.6787000630028244	1.6984122920903004	0.6379862045588622
510	IP15	RG	RG	0.95	18.16407981115497	312.6175901295971	0.7951405157229521	79.0293630179434	0.0143408965667049	1.6683534991923188	0.0091591873251109	0.6761923809060157	0.0017780859025853	1.6566697693844703	1.662265393518949	1.674553910502768	1.680085472731268	0.673914940565938	0.6750175672019934	0.6774007509292878	0.6784569932813795	1.6960463376039252	0.6386387293785177
511	IP15	RG	RG	1.0	18.16407981115497	312.6175901295971	0.6946791053200359	125.41630613417772	0.0287671921795168	1.6458591212206843	0.0065185529672925	0.6766557766671878	0.0012795781339911	1.6375284398716836	1.6415247695831383	1.6502687747505929	1.6541861635987796	0.6750219741752369	0.6758115031510227	0.6775197440825432	0.6782858674157423	1.6934226442193605	0.6375846504110763
512	IP15	RG	RG	1.05	18.16407981115497	312.6175901295971	0.6620835592313599	141.24514113841062	0.0340299538855362	1.644642203409326	0.0060372222297405	0.678286724505607	0.0011813785994156	1.6369211471561484	1.640645814441157	1.648712815951815	1.6523631055232753	0.676775492982705	0.6775023584506072	0.6790883108842345	0.6797902220312291	1.6914557332551208	0.6376495865357324
513	IP15	RG	RG	1.1	18.16407981115497	312.6175901295971	0.6999096444300155	122.31558764009657	0.0278447333852884	1.647948235387216	0.006610107498831	0.6780200992836826	0.001291874790376	1.639512693198764	1.6435660423628868	1.6524028441098997	1.656401271504986	0.6763738920118018	0.6771578317000206	0.6788978599858568	0.6796661316355788	1.6892057410703554	0.6395624518048242
514	IP15	RG	RG	1.15	18.16407981115497	312.6175901295971	0.6675099576938011	138.62039906892056	0.0334183138706837	1.6420069634130974	0.0061016207600889	0.6778889626023297	0.0011963474474336	1.6342190966834764	1.6379439332692922	1.6461342808168185	1.6497864722668103	0.676355919242188	0.6770927028378224	0.6787021889951643	0.679420144550145	1.686937386327051	0.6398133900990984
515	IP15	RG	RG	1.2	18.16407981115497	312.6175901295971	0.5114166893556359	229.9091048661464	0.071879794486827	1.6089679026917547	0.0047204835509212	0.6779781313795186	0.000944412621191	1.602964018128293	1.6058095211893857	1.612160021729629	1.615011397000116	0.6767693714782287	0.6773469495643958	0.6786155413407622	0.6791809783609213	1.6830201412420642	0.6336077543577388
516	IP15	RG	RG	1.25	18.16407981115497	312.6175901295971	0.4077600255755393	307.2087714662488	0.05491255767647966	1.5583734166686938	0.004269399802078723	0.6783546874132504	0.0008815661606741151	1.5529295354245316	1.5555414524262714	1.5612430216988407	1.5638418076691585	0.6772269108173782	0.6777660759800707	0.6789498449818405	0.6794792602556639	1.6781753420775676	0.6253978179949243
517	IP15	RG	RG	1.3	18.16407981115497	312.6175901295971	0.4096400296881174	304.50196075330456	0.05462426105846053	1.5618684464156358	0.004282288479083676	0.6795454867568048	0.000878596263072155	1.5563965965880016	1.5590175273286158	1.564765937883688	1.5673586754573445	0.67842247456691	0.6789607090710768	0.6801387424000949	0.6806679757971262	1.6762860205428831	0.6267376573027403
518	IP15	RG	RG	1.35	18.16407981115497	312.6175901295971	0.4072625989523833	305.7443168932452	0.05521002795167645	1.5566304401158368	0.004263526657045176	0.6803229440303327	0.0008762318915560933	1.5511898181405677	1.55378465227163	1.559505282421461	1.5620841385320392	0.6792022185665074	0.6797419948186132	0.6809163047609035	0.6814400568157615	1.672975912660099	0.6276345078975155
519	IP15	RG	RG	1.4	18.16407981115497	312.6175901295971	0.35284950298190704	357.3282912202296	0.06850832306674474	1.535914295083771	0.004192881074544457	0.6778249765649351	0.0008782399302747946	1.5305647880359814	1.533114443767201	1.5387396535979296	1.541282557961289	0.6767046578842004	0.6772414887640926	0.6784177211541078	0.678947356211353	1.6680527604654274	0.6213905977272827
520	01iso	PP	PP	0.4	58.49203887433363	94.75055564763048	0.990852724038787	2.843647884149477	9.744347142669948e-05	3.461287171647216	0.3801760738227857	0.698512066443225	0.0344384891366634	2.976330833325058	3.209200368384016	3.7189682330091096	3.947588610231159	0.6537180240795974	0.6788653046669472	0.7228808018854453	0.738926704665245	1.740901214720828	0.7124888120132331
521	01iso	PP	PP	0.5	58.49203887433363	94.75055564763048	0.9894234123527176	3.1493595224531505	0.000114559645857	2.792280296118462	0.265445151185094	0.7123492321230916	0.0281450357468727	2.4536602085034604	2.6162807496902944	2.972221250308997	3.131824727438718	0.6756594448865128	0.6958385667097031	0.7322522172367429	0.7458957246594157	1.724021486890276	0.7181248883272756
522	01iso	PP	PP	0.55	58.49203887433363	94.75055564763048	0.9864766178713174	4.059933489202424	0.0001670210484239	2.252109536018672	0.1676958004794968	0.7114577175458278	0.0218611831815482	2.038166470340077	2.140962682400044	2.3657517331823827	2.466617078746835	0.6829684087542766	0.6981824340333473	0.7268576658679022	0.7380343854839986	1.718741082132743	0.7199497952830335
523	01iso	PP	PP	0.6	58.49203887433363	94.75055564763048	0.9818317605696356	5.342482998154352	0.0002539266168604	1.975017423028804	0.1097273423453134	0.7187445017992794	0.015775299022955	1.835050766235333	1.9022933805223283	2.049346563650159	2.11538934225433	0.6982367305377087	0.7089039656097074	0.729792927160674	0.7382251367548402	1.7145285450170604	0.7213630060846767
524	01iso	PP	PP	0.65	58.49203887433363	94.75055564763048	0.973700212129586	7.790993552343364	0.0004447481333404	1.8173233088927696	0.0700412824987395	0.718280914475761	0.0109072238298429	1.7279649747661572	1.7708926256582425	1.8648354344966536	1.9069361887994205	0.7041595157639159	0.7113284736014888	0.7258575525580052	0.7319288068516716	1.7109741607443032	0.7225921119232318
525	01iso	PP	PP	0.7	58.49203887433363	94.75055564763048	0.9644910789809626	10.4790720682047	0.000696543957011	1.7608340716157764	0.0505058399738762	0.720859268636092	0.0080264558101142	1.696451763025379	1.7273397893936864	1.7950614200462565	1.8254575587058677	0.7104895224607295	0.7156853946387389	0.72641149641968	0.7309613232629851	1.7080716488047083	0.7236498366855946
526	01iso	PP	PP	0.75	58.49203887433363	94.75055564763048	0.9516889425078384	14.215820847091734	0.0011020623636417	1.731718370445172	0.0367550917176547	0.7236092156750653	0.005874232379495	1.684820128504311	1.7073267286711935	1.7566283216733367	1.7787286604244796	0.7160341015480051	0.7197910405595407	0.7276504386285038	0.7310437321884902	1.7054478486191076	0.7244832901369583
527	01iso	PP	PP	0.8	58.49203887433363	94.75055564763048	0.9308446213775716	20.66086753098338	0.0019306563549222	1.7019738214536644	0.0255181929167964	0.7224986960344467	0.0041639700334872	1.6694298186779977	1.6850482766504185	1.7192947830683996	1.7346040590059013	0.7171446456437207	0.7197751090973571	0.725350672780197	0.7277866660585868	1.7029422925309476	0.7253884263192597
528	01iso	PP	PP	0.85	58.49203887433363	94.75055564763048	0.9218918627409132	23.34831052655016	0.0023011521732398	1.6981805699204064	0.0226553250551099	0.7236813923923399	0.0036882528170539	1.6692627197790328	1.683120913246769	1.713540735092038	1.72718086014632	0.7189412329261662	0.7212619341273814	0.7262035406467761	0.7283660740741273	1.7005669907549097	0.7261676480811615
529	01iso	PP	PP	0.9	58.49203887433363	94.75055564763048	0.8871400255108528	34.27365692056899	0.0040852511571746	1.6934027582939228	0.0159444389838084	0.7245579338023621	0.0025941129894533	1.6730325467578602	1.682792525588855	1.7042226425978049	1.713800171620315	0.7212335335313768	0.7228550666309314	0.7263300417539829	0.727861667834546	1.6983464925260638	0.7267666272639812
530	01iso	PP	PP	0.95	58.49203887433363	94.75055564763048	0.8701800104220472	39.8332913284011	0.0051217903077599	1.6829924870167252	0.0139123289252412	0.7243202172767976	0.0022796393332545	1.6652578010702537	1.673767631179263	1.6924367689540736	1.7007768165357076	0.7213991765886281	0.7228196952892053	0.7258765629538394	0.7272245751852658	1.6957539846806835	0.7274483102553789
531	01iso	PP	PP	1.0	58.49203887433363	94.75055564763048	0.801465544305432	63.61787979504546	0.0103239835079909	1.673370994808618	0.0094386312510687	0.7233677183225578	0.0015609178113963	1.6613472310932975	1.6671231007855976	1.679760006491227	1.685448895100054	0.7213708393898564	0.7223344814173416	0.7244281436166624	0.7253607534533217	1.6936855231464458	0.727507646962776
532	01iso	PP	PP	1.05	58.49203887433363	94.75055564763048	0.7785398387228711	71.50619756753049	0.0123827836776092	1.667690151480426	0.0085638652713071	0.7251150730123292	0.0014115564670388	1.6567595668922244	1.6620291555508182	1.673468099581468	1.678663157058664	0.7233059555708813	0.7241795799800217	0.726075616067479	0.7269178162006612	1.6916998743568428	0.7279462753667063
533	01iso	PP	PP	1.1	58.49203887433363	94.75055564763048	0.8045075139438959	61.71766910585025	0.0099903557909249	1.672564926776316	0.0095607656137665	0.7269564543439282	0.0015617619629922	1.660392022735773	1.6662179038531426	1.679032877727586	1.684807926517236	0.7249584064616064	0.7259242845390036	0.72801556831709	0.7289500593065543	1.6892722617040987	0.7291554266203255
534	01iso	PP	PP	1.15	58.49203887433363	94.75055564763048	0.781512826579185	69.78117619096184	0.0118279519436419	1.6633349465251628	0.0086379375686171	0.727598910757467	0.0014153563969516	1.6523307623051626	1.6575950462790687	1.6691865331397138	1.6743817709683362	0.725787115704217	0.7266599198862049	0.7285574394582145	0.7294035916661968	1.6869412348857715	0.7295494932092952
535	01iso	PP	PP	1.2	58.49203887433363	94.75055564763048	0.6628009133844556	116.14240108049177	0.0256190011032783	1.6447789433502258	0.0060461142753357	0.7282456196052426	0.0009989069277479	1.6370440677996614	1.6407578991899203	1.6488797145221934	1.6524978326243371	0.7269708984898343	0.7275817112141989	0.7289212974475524	0.7295213687829141	1.683948632643396	0.7281124101656666
536	01iso	PP	PP	1.25	58.49203887433363	94.75055564763048	0.5734572932206518	157.4987036438983	0.0201426377850876	1.6339839949240014	0.005128250327574629	0.727435894878204	0.0008558493264791473	1.6274427800830387	1.6305759188687723	1.6374520909851877	1.6405313088248552	0.7263455658122671	0.7268679682502893	0.7280156960908939	0.7285305111685279	1.6800737696658226	0.725734521969962
537	01iso	PP	PP	1.3	58.49203887433363	94.75055564763048	0.5761822483788059	156.23316516895727	0.01992768923005232	1.6333336434672119	0.005147236885905329	0.7273012175575335	0.0008592978855034718	1.6267725709814986	1.6299050146543441	1.6368153277511526	1.6399269559219545	0.7262014829936578	0.7267306227611499	0.727884253263114	0.7283969667517055	1.6774004068111208	0.7268714058665277
538	01iso	PP	PP	1.35	58.49203887433363	94.75055564763048	0.5739834309152939	156.8884992829414	0.020134303343248557	1.6287100245872483	0.005117248871341421	0.7280433938890839	0.0008542780324034852	1.6221835829715923	1.6253096991905571	1.6321716643187676	1.6352665083810607	0.7269523296527277	0.7274775861119562	0.7286221981800152	0.7291332904433713	1.6750905582313738	0.7275302224207046
539	01iso	PP	PP	1.4	58.49203887433363	94.75055564763048	0.5219060499816935	182.3338792189264	0.025219868229253917	1.6141430426950907	0.004762608348735123	0.7301656341783489	0.0007961073330074468	1.6080664504784452	1.610974989681068	1.6173516654946702	1.6202373215548218	0.7291500495203677	0.729638028897843	0.7307059547987793	0.7311822978908463	1.6711723818033046	0.7260841123336688
540	05iso	DF	DF	0.4	35.547698214897395	150.17867452672283	0.9921568155695464	2.6768504005982523	8.923561927923517e-05	1.7615015516691963	0.2254941216902246	0.6545523804179955	0.0467105076445922	1.473866854228844	1.6120348806756204	1.9143419839043945	2.049953566600705	0.594123007810985	0.6289338156647402	0.6875305658846035	0.7082012079932835	1.740855013493589	2.9666570443119813
541	05iso	DF	DF	0.5	35.547698214897395	150.17867452672283	0.989974727978158	3.291518397876149	0.0001211680104385	1.7447722141117885	0.1749365272563124	0.6702915216900517	0.0341415499672528	1.5216035623162103	1.6288775650096254	1.863323909831136	1.9685533687527	0.625824952418783	0.6504379628368386	0.6944460900191006	0.7107707336935094	1.7239857590440288	11.283887700279443
542	05iso	DF	DF	0.55	35.547698214897395	150.17867452672283	0.9858254214288212	4.703886537219462	0.0002089051586018	1.7261053719068278	0.1226656560391793	0.6691591691758335	0.0238842697290788	1.569587249419067	1.6447768792988522	1.8092694581019548	1.8829954077439135	0.6380345221657355	0.6545834683869902	0.6859673621729196	0.6982802548788424	1.7187283881741855	0.6730827413003125
543	05iso	DF	DF	0.6	35.547698214897395	150.17867452672283	0.98009998464371	6.69740335490635	0.0003559663446389	1.7124908812700783	0.086939711387897	0.6662831215785797	0.0170769048669043	1.601580360479265	1.6548429429075444	1.77139865090918	1.8237247979944415	0.6440973756456402	0.6555615638293805	0.6782161748277018	0.6874438081056884	1.7145857507126072	0.6747886740062871
544	05iso	DF	DF	0.65	35.547698214897395	150.17867452672283	0.9698978466745244	10.078655514409858	0.0006517153914914	1.7009995439140666	0.0573902735253799	0.6702048144188334	0.0111657452416198	1.6278162696517933	1.6629532437933392	1.7398776903139974	1.7744561531538476	0.6557462517886874	0.6630423593932617	0.6779403213744971	0.684217232146357	1.7108834862544942	0.6761351007320616
545	05iso	DF	DF	0.7	35.547698214897395	150.17867452672283	0.9584569572262804	13.684472378090348	0.0010351174834831	1.702589791733922	0.0418739952202232	0.6776115956313945	0.0079434105436731	1.6491387557298365	1.6747974691514562	1.730959097833082	1.7561982358780135	0.6673701705476754	0.6724680594768856	0.6830925137878407	0.6876386985725282	1.7082104700300962	0.6772272052390393
546	05iso	DF	DF	0.75	35.547698214897395	150.17867452672283	0.9436907211675952	18.90980262149382	0.0016799927522254	1.7010386247402536	0.0311078840715504	0.6739392446723738	0.0059688834547769	1.6613342106577873	1.6803982354460731	1.7221256013976405	1.7408463935228031	0.666257191520934	0.6700438959353101	0.6780396654157622	0.6815006869034537	1.705340126974524	0.6780687266829608
547	05iso	DF	DF	0.8	35.547698214897395	150.17867452672283	0.9186728689365642	27.603244484728467	0.0029581649357553	1.6981160199041545	0.0217946168870896	0.6748529193328361	0.0041758511152765	1.6703028258623769	1.683638466598661	1.7128984802828384	1.7260219097069995	0.6694878770323583	0.672117135922513	0.6777091818990322	0.6801595163564786	1.702767771520176	0.6791045390391666
548	05iso	DF	DF	0.85	35.547698214897395	150.17867452672283	0.9079761521707096	31.04937411924194	0.0035532247807996	1.6912656250293243	0.0192993848843512	0.6786424769377197	0.0036686571787585	1.666649039708659	1.6784578260590288	1.7043510795232586	1.715956053340829	0.6739260618090693	0.6762381734434917	0.681153122944556	0.6833082606565014	1.7002527668338652	0.679993052498874
549	05iso	DF	DF	0.9	35.547698214897395	150.17867452672283	0.8680165174854086	45.774484125378464	0.0063032217136785	1.6865721576099924	0.0137315272996623	0.6769020623165058	0.002631260983519	1.6690811349179755	1.6774519885379755	1.6958791426267597	1.704169032869533	0.6735288941599403	0.6751651736311692	0.6786984563171137	0.680251348796015	1.6981144474030745	0.6804319683135338
550	05iso	DF	DF	0.95	35.547698214897395	150.17867452672283	0.8476545130685196	53.05048017871087	0.0079135574212631	1.680881340624609	0.0119986418749342	0.6793280124313327	0.002290924775646	1.66559469097205	1.672910332250543	1.6889999774305668	1.69625278347637	0.676397071236437	0.6778143108967579	0.6808889328482095	0.6822461778462419	1.695704576983677	0.6812753790124062
551	05iso	DF	DF	1.0	35.547698214897395	150.17867452672283	0.7684498022534672	84.4561032155567	0.0157779917249445	1.667986912682451	0.0082487369806956	0.6796422592960472	0.0015844413707336	1.6574601474089363	1.6624978172767817	1.6735725464788374	1.678527041668856	0.6776129589382432	0.6785910070596479	0.6807231353138055	0.6816705145392791	1.6930911970215674	0.6810805092826422
552	05iso	DF	DF	1.05	35.547698214897395	150.17867452672283	0.7432022782269013	95.23287435670916	0.0187675801938121	1.6613263789055486	0.0075388816059395	0.6794265804186548	0.0014554410964168	1.6516949004464516	1.65629551335059	1.6664290490294709	1.6709844557216318	0.6775672106478641	0.6784641594913632	0.6804198215827354	0.6812833152152119	1.690982333664391	0.6814046465095004
553	05iso	DF	DF	1.1	35.547698214897395	150.17867452672283	0.7725679421070031	82.20170530310958	0.0152910125404056	1.6672377776412646	0.0083699789633079	0.6817349136051298	0.0015982275814441	1.6565514061005984	1.661674910574466	1.6728945056113365	1.6779350889203255	0.6796887063948783	0.6806786540776184	0.6828254073038166	0.683773655974056	1.68861798886555	0.6829503917851211
554	05iso	DF	DF	1.15	35.547698214897395	150.17867452672283	0.7459251855822401	92.80460046619544	0.0182776715409683	1.659532257028108	0.0075987918339973	0.6837030905724545	0.0014482215966084	1.6498627595258737	1.6544947768248206	1.664703148839861	1.669231757267465	0.6818493350528844	0.6827377736913247	0.6846834703156586	0.6855541088169351	1.6867187635605765	0.6832163078260703
555	05iso	DF	DF	1.2	35.547698214897395	150.17867452672283	0.6149436706127936	154.7777623177336	0.039422029109939	1.63492335579784	0.0054860404424763	0.681980679805348	0.0010667347822991	1.627942374678845	1.6312487680527958	1.6386377552982587	1.6419383043500977	0.6806139641265011	0.6812728366363625	0.6827007925576474	0.6833413160161558	1.6831986896361886	0.6804408772912601
556	05iso	DF	DF	1.25	35.547698214897395	150.17867452672283	0.5183463213021858	209.82464023275045	0.031000958851600806	1.6229648290992582	0.004773214496672958	0.680994549498528	0.0009377104232905606	1.6168678056228165	1.6197993726865383	1.6261971348099455	1.629064501246755	0.6798010189377058	0.6803732687557411	0.6816302305000487	0.6821898567821069	1.6791060647325406	0.676508477259163
557	05iso	DF	DF	1.3	35.547698214897395	150.17867452672283	0.5209455189561084	207.8231888185763	0.030811146579304203	1.621351909987483	0.00478104922071666	0.6816139016701603	0.0009383669741945804	1.6152776971028993	1.618173661139724	1.6245800598389155	1.6274973321936264	0.6804102864863791	0.6809904460479057	0.6822496052305211	0.6828115573657181	1.676269619936794	0.6775270502781084
558	05iso	DF	DF	1.35	35.547698214897395	150.17867452672283	0.5179708577193927	208.53073062663805	0.030882424923782764	1.6184526304988172	0.004756713530095613	0.6833109573285763	0.000930840182561304	1.6123956056965747	1.615281097430154	1.62165855396665	1.6245268556248142	0.6821195224210608	0.682693982557814	0.6839449027864233	0.6844985112596992	1.6734708408328856	0.6785966688348442
559	05iso	DF	DF	1.4	35.547698214897395	150.17867452672283	0.4637250645156898	242.40654389232637	0.03846512415021975	1.6000132402560456	0.004501372858225896	0.6848614303572015	0.0008852938243150003	1.5942829912545815	1.5970219060457032	1.6030489971751485	1.6057695589164498	0.6837269331618404	0.6842750863307638	0.6854620241502539	0.6859949112080551	1.6692026013780157	0.6757634086584018
560	08iso	DF	RG	0.4	31.602712563897047	140.96420214637723	0.9917852292962792	2.4108946484893723	7.616135970677814e-05	1.7705910424340905	0.2164474057577508	0.6446485043790828	0.0456427078859339	1.4944770556743108	1.627158066929467	1.917373294615664	2.047481279220478	0.585480524222428	0.6192770500661142	0.6769018161048883	0.6974466152676003	1.7408454033081144	3.76829888675091
561	08iso	DF	RG	0.5	31.602712563897047	140.96420214637723	0.9896987822324348	3.011828568980893	0.0001067793386471	1.7479288445441266	0.1705822596251482	0.6483932719929507	0.0353754855440351	1.5303039025008898	1.6348853131823635	1.8635731297159812	1.9661387711364948	0.6022962430693314	0.6277209216394953	0.6734196886984918	0.6904537453044258	1.7240157286055973	0.6615331185370295
562	08iso	DF	RG	0.55	31.602712563897047	140.96420214637723	0.9853672403221292	4.297782678696104	0.0001797522730926	1.734882790675143	0.1194568991886088	0.6492967416136421	0.0245069115174697	1.58250435707952	1.6557235309986162	1.8158544158747283	1.8877403431855049	0.6173680497675132	0.6342840048923359	0.6665342128704554	0.6792273172859373	1.7187261843100572	0.663549963897099
563	08iso	DF	RG	0.6	31.602712563897047	140.96420214637723	0.9789909677853555	6.027735991660188	0.0003029073587387	1.7344904067882898	0.0834553638868939	0.6593560238553601	0.0165072400413031	1.6279849199883412	1.67919024314281	1.791043103775939	1.8412305054610871	0.6379331072209685	0.6489581862737348	0.6708839918610048	0.6798631241398733	1.714548124812452	0.6651834210638291
564	08iso	DF	RG	0.65	31.602712563897047	140.96420214637723	0.968693133557218	9.115370650450693	0.0005582093944862	1.7056318800563364	0.0553668160275458	0.6565561840748144	0.0111844870976513	1.6350011652905554	1.668949288738253	1.7431404039060707	1.7765144665280015	0.6420907731115099	0.6493684770190014	0.6643077096984131	0.6705993909278826	1.7108541665245198	0.6664979661332031
565	08iso	DF	RG	0.7	31.602712563897047	140.96420214637723	0.9569132025384164	12.400555389247703	0.0008931821518254	1.7061435586719522	0.0404909320348906	0.662737647663518	0.0080176411042924	1.6544405520614576	1.6792847882770896	1.7335861554393526	1.757965663785699	0.6524029322433997	0.657541019929264	0.6682610293184454	0.6728597054001113	1.7079892104981826	0.6676493001144992
566	08iso	DF	RG	0.75	31.602712563897047	140.96420214637723	0.9414249517839702	17.026399604168226	0.0014398213913501	1.699411887418688	0.0299113967331365	0.6621989631022909	0.0059515815937824	1.6612185335189396	1.6795751267823005	1.7196866539611393	1.737689305864213	0.6545378185803301	0.6583175895004655	0.6662833083850719	0.66974392286523	1.7054411973664896	0.6686313146137186
567	08iso	DF	RG	0.8	31.602712563897047	140.96420214637723	0.9152873389267236	24.78926141748739	0.0025048059262578	1.69540336449014	0.0209308434223031	0.6646782614492681	0.0041417104254554	1.6686544231109754	1.6815223027344823	1.7096044658362637	1.722200262986735	0.6593729464441634	0.6619579336786156	0.6675121858337709	0.6699398206191791	1.7028407061876158	0.6695548812166277
568	08iso	DF	RG	0.85	31.602712563897047	140.96420214637723	0.9047365632694588	28.029279071031045	0.0030201503472714	1.6867839204952104	0.0186268387247428	0.6647711503926025	0.0037035947312965	1.6629974764700333	1.6744050700999034	1.6994252849324862	1.7106230759495216	0.6600292017088512	0.6623414201136635	0.6673018679025211	0.6694865422855778	1.7002775923012652	0.6704026632867628
569	08iso	DF	RG	0.9	31.602712563897047	140.96420214637723	0.863098028222773	41.16988999016144	0.0053393658607291	1.680950234435073	0.0132335008167514	0.6652035385319869	0.0026359874312044	1.6640596612407357	1.67217047201709	1.689913208555355	1.6978822908511666	0.6618351633616724	0.6634653051900173	0.6670002778676065	0.6685579443958869	1.698293642635269	0.6708640886411351
570	08iso	DF	RG	0.95	31.602712563897047	140.96420214637723	0.8422601075375974	47.84681899838964	0.0068011215744799	1.6774883414984891	0.0116074938932808	0.6663042309669102	0.0023090485237108	1.6626995423707676	1.669796160469841	1.685358207301373	1.6923175690700711	0.6633495443656341	0.6647789283609378	0.6678761180472277	0.6692516315594669	1.6958493570843862	0.6718090940754486
571	08iso	DF	RG	1.0	31.602712563897047	140.96420214637723	0.7603482251754052	76.17622223981935	0.0137282190470994	1.667302657756658	0.0080107932011192	0.667129284537225	0.0015994741402382	1.6570577737533077	1.661977492823303	1.6727229910920078	1.6775789547000983	0.6650851128472078	0.6660680448640766	0.6682149986835049	0.6691645559139371	1.6935250490217646	0.671288770869366
572	08iso	DF	RG	1.05	31.602712563897047	140.96420214637723	0.734426485113884	86.01815009074959	0.0162825262199597	1.6626489185077489	0.007342641477203	0.6663632863524579	0.0014735162700227	1.6532589600477745	1.6577711499596046	1.6676244312418442	1.672032504456913	0.6644809912073231	0.6653880683550593	0.6673627585138078	0.6682402025823581	1.6912404184890888	0.6717355433996911
573	08iso	DF	RG	1.1	31.602712563897047	140.96420214637723	0.7646141593425071	73.9926100674743	0.0130703765487965	1.662959969103269	0.0081108519830831	0.6699306841166736	0.0016099118312526	1.65262023584254	1.6575899005059471	1.6684491828517984	1.673352927168097	0.6678695868790182	0.668863244625054	0.6710240539819057	0.6719805462356782	1.6893679329775677	0.6731924429457312
574	08iso	DF	RG	1.15	31.602712563897047	140.96420214637723	0.7377792831518908	83.72537555941683	0.0155973418320571	1.6547941399735424	0.0073834304248696	0.6703922645677354	0.0014707272377566	1.6453855062762148	1.6498978751683149	1.6597752307346936	1.6642388575982032	0.6685072364363535	0.6694188342351799	0.6713909064088036	0.6722681658359422	1.686822754077984	0.6736277025813565
575	08iso	DF	RG	1.2	31.602712563897047	140.96420214637723	0.6034493599059818	139.5157435563626	0.0336617489678049	1.6309701446117884	0.0053658193848768	0.6693108091459359	0.0010882768907578	1.624114757005448	1.627388261497291	1.6346173994159887	1.637845404344321	0.6679216336652902	0.668589448468504	0.6700456068321674	0.6706946905274348	1.6832604682231835	0.6704307316111359
576	08iso	DF	RG	1.25	31.602712563897047	140.96420214637723	0.5056541811780223	186.82630725491074	0.026219873809949678	1.5976183446615995	0.004640422555721721	0.6719929713961404	0.0009524775173714249	1.5917121041341367	1.594540201317539	1.6007538853237164	1.6035641765406272	0.6707776143632074	0.6713634149379587	0.6726398287181223	0.6732089100082479	1.679099464259951	0.6660181709559941
577	08iso	DF	RG	1.3	31.602712563897047	140.96420214637723	0.5080610300107705	184.82428619826695	0.025666348708805357	1.5951747921458184	0.004644613353585547	0.6732323453149404	0.0009507680319872768	1.5892438382380665	1.5920839418180814	1.598310053779402	1.6011217625138243	0.6720223462557054	0.6726040892869984	0.6738763368500775	0.6744456009781866	1.6767754542038704	0.6672150997474303
578	08iso	DF	RG	1.35	31.602712563897047	140.96420214637723	0.5046399662790032	185.47057838205643	0.025963006554582748	1.5943568751868273	0.004625575802211752	0.6753291473572262	0.0009421192391049453	1.5884626462082236	1.591295332417115	1.5974789286476212	1.600276613552053	0.6741265746551269	0.6747023921170812	0.6759693778112348	0.6765307173305203	1.6737971634619373	0.6681861958952678
579	08iso	DF	RG	1.4	31.602712563897047	140.96420214637723	0.45040069816638956	216.06332160126993	0.032379328730433664	1.576998513947015	0.004397996246689938	0.6756953345317631	0.0009040459093819413	1.5713873631868769	1.5740721020912838	1.5799697942890543	1.5826429058637264	0.6745411576427879	0.6750948944057222	0.6763078791918415	0.6768470825056673	1.6692551596637195	0.6649711978737404
580	19iso	RG	RG	0.4	21.79242787785012	189.8776582186715	0.9905605418707434	2.8138118247075443	9.589414159807742e-05	1.7639345927954817	0.1877763237175942	0.61315938580048	0.0427179964916881	1.524385238663243	1.639443862631829	1.89120587329395	2.004229816301429	0.5575667047736296	0.5886300748092144	0.643385290956513	0.6634711356288474	1.7408253043352715	0.6256588441242471
581	19iso	RG	RG	0.5	21.79242787785012	189.8776582186715	0.988109195496414	3.4777776214246057	0.0001318272701523	1.7309938309434816	0.14646686991198	0.6225632351873602	0.0326662227055946	1.5441711244730196	1.633941810293917	1.8302663161200297	1.9184024610674169	0.5799682347824606	0.6030343992930671	0.6456243200476038	0.6619033258972925	1.7239969088741511	0.6325668130226811
582	19iso	RG	RG	0.55	21.79242787785012	189.8776582186715	0.9829574609689165	4.948482659937578	0.0002254662222813	1.7292854933227344	0.1023613095459879	0.6276612495526085	0.0222799579587449	1.598687383873155	1.66148101788318	1.7986665207037114	1.8602559676510708	0.598677243106295	0.6138189767445151	0.6432849553110883	0.6550948606899956	1.718774597867786	0.6347214002259948
583	19iso	RG	RG	0.6	21.79242787785012	189.8776582186715	0.975881216778831	6.993144552698748	0.0003775285548099	1.7177500957545575	0.07210915914717	0.6301758466050054	0.0156088408444795	1.6257774594914365	1.669975615298044	1.7666127840382566	1.8099740733621437	0.6099409879523789	0.6202687130237383	0.6410485051026644	0.6496544948931029	1.714574277543423	0.6364998171063271
584	19iso	RG	RG	0.65	21.79242787785012	189.8776582186715	0.9638917454562412	10.63412358712442	0.0007052588046385	1.7079905165715474	0.0481926586316146	0.6270191227798543	0.0105490569561217	1.6465013147512295	1.6760548845377183	1.740638784693462	1.7696854451723942	0.6133975660018249	0.6202143115143729	0.6343124021862472	0.6403065686711321	1.7109940915486233	0.6380760071058602
585	19iso	RG	RG	0.7	21.79242787785012	189.8776582186715	0.9501875590228996	14.299104720177802	0.001104777521863	1.6944545123865442	0.0349077899222594	0.6391579097430566	0.0074432802054896	1.6498944267866311	1.6713237852258336	1.7180977901891343	1.7391323401667171	0.6295753491728028	0.6343060341625415	0.6442793098838062	0.6485755945816326	1.7079613989381066	0.6391085069676743
586	19iso	RG	RG	0.75	21.79242787785012	189.8776582186715	0.9324846182154364	19.68007196939081	0.0017854513673829	1.6887916420258478	0.0259137592290902	0.6370493083072136	0.0055733510942366	1.655714189218838	1.6715769023396432	1.706340533358794	1.72195095989031	0.6298919312104478	0.6334016436966337	0.6408689893475782	0.644118753392604	1.705356376322871	0.6402366805275
587	19iso	RG	RG	0.8	21.79242787785012	189.8776582186715	0.9026194226911786	28.612688058218943	0.003129286529812	1.681530152379786	0.0181885950955384	0.6400074406211704	0.0038949270383977	1.658313026218436	1.6694568202171545	1.69386294282987	1.704801641812963	0.6350307648498945	0.6374490396914076	0.6426679467631559	0.644962515105854	1.7026764690399872	0.6412267887837352
588	19iso	RG	RG	0.85	21.79242787785012	189.8776582186715	0.8903537065323737	32.41155308232367	0.0037543660296525	1.6798346291610464	0.0162500487075322	0.6402618546935487	0.0034809364702883	1.659107811517544	1.6690346321409697	1.6908742935689116	1.700627287670287	0.6357924127252247	0.6379721818914945	0.6426346856420228	0.644696283303221	1.700575210515833	0.6421240920693895
589	19iso	RG	RG	0.9	21.79242787785012	189.8776582186715	0.8431514503191658	47.61488389876297	0.0066742687394172	1.6724998755730844	0.0116310268705522	0.6402685232028539	0.00250225829637	1.657652309512935	1.664764622928887	1.6803654768959388	1.6873883876028193	0.6370668059117293	0.6386174665456281	0.6419715962003152	0.6434537446825488	1.6982708269384803	0.6425161115334408
590	19iso	RG	RG	0.95	21.79242787785012	189.8776582186715	0.8196643102480461	55.3067670628276	0.0084374547452992	1.6675634234799184	0.0102347157291791	0.6415219980733072	0.002200887366566	1.6544914174299283	1.6607678961602603	1.6744907742201969	1.6806854910948497	0.6387073242118789	0.6400657948297913	0.6430217544462111	0.6443285207094241	1.695884954950985	0.6433595225009843
591	19iso	RG	RG	1.0	21.79242787785012	189.8776582186715	0.7283956149785275	87.77058984541085	0.0167212754422288	1.6496779174880911	0.0071535801140549	0.6430257666250031	0.0015486249174064	1.6405627544549426	1.644935916914552	1.6545181312300827	1.6588137079304102	0.6410405529931379	0.6419998115495895	0.6440760111526682	0.6450034634718542	1.693117310342932	0.6426228873088996
592	19iso	RG	RG	1.05	21.79242787785012	189.8776582186715	0.6989615634211268	98.9261509081699	0.0201702924696151	1.6471948183388558	0.006589457290119	0.6439929396186705	0.0014243779901932	1.6388122538511891	1.6427974763954936	1.6516521113129583	1.6556032116842925	0.6421681192557025	0.6430451464158724	0.6449574446328603	0.6458121253819508	1.6909182159615013	0.6428107573657295
593	19iso	RG	RG	1.1	21.79242787785012	189.8776582186715	0.7338895480551183	85.59790388483526	0.0160843022411584	1.6464576744231882	0.0072597299212768	0.6434070627615169	0.0015721856497744	1.63718644210376	1.6416429038815807	1.6513655097472917	1.6557291155274	0.6414001731025158	0.642365315447444	0.644475765606368	0.6454137019964147	1.6891060164375462	0.6445492266318312
594	19iso	RG	RG	1.15	21.79242787785012	189.8776582186715	0.7035443651919631	96.79467318442092	0.0193578842691143	1.6421792044609562	0.0066471100452267	0.6451893212772374	0.001436493203415	1.633708181719829	1.637757801662865	1.646671739641444	1.650685051468309	0.6433539865792419	0.6442342186581496	0.6461671154762794	0.6470251624789615	1.6866007467273696	0.6446972724982908
595	19iso	RG	RG	1.2	21.79242787785012	189.8776582186715	0.5575289575825324	160.3617233409364	0.0415200808492954	1.609825763531484	0.0049615835508216	0.6462224792579447	0.0010900431773768	1.6034939281583989	1.6065370975791249	1.6131729659324896	1.616195610151878	0.6448291385912037	0.645499676130191	0.6469648945385547	0.6476138969496765	1.6827150101859918	0.6399696328521828
596	19iso	RG	RG	1.25	21.79242787785012	189.8776582186715	0.4545754474497148	215.45883194532001	0.03229698670806972	1.5814449030635436	0.004419885865728417	0.6477564260076129	0.000984532009977463	1.5758094824389373	1.5785162471714587	1.584436292265464	1.5871093783056434	0.6464939914694297	0.6471010188205492	0.6484229983365749	0.6490115247205177	1.6780275507381452	0.6330877033258515
597	19iso	RG	RG	1.3	21.79242787785012	189.8776582186715	0.45828760417452646	213.80592133092716	0.03187917591162261	1.578538425521964	0.004424175316706399	0.6468152235726704	0.0009887701587932177	1.5729036858896386	1.5755975500842712	1.5815203976042813	1.584198829672703	0.6455499992628189	0.6461585493518995	0.647486421001739	0.6480761980449897	1.6757342119698713	0.6345585485851655
598	19iso	RG	RG	1.35	21.79242787785012	189.8776582186715	0.45492506840169245	214.45082827757068	0.031883027278709404	1.5761314551008172	0.004404046834164753	0.6490621354310281	0.0009814679188878397	1.5705210905761235	1.5732034226229206	1.5790964134017367	1.5817657739647069	0.6478064724604101	0.6484078590384983	0.649727504698612	0.6503126778039848	1.6729022676283263	0.6354400715302086
599	19iso	RG	RG	1.4	21.79242787785012	189.8776582186715	0.3988093453425203	249.03454313595628	0.039828101024683496	1.5552281617504355	0.004250170788653034	0.6508307368946142	0.0009542966865770232	1.5497811373657175	1.5523964952266112	1.5581111091608568	1.5606478486675879	0.6496109877897671	0.6501973370420804	0.6514740993401902	0.652051762164993	1.6686147462666636	0.6302872197787521
600	23iso	RG	RG	0.4	19.217867988767267	260.7990669825598	0.9896407105454736	3.506072449141361	0.0001332442567908	1.7569371434778116	0.170505402961923	0.6382841602187437	0.0361766234619721	1.5394708299563666	1.643934157126716	1.8725426309757072	1.9750800032272264	0.591131422529294	0.6171363575220343	0.6638723407832667	0.6813211165643163	1.7408765200341705	0.6414730356008371
601	23iso	RG	RG	0.5	19.217867988767267	260.7990669825598	0.987068259413027	4.396199104224865	0.0001871379615053	1.7334446972368287	0.1349396446397195	0.6384049065554215	0.0286884395892317	1.561316282920481	1.6440377677267284	1.8248856894334065	1.9060815485054337	0.600997608400795	0.6210631878447918	0.6586293779035954	0.6731702260064815	1.723946318862546	0.6483813715336704
602	23iso	RG	RG	0.55	19.217867988767267	260.7990669825598	0.9812766839635793	6.169518812449997	0.0003124634416278	1.7259586309942356	0.0930736594659417	0.6516578219093511	0.0189536917511734	1.6072596287889875	1.6642885024149212	1.7890462065720687	1.845105085752307	0.6270249952405742	0.6398034299388228	0.664922224512793	0.675085778600477	1.7187444134935943	0.6505255608962109
603	23iso	RG	RG	0.6	19.217867988767267	260.7990669825598	0.9735399049742636	8.772753799079686	0.0005275873207527	1.7232368726144225	0.0660182008633284	0.6513864497257101	0.0134157890611655	1.63903014462752	1.6794748783041265	1.7679622778853337	1.8077373098037104	0.634010449451953	0.6428324975018207	0.6607090903993044	0.668161035144769	1.714508784242736	0.6522453642979507
604	23iso	RG	RG	0.65	19.217867988767267	260.7990669825598	0.960251982023414	13.221561221941752	0.0009845521037634	1.7051335128191092	0.0437887317647908	0.6529019018019505	0.0089316035498749	1.6492708293981329	1.6760927364341756	1.7347936295238575	1.7611580579984225	0.641374312935219	0.6471219034037551	0.6590652797303901	0.6641761108206105	1.710915676380278	0.6536570372012027
605	23iso	RG	RG	0.7	19.217867988767267	260.7990669825598	0.9453388586464988	18.03904870702137	0.0015622916077853	1.712157015608779	0.0322274952460532	0.6583993829659418	0.0064364881465843	1.671012218890337	1.6908036788809735	1.7340032351661898	1.753410211980678	0.6501186316632137	0.6542039130216122	0.6628195608883518	0.6665558001341881	1.7079477047902765	0.6548994163538292
606	23iso	RG	RG	0.75	19.217867988767267	260.7990669825598	0.9259311718224528	24.84096733822801	0.0025315546411854	1.7085615742115765	0.0239841765578149	0.6564451507225653	0.004825263986923	1.6779673045051284	1.6926357146989257	1.7248067086737695	1.7392115020699903	0.6502440802923929	0.6532847610099317	0.6597545586787247	0.6625775897391971	1.7052936471119475	0.6557856191326074
607	23iso	RG	RG	0.8	19.217867988767267	260.7990669825598	0.8934575402533643	36.15288842409344	0.0044549570151807	1.7009145259350922	0.0169044877655901	0.6584828394614431	0.0033947191883166	1.6793078062407625	1.6896965860029045	1.712376980986293	1.722524023534466	0.6541389615635216	0.6562511372787916	0.6607976528883605	0.6628005324169322	1.702461923225425	0.6568883449365558
608	23iso	RG	RG	0.85	19.217867988767267	260.7990669825598	0.8803591771082862	41.06184472168678	0.0053587669311708	1.700042085567446	0.0151588746469136	0.6570738977687017	0.003058698002744	1.6806740161993188	1.689990949169755	1.7103228132889712	1.719434227615528	0.6531540910384902	0.6550579375899379	0.6591590171776839	0.6609660360928901	1.7002610174131427	0.6577345982531535
609	23iso	RG	RG	0.9	19.217867988767267	260.7990669825598	0.8294578405758127	60.13058284710227	0.0095118947455612	1.685339433922957	0.0108727254874517	0.6577876621748359	0.0022077278688452	1.6714988908221953	1.6780992175940883	1.6926915694726157	1.699254254840664	0.6549650248293182	0.6563385112459936	0.6592913094147638	0.660600611103759	1.6979602235880096	0.6581241501410099
610	23iso	RG	RG	0.95	19.217867988767267	260.7990669825598	0.8031275581672696	69.65095253807263	0.0119565069331572	1.6856743996445174	0.0095805298520468	0.6619332227917759	0.0019212693969367	1.6734533450871878	1.6793245573011508	1.6921628908757889	1.6979406341494074	0.6594732821652739	0.6606606007916025	0.6632410692105487	0.6643852035462481	1.6956334317685695	0.6586877238636051
611	23iso	RG	RG	1.0	19.217867988767267	260.7990669825598	0.7060152183701943	111.0794271205216	0.0237568981616176	1.6697111655629724	0.0068075153830529	0.6604536821843559	0.0013831357337815	1.6610306319484849	1.6651893034177758	1.6743034743782028	1.678396185139633	0.6586831101109779	0.6595373166899126	0.6613967587959686	0.6622250534824374	1.69270339627961	0.6575956734488434
612	23iso	RG	RG	1.05	19.217867988767267	260.7990669825598	0.6752852206040547	124.92762217599422	0.0286181094253838	1.66018367917461	0.0062773613932616	0.6614073787337305	0.0012791830107705	1.652159489811854	1.6560147342343057	1.664443135936914	1.6682250118667885	0.6597683176422495	0.6605592487518885	0.6622742275815715	0.6630369056325226	1.6905645569365904	0.6578011079174197
613	23iso	RG	RG	1.1	19.217867988767267	260.7990669825598	0.7110746855708926	107.73534763579195	0.0228066011921897	1.662737785822474	0.0068677768850854	0.6637790593169071	0.0013889690186519	1.653992615338952	1.6581787632373908	1.6674013153157403	1.6715252383515318	0.6619967303433206	0.6628599604961848	0.6647218818030182	0.6655498960144984	1.6882447022543632	0.6597457920811439
614	23iso	RG	RG	1.15	19.217867988767267	260.7990669825598	0.6798192918139639	122.03993747255832	0.0276062267467464	1.654498850299895	0.0063170095370206	0.6634984344061783	0.0012854907108742	1.646434760274002	1.6502781993672906	1.6587618288529875	1.6625827241444473	0.6618592608169263	0.6626458884782029	0.6643751775107951	0.6651403197915265	1.6863683588065843	0.6595951678103493
615	23iso	RG	RG	1.2	19.217867988767267	260.7990669825598	0.527798788766367	202.412269412516	0.0587213381390859	1.6181510626209292	0.0048225399129439	0.6629470858500902	0.0010040923832538	1.6120040120290442	1.6149331968037843	1.621413535189225	1.6243275543976667	0.6616614541298282	0.6622764390737625	0.6636247700963334	0.6642277914397714	1.6812423549281752	0.6538003879515466
616	23iso	RG	RG	1.25	19.217867988767267	260.7990669825598	0.42393829221210155	276.2081386911747	0.04680296945462809	1.606661060579201	0.0044270833811959984	0.6575058203769664	0.0009430741220486201	1.6010019760110024	1.6037095063479163	1.6096563699216542	1.6123135931167814	0.6562993213766114	0.6568791984241222	0.6581447002145436	0.6587123462256124	1.6759121220829412	0.6456515113222224
617	23iso	RG	RG	1.3	19.217867988767267	260.7990669825598	0.4265653973242883	273.4614027656413	0.04577411542981957	1.60507464610109	0.0044257697449613855	0.6584529912017058	0.0009416985212909036	1.5994280562799157	1.6021216744490872	1.6080580349564566	1.6107347712790665	0.6572488628026518	0.6578291082519643	0.6590928760594084	0.6596530564993639	1.6741797933059999	0.6470348765045805
618	23iso	RG	RG	1.35	19.217867988767267	260.7990669825598	0.4242698384044223	274.31317358996165	0.04631484846363198	1.5978548193187754	0.004398239652067501	0.6595454051981048	0.0009386552223695828	1.5922339779981398	1.5949294937584801	1.6008346220942948	1.6034817991492722	0.658344729823775	0.658922319962044	0.6601815078146438	0.6607426002176041	1.6716861221341646	0.6478453512603646
619	23iso	RG	RG	1.4	19.217867988767267	260.7990669825598	0.3687134958125182	320.10965301111986	0.05825980468303706	1.5796928954270533	0.004303838401226609	0.6585934350920445	0.0009304892800978796	1.5742028451639498	1.57683024520288	1.5826154489093893	1.5851836481815398	0.6574057005467862	0.6579751098353943	0.6592227518384832	0.6597793715223661	1.6659549524717359	0.6417980830148046
620	1600sup800	RG	RG	0.4	17.323265388194546	326.5658058668801	0.9892396356239376	4.264530371623704	0.0001807779619465	1.7730670011580905	0.1656920621503938	0.6250847891587672	0.0360233522182978	1.5617242921460095	1.6632422653445782	1.8853511734187696	1.985020157510621	0.5781370657862356	0.6038825282579177	0.6505572693383889	0.6681001777187455	1.7409479235483334	0.6098630222575685
621	1600sup800	RG	RG	0.5	17.323265388194546	326.5658058668801	0.986412871224641	5.263326860584324	0.0002471397922815	1.741972336265109	0.1291066132871256	0.6352883156510869	0.0274986396902427	1.577265399959714	1.656375790467465	1.829459960432584	1.9071623538619549	0.5994613501352258	0.6185838945176775	0.6546590843039342	0.6687214749233391	1.724014932748528	0.6170582647989877
622	1600sup800	RG	RG	0.55	17.323265388194546	326.5658058668801	0.9808108306586412	7.533189165556707	0.0004244188090811	1.7253169700600166	0.090802048940723	0.6324571894229422	0.0195092313757164	1.6095170998716226	1.665145783071431	1.7868364362331377	1.8414914393090016	0.6071022809137789	0.620230034670262	0.6461090370578466	0.6566114330739945	1.718806678347859	0.6193043311034809
623	1600sup800	RG	RG	0.6	17.323265388194546	326.5658058668801	0.9726941939780134	10.543694185233504	0.0006983904351111	1.707607690667646	0.0634214175306114	0.6404806010395719	0.013409098770838	1.6266893515441216	1.665559829508703	1.750589544763403	1.7887785205962408	0.6231287156172028	0.631923428265872	0.6497914541499741	0.6572612813726032	1.7146518677145883	0.6212187899134795
624	1600sup800	RG	RG	0.65	17.323265388194546	326.5658058668801	0.958995545059665	15.80826014454901	0.0012883184624637	1.6807093717759496	0.0418657909173091	0.6438361938186261	0.008889019737443	1.6273217197406182	1.6529147026612714	1.7090963991503387	1.7343094024348027	0.6323734596376354	0.6380864659875995	0.6499657770697547	0.6550506932075945	1.7110496185041144	0.6228269211008086
625	1600sup800	RG	RG	0.7	17.323265388194546	326.5658058668801	0.944262940383228	21.685469053874154	0.002074903530905	1.6770431869026186	0.0309752540994812	0.643410343076899	0.0065927289700824	1.637511804430792	1.6565003383385537	1.698080900469568	1.7166981646098	0.6349277940189598	0.63911269580498	0.6479378695296371	0.651762992852999	1.7080829741837216	0.6240089715067457
626	1600sup800	RG	RG	0.75	17.323265388194546	326.5658058668801	0.9241793424610047	29.660060364930303	0.0033258944908088	1.6692727365409337	0.0229120858066741	0.645310107641811	0.0048714241137954	1.6400078491803003	1.6540993579731378	1.684782881281543	1.698594431682399	0.6390549986669096	0.6421178632224656	0.648649551548663	0.6514973094147575	1.7055592837876148	0.6249655320857261
627	1600sup800	RG	RG	0.8	17.323265388194546	326.5658058668801	0.8912162489273484	43.3655881716313	0.0058352606784506	1.6656982723605376	0.0162330276881429	0.6449842515122296	0.0034609573464755	1.644997201757892	1.6549284234105484	1.676685603835296	1.6864850605433253	0.6405512373657608	0.642704140285433	0.6473499068212794	0.6493942314830814	1.702804559268306	0.6259333156194181
628	1600sup800	RG	RG	0.85	17.323265388194546	326.5658058668801	0.8772739542568037	48.83564907089384	0.0069452020417618	1.6591921515297612	0.0144489553471059	0.6483545139355258	0.0030631348174142	1.64074278689693	1.649609726966477	1.6690040963144508	1.6776738366758983	0.6444326576850696	0.646336695149313	0.6504402323960228	0.6522588621491143	1.7005535236145115	0.6269416250918052
629	1600sup800	RG	RG	0.9	17.323265388194546	326.5658058668801	0.8249156308091969	71.73476932470051	0.0125050134814705	1.652826477652145	0.0104159853988915	0.6486259872705987	0.0022145974696177	1.639549021293111	1.6459072256176652	1.659875677341646	1.6661520209169178	0.6457935273297093	0.6471628009483958	0.6501324207609739	0.651453365899646	1.6982524896257118	0.627345438164073
630	1600sup800	RG	RG	0.95	17.323265388194546	326.5658058668801	0.7984589310507073	83.24659344334728	0.0154914491726833	1.651756938041698	0.0091957699948373	0.6512980291658266	0.0019425360866165	1.6400194607149918	1.6456623994009667	1.6579931215380552	1.663551557854152	0.6488166764136263	0.650014581993094	0.6526165169666482	0.6537704928718396	1.6958997546557322	0.6280904235510991
631	1600sup800	RG	RG	1.0	17.323265388194546	326.5658058668801	0.7016535983856332	132.52392929996975	0.0314418631004204	1.619199376366499	0.006525573539014	0.6473796856958866	0.0014212500072282	1.6108564030592731	1.6148584125132572	1.62360762546881	1.6275575239068358	0.6455640256998008	0.6464376871608606	0.6483436020605005	0.6491895338933985	1.6932141315420244	0.6269023124157527
632	1600sup800	RG	RG	1.05	17.323265388194546	326.5658058668801	0.6696347293700661	149.40004130046623	0.0373141572744466	1.619497541586911	0.0060417319790011	0.6487763396033712	0.0013120117048093	1.6117634519239703	1.615480144365729	1.623573493848879	1.6272321267957208	0.6471023315328017	0.6479070551205227	0.6496636072461057	0.6504503424034748	1.6906642815998114	0.626813593280254
633	1600sup800	RG	RG	1.1	17.323265388194546	326.5658058668801	0.7060968472082846	128.87836004391534	0.0298699014839133	1.6212036239794634	0.0066101900965934	0.6508593400616133	0.0014234265324386	1.612788193250682	1.6167969629705987	1.6256751385506512	1.6296560237401925	0.6490357019116165	0.6499151581566844	0.6518203938014627	0.6526752007930563	1.68907865570582	0.6289260827269819
634	1600sup800	RG	RG	1.15	17.323265388194546	326.5658058668801	0.6739793695652722	145.6625344250647	0.0359842035663428	1.6123134736225695	0.0060749040516367	0.6519498898113	0.0013125228807364	1.6045553296656412	1.6082623779051284	1.6164329080480124	1.620055238354111	0.6502749936559524	0.6510791510227554	0.6528381667192529	0.6536252799287233	1.686278623380211	0.6289129489127184
635	1600sup800	RG	RG	1.2	17.323265388194546	326.5658058668801	0.521746453127114	241.0774890373721	0.0774350495410355	1.566904242158455	0.0046415881029687	0.6506502862456864	0.0010361930964373	1.560979432593576	1.5638313971601898	1.5700264004956264	1.5728102558929415	0.6493241321804359	0.6499570245490027	0.6513553449049151	0.6519802767512509	1.682164486034871	0.6226458661590348
636	1600sup800	RG	RG	1.25	17.323265388194546	326.5658058668801	0.41978747124278465	323.3508386621792	0.059699296544197616	1.5193163506531424	0.004181415840843816	0.6488033381636741	0.000965875666179953	1.5139889697751499	1.516541470698812	1.5221467441844503	1.5246866225023898	0.6475681573506783	0.6481602727279169	0.6494557025334814	0.6500320587381639	1.6771143497676246	0.6140785665780182
637	1600sup800	RG	RG	1.3	17.323265388194546	326.5658058668801	0.4226182907109715	320.84343999227696	0.05900143651421182	1.520340065276821	0.004184792604982843	0.6488074290244359	0.0009677132591729509	1.515002299394215	1.5175511453520825	1.5231708809424767	1.525679697559105	0.6475738048023647	0.6481673729904159	0.649463793292229	0.6500425702504172	1.6741366079961575	0.6156103949122785
638	1600sup800	RG	RG	1.35	17.323265388194546	326.5658058668801	0.4198356637841123	321.4892394849891	0.0585610702514392	1.5138466615370132	0.0041672876749698886	0.65077906696977	0.000960143230202339	1.5085180885190648	1.5110754242668043	1.5166662025100355	1.5191692467038693	0.649554923390797	0.6501430309127507	0.6514301453764115	0.6520067205036288	1.6719323012920375	0.6165007031597177
639	1600sup800	RG	RG	1.4	17.323265388194546	326.5658058668801	0.3660538916922952	375.07007548625404	0.07437666739306269	1.4888858775766416	0.004056925744028125	0.6481508473223696	0.0009596505316359165	1.4837132288010708	1.486180445918671	1.4916337709903709	1.494086193817604	0.6469262276543383	0.6475139888672702	0.6487983151385714	0.649378468304321	1.6672763547154863	0.6100279784291179
640	E2bis_1100	DH	FC	0.4	17.858846036971673	255.88825481788575	0.9893950855299736	3.459906454113699	0.0001316878263741	1.8091949877182665	0.1715319274649208	0.6177980388151066	0.0372910664154143	1.5903765473572689	1.6954948910640228	1.9254309611313565	2.02863445168407	0.5692121218838467	0.5959065467264594	0.6441794769639336	0.6622601859177517	1.740975491454802	0.596673987959015
641	E2bis_1100	DH	FC	0.5	17.858846036971673	255.88825481788575	0.986425495972452	4.212286663395542	0.000175218042468	1.7775127283191587	0.1318620331840498	0.638327922327265	0.027295593220593	1.609311302245923	1.6901378397018831	1.8669360070224037	1.9462033592324084	0.602752760729704	0.6217470896592219	0.6575445481959127	0.6715197350821103	1.7240409090312163	0.6048121379430019
642	E2bis_1100	DH	FC	0.55	17.858846036971673	255.88825481788575	0.980831120750116	6.014642509436762	0.0003000655402618	1.7561285019468809	0.0925206616446807	0.6363345320029634	0.0193239939684827	1.6381049485312622	1.6948307444186776	1.8187889810410416	1.874509823898691	0.6112234800381352	0.6242221740719508	0.6498512572011669	0.6602496675541497	1.7188565581093411	0.6072650338859843
643	E2bis_1100	DH	FC	0.6	17.858846036971673	255.88825481788575	0.9731713097783709	8.547509836836912	0.0005069274952024	1.7353777807321544	0.0655830913701459	0.6326767354882313	0.0139423932219606	1.6517331816773244	1.6918910089069363	1.7798040019840733	1.819304083637212	0.6146241411973458	0.6237801919110307	0.6423616848783383	0.6501188075866375	1.7147095102061232	0.6093025947519533
644	E2bis_1100	DH	FC	0.65	17.858846036971673	255.88825481788575	0.9589689152909824	12.77378151758886	0.0009302935890088	1.7343483128573072	0.0431743461155679	0.6439642259164413	0.008880209151415	1.6792415257186128	1.7057241206283864	1.7636101206926105	1.789622348932205	0.6325132390973199	0.638215814824971	0.6500848714842196	0.6551640808365573	1.7111420181791166	0.6112084682240294
645	E2bis_1100	DH	FC	0.7	17.858846036971673	255.88825481788575	0.9442278552092036	17.481773159060577	0.0014841357518344	1.726483903541285	0.0318671530504811	0.6443681308951307	0.0065713243543364	1.6858356886046189	1.7053404329881152	1.7480997858684886	1.7672633164664766	0.6359118772504734	0.6400863642219283	0.6488905872005839	0.6526948769608885	1.708227390855807	0.6124915442685065
646	E2bis_1100	DH	FC	0.75	17.858846036971673	255.88825481788575	0.9243133306970538	23.97325137036229	0.002378645496973	1.7187130013692804	0.0236321988743645	0.6444506215979797	0.0048911245775253	1.6885576549084709	1.7030306990819504	1.7346867446408605	1.748976480971869	0.6381630598637621	0.6412440452663977	0.6478066786161559	0.6506597317619252	1.705987321831988	0.613691112469703
647	E2bis_1100	DH	FC	0.8	17.858846036971673	255.88825481788575	0.8913155524370991	35.022870050107706	0.0042236967342544	1.7151528463948262	0.0167288244999171	0.6447195931785261	0.0034664737812823	1.6938142986062945	1.7040587545014914	1.7264900849024611	1.7365708805530131	0.6402784429529048	0.6424435875820349	0.6470858202988308	0.6491310646241182	1.7036334861478533	0.6146831661120336
648	E2bis_1100	DH	FC	0.85	17.858846036971673	255.88825481788575	0.8780799127714243	39.69076899334532	0.0050663231245157	1.7088859296415086	0.0149750831142622	0.6437037599724925	0.0031221306503304	1.689781748316456	1.6989588322589144	1.7190464700863357	1.728047839754339	0.639711623144832	0.6416457183539702	0.645835192321434	0.6476819183083311	1.701419926924436	0.6157786396921869
649	E2bis_1100	DH	FC	0.9	17.858846036971673	255.88825481788575	0.8257220482069715	58.19128617857191	0.0090669869829876	1.7024154879098132	0.0107720641339035	0.6453458395761338	0.0022442589284818	1.6886343007473554	1.6952944339371243	1.7097037503777015	1.7161728695735263	0.6424797838893108	0.643861922359258	0.6468723996150383	0.6482082647539186	1.6995302267098982	0.6161080996502332
650	E2bis_1100	DH	FC	0.95	17.858846036971673	255.88825481788575	0.799749391172103	67.61429623691642	0.0114198150180876	1.6998527057081414	0.0095186254644678	0.646856999551671	0.0019774538653771	1.6876952940417758	1.693533821844632	1.706301022579484	1.7120222833247924	0.6443280734997229	0.6455485168769761	0.6481976806335347	0.6493801793890525	1.697261276335614	0.6171036790101168
651	E2bis_1100	DH	FC	1.0	17.858846036971673	255.88825481788575	0.702460415392142	107.95420474504029	0.0228164975064171	1.6778573192147548	0.0067742788428685	0.6432530625058048	0.001440275112417	1.6691950255334735	1.673355427207739	1.682413808688635	1.6865309980091645	0.641413324700445	0.6422965747206066	0.6442303613688372	0.6450883192766693	1.6958747176403957	0.6159556764294466
652	E2bis_1100	DH	FC	1.05	17.858846036971673	255.88825481788575	0.6707621347792401	121.32515394653495	0.027265616065854	1.6713799738912165	0.0062516114486174	0.6454265288689821	0.0013265754233522	1.6634002751386134	1.667245782695782	1.67558368502919	1.6793679051554675	0.643734057856814	0.6445450888689832	0.6463281349306913	0.6471185080951946	1.6936840377458295	0.6159056177676622
653	E2bis_1100	DH	FC	1.1	17.858846036971673	255.88825481788575	0.7068417039310935	104.4984643744211	0.0217976066897722	1.672515150817359	0.0068293166526429	0.6484841964918253	0.0014358168984457	1.6638179813668894	1.6679688983855676	1.67714753629089	1.6812257920773264	0.6466473766660821	0.6475353036555731	0.6494595384202956	0.6503131838553029	1.6912627746696514	0.6182628978833965
654	E2bis_1100	DH	FC	1.15	17.858846036971673	255.88825481788575	0.6754037744004168	118.65745563248146	0.0262250234507251	1.667197114914552	0.0063051749854278	0.6471291645425036	0.001333227537607	1.6591688813529195	1.6629999816824317	1.6714771320184412	1.675263573389841	0.6454263478125365	0.6462437582568125	0.6480314699047596	0.6488334771169395	1.6896021688686824	0.6183545346187963
655	E2bis_1100	DH	FC	1.2	17.858846036971673	255.88825481788575	0.5238555043902136	197.3545781285264	0.056417837037801	1.626866664187277	0.0048296863756792	0.6437547566098663	0.0010563566789221	1.6207058835261057	1.6236355580732256	1.6301293875868996	1.6330614887175343	0.6424029679989697	0.6430503066977056	0.6444707359501092	0.6451044737340226	1.6868268579638497	0.6121351684771507
656	E2bis_1100	DH	FC	1.25	17.858846036971673	255.88825481788578	0.42143379232836653	270.2674083100727	0.04489819425406694	1.6133382923562776	0.004437857215199166	0.6349691231535615	0.001004796113618177	1.6076788638587831	1.6103863592581869	1.6163438228049996	1.6190256207142746	0.6336858892587308	0.6343053783288974	0.6356481985827602	0.6362501767697217	1.6836984568697413	0.6036663087248139
657	E2bis_1100	DH	FC	1.3	17.858846036971673	255.88825481788578	0.42335923125686015	267.1217578136609	0.044734094655928314	1.6121039133807549	0.004441174851908912	0.6373043822522435	0.0009983718554326302	1.6064347017828295	1.6091496928915507	1.6150898975034935	1.61778377085081	0.6360277060030367	0.6366409847872372	0.637981211744237	0.6385773901538817	1.681351342015798	0.6052152348654029
658	E2bis_1100	DH	FC	1.35	17.858846036971673	255.88825481788578	0.4211769280332105	268.8863762547672	0.04515491068963618	1.6099246542589503	0.004428668859934378	0.6370904476883127	0.0009987994080652295	1.6042737491327017	1.6069739197460606	1.6129253917459492	1.6155855534854786	0.6358151193508166	0.6364268053134504	0.6377688453916465	0.6383639064468902	1.678667947121072	0.6061491377326439
659	E2bis_1100	DH	FC	1.4	17.858846036971673	255.88825481788578	0.36705815569255423	313.5826335016881	0.05655044915598324	1.5842939927168638	0.004318401811582276	0.6348440372397451	0.0009946670738703147	1.5788028438432962	1.5814269466074624	1.5872257224762025	1.5898126294447896	0.6335713762799139	0.6341827815719081	0.6355135166262067	0.6361182431807332	1.6753744631245548	0.5999039144994334
