# Supplementary material for: Unraveling the optical shape of snow
Source: Nat Commun. 2023 Jul 7;14:3955. doi: 10.1038/s41467-023-39671-3 (PMC10329009; doi:10.1038/s41467-023-39671-3)
Supplement: Supplementary file 3 — Source Data [file 41467_2023_39671_MOESM3_ESM.zip › fig_3/shapes_convex.csv]

	nphi	nu	ssa	faces	albedo	B_geometric	gg_geometric
0	180	50	24.605665848321607	13760	0.8088626626723477	1.6975484751944325	0.6248031030619969
1	360	100	24.59021032697099	55812	0.8445771429457949	1.6964041899824553	0.6244177553946575
2	720	200	24.586110535456292	224768	0.813000304338263	1.6971833403686578	0.6237507614447824
3	1440	400	24.58501759097135	902016	0.8393492532875108	1.6968834050761725	0.6240525509382022
4	2000	800	24.584735661605027	2509184	0.8262277657813044	1.6968367414843237	0.6242683551545831
5	3000	1500	24.584657873664	7062224	0.856103546292964	1.6942117881777792	0.6249205020201754
