# Supplementary material for: Unraveling the optical shape of snow
Source: Nat Commun. 2023 Jul 7;14:3955. doi: 10.1038/s41467-023-39671-3 (PMC10329009; doi:10.1038/s41467-023-39671-3)
Supplement: Supplementary file 3 — Source Data [file 41467_2023_39671_MOESM3_ESM.zip › fig_3/shapes_cube.csv]

	edge_length	sigma	B_geometric	gg_geometric	ssa	albedo	displacement
0	300	0.0	1.5506950872081344	0.5491447138113579	21.81025081786695	0.8103137799306285	0.0
1	300	0.002	1.6708294874870349	0.4895844266896919	21.822770140746435	0.8056656349576323	0.6004632888915474
2	300	0.005	1.6495825366703392	0.506538462260412	21.80022695597892	0.7966338849160051	1.4940494009973113
3	300	0.008	1.6883303305796629	0.48349854870481784	21.769034801158742	0.8120049716473141	2.33254365813935
4	300	0.01	1.6871604221753371	0.4833077300399033	21.892751895120277	0.8006229001965345	2.976772960507569
5	300	0.05	1.7004213170694817	0.4795419536027391	21.790129771704912	0.7994250655616225	15.27664983985584
6	300	0.1	1.6976270036833738	0.48946767766572136	23.25648542969662	0.8405151186355948	30.662442218696015
7	400	0.0	1.5727405785378215	0.5302921091152725	16.35768811341552	0.7834987558383361	0.0
8	400	0.002	1.626416940352995	0.5132365459239043	16.37171316112818	0.7882328965021808	0.8233260948267886
9	400	0.005	1.6447498246279664	0.5087997982363397	16.378100323644215	0.787539940354405	1.9763777558596085
10	400	0.008	1.6736863558398887	0.49152024588600685	16.376108720837586	0.7794639183759277	3.3867486965467806
11	400	0.01	1.700427131331175	0.475979263096656	16.362808199188315	0.755793869259736	3.9775612392477413
12	400	0.05	1.6947244884647998	0.4836339010133835	16.150407741378228	0.7930222866080502	20.19321229601843
13	400	0.1	1.697208156618898	0.4859943168225764	15.189912986049686	0.8099929472549916	39.765300472577195
