# Supplementary material for: Unraveling the optical shape of snow
Source: Nat Commun. 2023 Jul 7;14:3955. doi: 10.1038/s41467-023-39671-3 (PMC10329009; doi:10.1038/s41467-023-39671-3)
Supplement: Supplementary file 3 — Source Data [file 41467_2023_39671_MOESM3_ESM.zip › fig_3/shapes_sphere.csv]

	radius	ssa	faces	albedo	B_geometric	gg_geometric
0	250	13.098816918237395	5120	0.6863047814008701	1.6887493414901875	0.7989086764057518
1	250	13.089316508849528	20480	0.6915820184210412	1.6680636810961578	0.7996746342994009
2	250	13.086941958424326	81920	0.7007453618901317	1.576226303733452	0.7994770993824343
3	250	13.086348355351118	327680	0.7076991803953337	1.4360745939251216	0.7992445739716744
4	250	13.08619995674153	1310720	0.7117164255421703	1.345988374241264	0.7990652425608497
5	250	13.086162857224473	5242880	0.7137814217381006	1.2987826144142618	0.7989325653886759
6	400	8.18676057389536	5120	0.6269998537433494	1.6824904931882199	0.7978771158515098
7	400	8.180822818029446	20480	0.6342805734254021	1.6445555003625365	0.7986993929373629
8	400	8.179338724015553	81920	0.6445495016398287	1.5200701650789203	0.7984768300027467
9	400	8.178967722094615	327680	0.6512702403349829	1.3942536772445713	0.7981502088045358
10	400	8.178874972963708	1310720	0.6538077647742735	1.3224245343262853	0.7979895869162094
11	400	8.17885178576527	5242880	0.6568044020323326	1.2862395662951442	0.7978341134485322
