# Supplementary material for: Unraveling the optical shape of snow
Source: Nat Commun. 2023 Jul 7;14:3955. doi: 10.1038/s41467-023-39671-3 (PMC10329009; doi:10.1038/s41467-023-39671-3)
Supplement: Supplementary file 3 — Source Data [file 41467_2023_39671_MOESM3_ESM.zip › fig_4/snow_refrindex.csv]

	tomo	snowtype_1	snowtype_2	refractive_index	B_geometric
0	INH5	MF	MF	1.3032	1.6976944835977306
1	INH5	MF	MF	1.1	1.2099626911107657
2	INH5	MF	MF	1.2	1.439598733939828
3	INH5	MF	MF	1.4	1.9587898397388548
4	INH5	MF	MF	1.5	2.247610892735295
5	INH5	MF	MF	1.75	3.0568855013414327
6	INH5	MF	MF	2.0	3.991865863613755
7	INH5	MF	MF	2.5	6.219250556734147
0	E2bis	DH	FC	1.3032	1.699518235241827
1	E2bis	DH	FC	1.1	1.2108799980407656
2	E2bis	DH	FC	1.2	1.4410377806484076
3	E2bis	DH	FC	1.4	1.9609971904979924
4	E2bis	DH	FC	1.5	2.250696163626156
5	E2bis	DH	FC	1.75	3.062946504977287
6	E2bis	DH	FC	2.0	3.9984335582108845
7	E2bis	DH	FC	2.5	6.243841257379264
0	E17	DF	RG	1.3032	1.697793706612529
1	E17	DF	RG	1.1	1.2097721464531734
2	E17	DF	RG	1.2	1.4396695889299655
3	E17	DF	RG	1.4	1.959280662866366
4	E17	DF	RG	1.5	2.2488187847909846
5	E17	DF	RG	1.75	3.0611946871266813
6	E17	DF	RG	2.0	3.997402589629509
7	E17	DF	RG	2.5	6.2414545888404795
0	03iso	PP	DF	1.3032	1.6983190078835317
1	03iso	PP	DF	1.1	1.2099597052487334
2	03iso	PP	DF	1.2	1.4399331340669517
3	03iso	PP	DF	1.4	1.9599623086809725
4	03iso	PP	DF	1.5	2.249760786650782
5	03iso	PP	DF	1.75	3.0617075636409115
6	03iso	PP	DF	2.0	3.9982924113568807
7	03iso	PP	DF	2.5	6.246076915011156
0	I23	RG	RG	1.3032	1.6981061745677801
1	I23	RG	RG	1.1	1.2099659356598071
2	I23	RG	RG	1.2	1.4397927822889258
3	I23	RG	RG	1.4	1.959502281217083
4	I23	RG	RG	1.5	2.2491629640209907
5	I23	RG	RG	1.75	3.0609726295308763
6	I23	RG	RG	2.0	3.9965029118767967
7	I23	RG	RG	2.5	6.24129633861028
0	IP06	RG	RG	1.3032	1.6978917470955555
1	IP06	RG	RG	1.1	1.2099197361331515
2	IP06	RG	RG	1.2	1.4398259021142361
3	IP06	RG	RG	1.4	1.9593659586249317
4	IP06	RG	RG	1.5	2.249026692285032
5	IP06	RG	RG	1.75	3.060895700410714
6	IP06	RG	RG	2.0	3.996542208469488
7	IP06	RG	RG	2.5	6.241889435104653
0	TG2	FC	DH	1.3032	1.6971712287526792
1	TG2	FC	DH	1.1	1.209387736684469
2	TG2	FC	DH	1.2	1.4391017464335152
3	TG2	FC	DH	1.4	1.9585171618523984
4	TG2	FC	DH	1.5	2.24849940817203
5	TG2	FC	DH	1.75	3.0599690741609074
6	TG2	FC	DH	2.0	3.994951081141233
7	TG2	FC	DH	2.5	6.239428778379637
0	TG8	FC	DH	1.3032	1.6989917643942947
1	TG8	FC	DH	1.1	1.2103826741075063
2	TG8	FC	DH	1.2	1.4404191085765994
3	TG8	FC	DH	1.4	1.9606408779507105
4	TG8	FC	DH	1.5	2.2504856845421
5	TG8	FC	DH	1.75	3.0623601649146037
6	TG8	FC	DH	2.0	3.9994080265358463
7	TG8	FC	DH	2.5	6.246426876300145
0	I08	DF	DF	1.3032	1.6983141384082103
1	I08	DF	DF	1.1	1.21001460032235
2	I08	DF	DF	1.2	1.4398778833453105
3	I08	DF	DF	1.4	1.9598969850817771
4	I08	DF	DF	1.5	2.2495176055159827
5	I08	DF	DF	1.75	3.061757627457691
6	I08	DF	DF	2.0	3.9982567795517263
7	I08	DF	DF	2.5	6.244060738392712
