# Supplementary material for: Unraveling the optical shape of snow
Source: Nat Commun. 2023 Jul 7;14:3955. doi: 10.1038/s41467-023-39671-3 (PMC10329009; doi:10.1038/s41467-023-39671-3)
Supplement: Supplementary file 3 — Source Data [file 41467_2023_39671_MOESM3_ESM.zip › fig_s1/B_violinplot_400-1400nm.dat]

1.956760646156358252e+00
1.777375950772591917e+00
1.390219749314171027e+00
1.873700145344557644e+00
2.283535891747377811e+00
2.393333906807303624e+00
1.849399126029440454e+00
1.789329883886471073e+00
1.878977821236112788e+00
1.920276583036582885e+00
1.817902574059642173e+00
1.786877684474648342e+00
1.640097245383782099e+00
1.767856139344391675e+00
2.278814557381686257e+00
2.172077424418781266e+00
1.750069277417857005e+00
1.594305123067349728e+00
1.827622659876292799e+00
2.053260262205172104e+00
2.047918989763206188e+00
1.654903783847724741e+00
1.689295141557349389e+00
2.358261354394752374e+00
2.008410328717905813e+00
1.585421795491021246e+00
1.924267277631892092e+00
2.122363286804321181e+00
1.694675485495879430e+00
1.866666139772724442e+00
2.078947642874704016e+00
2.023927156557722817e+00
2.190576684670519469e+00
1.951807149800454999e+00
1.475631498000328667e+00
1.754710510169174009e+00
2.049110775923321359e+00
1.843820542674891705e+00
1.796488104532532493e+00
2.085014318283436641e+00
1.651222652471385111e+00
1.802124364911017684e+00
2.024428524003680785e+00
2.191397691311271601e+00
2.056504914842239184e+00
1.898151550926336917e+00
1.687115488214825376e+00
1.777290815616656250e+00
1.790577561133272599e+00
2.353133343006210687e+00
1.787594770914379794e+00
1.958076325649869887e+00
2.017749343569538834e+00
2.129805244482539273e+00
1.842478837113215251e+00
1.700736756601313404e+00
2.083834581681427878e+00
1.845304212612618011e+00
1.970890738467883763e+00
1.567441813642417747e+00
2.082060183308813262e+00
2.167306045948089732e+00
1.786952704800301106e+00
1.952182809835604438e+00
2.168896556686413568e+00
1.620335841062808813e+00
1.973648537518396306e+00
1.763432736363545583e+00
2.119621785247477241e+00
1.882763259299135239e+00
1.593289616209201398e+00
1.668315167534814680e+00
1.584241655198637133e+00
1.649886457121122474e+00
1.824670738585845831e+00
1.891020640587473434e+00
1.921976078075881222e+00
2.036018802544184769e+00
1.854572979441048597e+00
1.990609449954983123e+00
1.427501245686246811e+00
2.224451190932646760e+00
1.936304311084743102e+00
2.047533824157483640e+00
1.802858568054053423e+00
1.831911434736519295e+00
1.899267759114241727e+00
1.858177017363168204e+00
1.966489037113863469e+00
1.751961220473767344e+00
2.171715791187577516e+00
1.777562279907380027e+00
2.014900754294821628e+00
1.904812952272781024e+00
2.301352085825077332e+00
1.764872700272053452e+00
2.196314958234181880e+00
2.168773805394468734e+00
1.930958136399101521e+00
1.967309545489671185e+00
1.820423674100499767e+00
1.938412429862793607e+00
1.957686604341521974e+00
1.823219532307258195e+00
1.787213648357271145e+00
1.904327021947193277e+00
1.742784807467850916e+00
1.776940694817314981e+00
1.792233890251793138e+00
1.763720206991438832e+00
2.186372252237819058e+00
1.906279540354320234e+00
1.898935762220193890e+00
1.671451582076724618e+00
1.798971461356505319e+00
1.854047958079802161e+00
1.850197432938373243e+00
2.061000090884265390e+00
1.899327865147109939e+00
1.698299086191013219e+00
1.469699431126520794e+00
1.935392459086439754e+00
1.616566078744489765e+00
1.927974159840442070e+00
2.373971016457102401e+00
1.920453945065868417e+00
1.930248223525252049e+00
1.999588533684507841e+00
2.064817037273567468e+00
2.183739223645286831e+00
1.845374527631493455e+00
1.988743647186662633e+00
1.870334530773191561e+00
1.690953902586909807e+00
1.824452708295206005e+00
1.874807888753869278e+00
1.982252704376837427e+00
1.897452760740569788e+00
1.832150366853554591e+00
1.942445827798569447e+00
1.864848682250410894e+00
1.846807080399009315e+00
1.937712265090884678e+00
2.019632180276276667e+00
1.548353525038454137e+00
2.200594119042317498e+00
2.114394510841874020e+00
2.021271605710042163e+00
1.910249197631114226e+00
1.752786564568727501e+00
2.019444024940177496e+00
1.717981332563253583e+00
1.955930970912295841e+00
1.445710546555121434e+00
1.786210964667270584e+00
1.930898771656272217e+00
2.168923258170460500e+00
2.045881995262973430e+00
1.826407768815691890e+00
2.218862348519640815e+00
1.920906227398841093e+00
1.918542973325416012e+00
2.134642155422322052e+00
1.993995871510944706e+00
1.732271934611245623e+00
2.113295193067906030e+00
2.050509240069473105e+00
1.595820757465318485e+00
2.379519128929344696e+00
1.919713166275429872e+00
1.981810331195176023e+00
1.681685359974224969e+00
2.142774456638209646e+00
1.826718945422812324e+00
1.845935294136860305e+00
1.758693703253996876e+00
2.152599074438084514e+00
1.947026716746842689e+00
2.111246761532454830e+00
2.028155511419706958e+00
1.773364036651101427e+00
1.646760805446882303e+00
1.765498154502947559e+00
1.758807524931924160e+00
1.722072860045200660e+00
1.791599746073276433e+00
2.099293701751975494e+00
1.975972629193738728e+00
1.643414884162220480e+00
2.290490336778643332e+00
1.860013554544465153e+00
1.761152590760771464e+00
1.906976602757962214e+00
1.851109945783892652e+00
1.538523209319737406e+00
2.399273108304813551e+00
1.736404530442434924e+00
2.106178445919814290e+00
2.242080420819875464e+00
1.832537376894767922e+00
1.882628426887713813e+00
2.236992211837971922e+00
1.729355846690342480e+00
1.795119916187699616e+00
1.884093739497116449e+00
2.013685214764155962e+00
1.828854053809369606e+00
1.740384990874015214e+00
2.111680787163151773e+00
1.822744448901336245e+00
1.837036696530979452e+00
1.673853822381928813e+00
2.400132810784829207e+00
1.945363529961149585e+00
1.766044712117242677e+00
2.036717350421529460e+00
2.003440165930225891e+00
1.981431656044343015e+00
1.993509385456769145e+00
1.709757611650278397e+00
1.916499903591064369e+00
1.761320255289226866e+00
1.869333155944405744e+00
1.868277850316104605e+00
1.662587591857818792e+00
2.073996701432690770e+00
2.156123115183824268e+00
1.905980602733889695e+00
1.981692729032283218e+00
1.690229254552606530e+00
1.920358642639681923e+00
2.251204103506402099e+00
1.779533125019557405e+00
1.981493526125195581e+00
1.835753141535873878e+00
1.714720156010631991e+00
1.542116884346770522e+00
2.198215877473084667e+00
1.804338179528765629e+00
2.101704073108622062e+00
2.015889649744932122e+00
1.823178678870724490e+00
1.995025856531566388e+00
1.793452336232881805e+00
2.076354121439841105e+00
1.919268636889096769e+00
2.093361577124822848e+00
1.651692688680005849e+00
1.649163444371349874e+00
2.257475238969838482e+00
2.180342817506276010e+00
2.018095652410664353e+00
2.159557053468144971e+00
2.038442611329679632e+00
1.774709585218854135e+00
2.324146977219375465e+00
2.427497530840732054e+00
1.745783246398611377e+00
2.265128155775257834e+00
2.091450800859196768e+00
1.841869306831987130e+00
1.596571667656852433e+00
1.973796292207462999e+00
1.974643871244809556e+00
1.963756343601204879e+00
1.814628752262540834e+00
1.735234525097405500e+00
1.767844442412496608e+00
1.902464429325270379e+00
1.761169895488663206e+00
2.132764495335093713e+00
1.591465622859697948e+00
1.851633542680483080e+00
1.800365600831928647e+00
1.885270938921119965e+00
1.985036478727018272e+00
1.800327887382987768e+00
1.820860108315231152e+00
1.464595344127458176e+00
1.962829964603719279e+00
1.945103673249419796e+00
2.255233324466804579e+00
1.900907293467358761e+00
1.954184776909105636e+00
2.240068901426708337e+00
1.579428118722930652e+00
1.590603574697651457e+00
1.863070955822436536e+00
1.765995692852084353e+00
1.708868183120862527e+00
2.046702087960468486e+00
2.151537448986347911e+00
1.595300950233570658e+00
2.012257866569554299e+00
1.799657673377568434e+00
1.761120782058090750e+00
1.773501637246534202e+00
1.977045495532756769e+00
1.975872102968501576e+00
1.933675658469825587e+00
1.948972738543546246e+00
1.658074812897121442e+00
1.736388710441860272e+00
1.891392259973221801e+00
2.102375411039310027e+00
1.805301662889463366e+00
1.767275983041578513e+00
1.588070148873403253e+00
1.860373789807593381e+00
2.158192758093463226e+00
1.653629301036918520e+00
1.994404020439802361e+00
2.202740312142233314e+00
2.006375190371123995e+00
1.894603619512418513e+00
1.800437211207556176e+00
2.254443291462926435e+00
2.061209960383067585e+00
1.826088894309801924e+00
1.825977418951324038e+00
1.779146301932329033e+00
1.732651521129705552e+00
1.828786529093690438e+00
1.988125550062666003e+00
1.519184909393707095e+00
1.703701071873338080e+00
1.922651581678778809e+00
1.554423552596887026e+00
1.846097958978478504e+00
2.037686524996059401e+00
1.938211452159392278e+00
1.578708592869232152e+00
1.981036810964244221e+00
1.709558815532953524e+00
1.681806600852427502e+00
1.798794145786405840e+00
1.934583234516454420e+00
1.979557939761066310e+00
1.966054024746420215e+00
1.904314335384439172e+00
1.791703528989751382e+00
1.980185648926565012e+00
1.699638962527973529e+00
1.926188877598146387e+00
1.949138552612430519e+00
1.910437534108484936e+00
2.237180914788762909e+00
1.723058658873594551e+00
1.590208418253789002e+00
2.188214837227516085e+00
1.907846005008019263e+00
1.557541394729009543e+00
1.612966672710279381e+00
1.775920797373446547e+00
1.780707644682675506e+00
1.820127259157651833e+00
1.945534086139152130e+00
1.704963588448287881e+00
1.873844549809978943e+00
2.013110856111206548e+00
1.610341736136742030e+00
2.038096042609879976e+00
2.004348338642749638e+00
2.118369106548737335e+00
1.730895917008211660e+00
2.224414980889344751e+00
1.821779581663418357e+00
1.514434397217086170e+00
1.992083115304627228e+00
1.931042204573850007e+00
2.146480005528986990e+00
1.766546289052227880e+00
2.145323761000262675e+00
1.876944628231832723e+00
2.101956776730145915e+00
2.159779221818511452e+00
1.711403888340407242e+00
1.993705024286514416e+00
1.781040267316867487e+00
1.901949852331274338e+00
2.170171902847933154e+00
2.171322645475012081e+00
1.704555078533100732e+00
2.024159997931688437e+00
1.890771645949940405e+00
2.042819930262341099e+00
1.840469547846217191e+00
1.879651742454359065e+00
1.878276530586490134e+00
2.050497698281843029e+00
2.037385710883568901e+00
2.062149140099404754e+00
1.996270468746265347e+00
2.047041634156913759e+00
2.079475608435535694e+00
1.912606890525456516e+00
2.036829039449977508e+00
2.014939519618036190e+00
2.010678211596808485e+00
1.740115038816413273e+00
1.974836010308204548e+00
1.926094122518923202e+00
1.966094784654119465e+00
1.906899336232489528e+00
1.994062448082797978e+00
2.142854455672044800e+00
1.980796410845392153e+00
1.877726732114550323e+00
1.782291617134684092e+00
1.700341418633751545e+00
2.169894814340248335e+00
1.791904039410764149e+00
2.022375672233008626e+00
1.910149786762125323e+00
2.051409816316291934e+00
1.933240478334036450e+00
2.042250633721677033e+00
1.773582547300048162e+00
2.051889594095791303e+00
1.909966800567925782e+00
1.695794965278404565e+00
2.151483976609238180e+00
1.814756532654312915e+00
2.016829166303329757e+00
2.025023725324167412e+00
1.798227281142191769e+00
1.928687639600308978e+00
1.853674674224803587e+00
2.014073021424419352e+00
1.854322223543619197e+00
1.990879647077400394e+00
1.811654234352629844e+00
1.967111282709386622e+00
1.713242191284841898e+00
1.828868277601640724e+00
2.094566418123364748e+00
1.965222805518377802e+00
1.711925741435401882e+00
1.728494467932073064e+00
1.762763098310973664e+00
1.932184651530160835e+00
1.903023323363070674e+00
2.251299637290779643e+00
2.078643495785587270e+00
1.941641088829488382e+00
1.511179223819899109e+00
1.694645868688164914e+00
1.761373942882024313e+00
1.923274691862964403e+00
1.964458126790898707e+00
1.745368391975789413e+00
2.139849562400145011e+00
2.091830958724318901e+00
2.279036583516785619e+00
1.990982629597390030e+00
2.360890617636743904e+00
2.085467983674487158e+00
2.075038773156059335e+00
1.772139160891995413e+00
2.221660886452401229e+00
2.009934647293381449e+00
1.832970994282258514e+00
1.969835164603244593e+00
2.012194020331094624e+00
2.169202923320613152e+00
2.148394851381872694e+00
1.897535063136484901e+00
2.097588283941529408e+00
2.064788499315336257e+00
2.117140558178880028e+00
1.994965301496079979e+00
1.999095879338935067e+00
1.955358073900230309e+00
1.738449105484547008e+00
2.073749154383980553e+00
1.909876398961670496e+00
2.097136925709641719e+00
2.134688586192266868e+00
1.933697834339608734e+00
2.282902459026599384e+00
1.642209265840877785e+00
2.312780117375253131e+00
1.881020817092501352e+00
1.941162216664425788e+00
2.169668929182465789e+00
1.971434042394293762e+00
1.995199520355753764e+00
1.873666660014676077e+00
1.981605088876739362e+00
2.116744431591618181e+00
2.221923130037351424e+00
2.055364626379062365e+00
1.716990052846059323e+00
2.247999814067776381e+00
1.654017981477902133e+00
2.119398035641654410e+00
2.147757105062626071e+00
1.858363132764282444e+00
2.055352180166110099e+00
1.971443182877431477e+00
1.688879633011330705e+00
1.930854431205548005e+00
2.302211127576162752e+00
2.132766033389378979e+00
1.686650178453189541e+00
1.915419672466695422e+00
1.943995227715572760e+00
1.656194309276010745e+00
1.732334859156420048e+00
1.851248954669997060e+00
2.013024130850538995e+00
1.875026415757959253e+00
1.822108890741810816e+00
1.922337587673063952e+00
1.899394682256759559e+00
1.918491741391149752e+00
2.218974402805512280e+00
1.838430570675143372e+00
1.526171139636483431e+00
1.958825842171749709e+00
1.944831006043010735e+00
1.951542035635535965e+00
2.124183570922084208e+00
1.808726914783393314e+00
1.946699582322775957e+00
1.892867397969034915e+00
2.290343796980558899e+00
1.779125419957170440e+00
1.704884920891220013e+00
1.843363387582568347e+00
1.968261796557742027e+00
1.665736265143290984e+00
1.751585636351625785e+00
1.846594522799709148e+00
2.387398466002003339e+00
1.863372994677799710e+00
2.089603895870886241e+00
1.328165909619338558e+00
1.856744188542645890e+00
2.225711871628439642e+00
2.004939233261973541e+00
1.747367858649780059e+00
2.190629786851512772e+00
1.471018743886147950e+00
2.181614142678408363e+00
1.802868140145175158e+00
2.216982833892505056e+00
1.934803792252272503e+00
1.823097158681234564e+00
1.890219231194737670e+00
1.782030444209350639e+00
1.617630917646464273e+00
1.707312853372526140e+00
2.114286419938280037e+00
1.683658330298238193e+00
2.062608174374140901e+00
1.887240157920464068e+00
1.800833791295114672e+00
1.741406386857101474e+00
1.730865412038225415e+00
1.672189178996868364e+00
1.665153197294371612e+00
1.811085860743386622e+00
1.777557728616712795e+00
1.662856509532889993e+00
2.311332925359775636e+00
1.976632363053283825e+00
1.728293754031097862e+00
1.849573551536154215e+00
1.642325572880236395e+00
2.163790332228426649e+00
1.927282519878267486e+00
1.940988115078723819e+00
1.950513209789766389e+00
1.899382590338962729e+00
1.520764375871668461e+00
2.140485189828523982e+00
1.775539627766475226e+00
1.958061309202446809e+00
1.937682651698640290e+00
2.088065518188779723e+00
1.883655221690401671e+00
1.633079340167158389e+00
2.083169125262176902e+00
1.923118287783811553e+00
2.182244508948429473e+00
1.858492003080298272e+00
1.648666181531560859e+00
2.165584582261055324e+00
1.814832659597872766e+00
2.095519604806124647e+00
1.987246173566472374e+00
1.589201691905137936e+00
1.862896545792230629e+00
1.709637898755052454e+00
2.430016605264389007e+00
1.603622209152930411e+00
2.004523411249123477e+00
1.766578068233964238e+00
1.852626924826216159e+00
1.931798394402149288e+00
1.933899382212047158e+00
1.717347783524380223e+00
1.841114728029610292e+00
2.098839284386071924e+00
2.069337862841639453e+00
1.719378188713953870e+00
1.586141306109757787e+00
1.830653117138397290e+00
1.590935652292799318e+00
2.102029964664440698e+00
1.907985100703841530e+00
1.888330268826681868e+00
1.749392473086188282e+00
2.248965298952862568e+00
1.804600104432931396e+00
2.049808176386451741e+00
1.669438476614283129e+00
2.013508967408873307e+00
1.978252702933451346e+00
2.199569730237047160e+00
1.658010356404888030e+00
2.686806735067098550e+00
1.967853894144681259e+00
2.118481796881723334e+00
1.948451615389898750e+00
2.083325453097484292e+00
1.489653952952039395e+00
1.908753244240447344e+00
2.109473451088962559e+00
1.941152565355134696e+00
1.775897110450611160e+00
1.915072989918920943e+00
2.339124798978230224e+00
1.816810600146679944e+00
1.920847088686578719e+00
1.998109785171937602e+00
2.018327953197540214e+00
1.820875675411303574e+00
1.881882594356383720e+00
2.121979884219486134e+00
2.020532858364124884e+00
2.507031855274906462e+00
1.781438210947863920e+00
2.040436965882152176e+00
1.973836797223471828e+00
2.008511572565628178e+00
1.630612867657567522e+00
2.306831648255883049e+00
1.676997669455050355e+00
1.809616368582447343e+00
1.776588214656201092e+00
2.311987734995790245e+00
1.849394242054752224e+00
1.966946688770815133e+00
1.693795797865506048e+00
2.041511328016899274e+00
2.200046387837660600e+00
1.703653422415827734e+00
2.018541132035943431e+00
1.900841091343523637e+00
1.803031662176366678e+00
2.030296132973580026e+00
2.131398382598133523e+00
1.624357410172144744e+00
2.163641678772368682e+00
1.927817006781176623e+00
2.035240478594356528e+00
1.665568081062147154e+00
1.998102750914624526e+00
1.804945167795709793e+00
2.130154499051629458e+00
1.550761952446254144e+00
1.958719381736446330e+00
2.079375175974035095e+00
1.724329965202049841e+00
1.709147772436830692e+00
1.943869936345756999e+00
2.013869413507126449e+00
1.828709694985730660e+00
1.797316643906284650e+00
2.006421389482374806e+00
1.796971542658104770e+00
2.201096474468368758e+00
1.988567927773225108e+00
2.049074260849645501e+00
1.891675554998935249e+00
1.941957776261247215e+00
1.831773475185374478e+00
2.195632266305671987e+00
1.912666605588410951e+00
1.678666451642742974e+00
1.626753943655615764e+00
2.206374248756989065e+00
1.585413270924842744e+00
1.996527213562405256e+00
1.942783896687271694e+00
2.034335929110629770e+00
1.964749154124180608e+00
1.745859908683468964e+00
1.979127726324267256e+00
1.858065251750310454e+00
1.675230917078314619e+00
2.202296335967791396e+00
2.088813590210560900e+00
1.638667925316658724e+00
2.126046889695921482e+00
1.856151604546449230e+00
1.893420513898556035e+00
1.587103839834613561e+00
2.040955560145972569e+00
1.968573520991372838e+00
2.088443110824081739e+00
1.915175455921050318e+00
2.039700647035827430e+00
2.112660656744373089e+00
1.544399291679947606e+00
2.366861678951360126e+00
1.585389260883837803e+00
2.021189793461237283e+00
1.981789808576542411e+00
1.727736714416091113e+00
2.313711836636523689e+00
1.732198552336084552e+00
2.083659283264535311e+00
2.060754392311576755e+00
2.077134354194520416e+00
1.936078161502043038e+00
1.892448859217949808e+00
1.769039292269641850e+00
2.053057850437375542e+00
1.928734004313547468e+00
1.815332783175647169e+00
1.826617226963427099e+00
1.962022143291746623e+00
1.936665714458637666e+00
2.206691774853188015e+00
1.841001524308611970e+00
1.991021673577623607e+00
2.278013682872942258e+00
2.134740667409959158e+00
1.653293904151333260e+00
1.909928199026412310e+00
1.791063825055718928e+00
2.108720092923801026e+00
2.059877828620499507e+00
1.545048415051979429e+00
1.680695317192646421e+00
1.766833244961888649e+00
1.915317405733035327e+00
1.763774924841734926e+00
1.620882977575733852e+00
1.940148889720803904e+00
1.864508205638010008e+00
1.989474010258849734e+00
1.734346407389688816e+00
2.081603019756133488e+00
2.204139085774459605e+00
1.770030537566030349e+00
2.299889147594705197e+00
1.930879753340783767e+00
1.623801465065176419e+00
1.794740049249487157e+00
1.760289172405527847e+00
1.476497468795930912e+00
1.981219253839197503e+00
1.939845585743136924e+00
2.062598722957280195e+00
1.995857677508170891e+00
1.718050210198627470e+00
1.909240449768526471e+00
1.846011384503742914e+00
1.784577940001901508e+00
2.113316969081445507e+00
2.024162659572955825e+00
1.891897434079371276e+00
2.008765228167753936e+00
2.030478707660914317e+00
2.028830749735160754e+00
1.870035285386185686e+00
1.614924875521605241e+00
1.865181002063964311e+00
1.782456883119442725e+00
1.838575563784394795e+00
1.873224853203177442e+00
2.239360754456934277e+00
1.758584132675955258e+00
1.761029009586912331e+00
1.644331672203126260e+00
1.761945997564461130e+00
2.074881242511231516e+00
1.983494987899652173e+00
2.113401830813781412e+00
2.009414001763759394e+00
1.723728863264746280e+00
2.106674736828217487e+00
1.696398319818925415e+00
2.021103256664331216e+00
1.837347966337406380e+00
1.874584781249512000e+00
2.079804494935977299e+00
1.586995057055561764e+00
2.464016247710491214e+00
2.092297755844857665e+00
1.789030872782233494e+00
1.965508396035872352e+00
1.853794893170989333e+00
1.952433839760629120e+00
1.921418174022656133e+00
2.006527300349911336e+00
1.777378256812137014e+00
1.992332522982707133e+00
1.993909745111426712e+00
1.555123852901739046e+00
1.919302133634924301e+00
1.899035662472798203e+00
2.165339909945003249e+00
1.834312280555049801e+00
1.993871850329370643e+00
1.741970616313774256e+00
1.669716408347714731e+00
2.113312839288636003e+00
1.655521211173912155e+00
1.794048506175890845e+00
2.058923901951160040e+00
1.791100609494991946e+00
1.953861539957188143e+00
1.910059208137535602e+00
1.583230879430439053e+00
2.074942386179672305e+00
2.301866957806110392e+00
2.346842053577516296e+00
1.656554404749484011e+00
1.913114088180377204e+00
2.116001438860684924e+00
1.397052484611544854e+00
1.935429808480106484e+00
1.341885217364533478e+00
1.875532483294833686e+00
1.675759456669071001e+00
1.656602431720751278e+00
1.838277145560340609e+00
1.975214856220702808e+00
1.960698331837600561e+00
1.488539835429268932e+00
2.210274700491291267e+00
1.691876974050777749e+00
1.735007365895615994e+00
2.275916740378835179e+00
1.896897232203908157e+00
1.725967613350088747e+00
1.911588174159073228e+00
1.789026283443040155e+00
1.954333265766880157e+00
2.007070224862511409e+00
1.910388411427176969e+00
1.642294272041582959e+00
1.762645712343535953e+00
1.665939009609175292e+00
1.724123428821658033e+00
2.163854851166944204e+00
1.849420036506228993e+00
2.045695870320000775e+00
1.921546640860717803e+00
1.835156991533677395e+00
1.837807839195855220e+00
1.437917287259719901e+00
2.181551734215090743e+00
2.131418325704085515e+00
1.740112494876857596e+00
1.883822558190304530e+00
2.293951803919700883e+00
1.660225633140795187e+00
1.684626092284399412e+00
1.913414276213011078e+00
1.888760044081544409e+00
2.199002076260211158e+00
2.029229059162000581e+00
1.840574132085891712e+00
1.918643078785115419e+00
2.172168977888059072e+00
1.812693704153308216e+00
1.896971573003120914e+00
2.170145195860446741e+00
1.784507153421148518e+00
1.690491820774976395e+00
1.819245405365241153e+00
1.577899257886124174e+00
1.682958297994566310e+00
2.049285523800216335e+00
1.732942144927073214e+00
1.957784376687812244e+00
2.025863222583914158e+00
1.750556569021586961e+00
1.634552172450620455e+00
1.749745507175240355e+00
2.226346444618846121e+00
1.488360801140315104e+00
1.658208757901195263e+00
1.484109443568979225e+00
2.015364483948132168e+00
1.646098385831145761e+00
1.939725490344680559e+00
1.813364105290329986e+00
2.099722388825141284e+00
2.060569973299110735e+00
1.933304486862780003e+00
1.920981037257480706e+00
1.929701066963118494e+00
1.850377952232570511e+00
1.974957428724022801e+00
1.944654340351528399e+00
1.590771238837495716e+00
1.951020826442173117e+00
1.675698785371862787e+00
1.556634332235370399e+00
1.527653097734185561e+00
1.565127682624906091e+00
1.949075050376890106e+00
1.725831597754686753e+00
1.805631896485883958e+00
1.701499162174141322e+00
1.888567934952385396e+00
1.740033199807298203e+00
2.233463588303587155e+00
1.808964745059964185e+00
1.716854945254724152e+00
2.065847258072725623e+00
2.004179726282723895e+00
1.835637452084301069e+00
1.733369016403546237e+00
1.982155067609178811e+00
1.814610596499352635e+00
1.863808512621300650e+00
1.628182288291342594e+00
2.032641098456567708e+00
2.232316009643278587e+00
2.067961637620096216e+00
2.005195625246663393e+00
1.948061395920356542e+00
1.858219306254953684e+00
1.908743924937761571e+00
2.079552396363137046e+00
2.106361040056105249e+00
1.903680639105115535e+00
2.079983775837147331e+00
2.337547908506413030e+00
1.839329518226769489e+00
1.989315507043550202e+00
1.795908117884229771e+00
2.088822907959687836e+00
1.901887522348181037e+00
1.842997033779369076e+00
1.783065095969091685e+00
1.921566510879627820e+00
1.784057567851763393e+00
1.758992532075366100e+00
2.090650913792210019e+00
1.746318106003623916e+00
1.874450252995284893e+00
1.897068513346173324e+00
1.580726017909758419e+00
1.888780449605489853e+00
2.028397101920065282e+00
1.695306268606831424e+00
1.662931216988910110e+00
1.823728768011668722e+00
1.789363695976915913e+00
1.382302899325037249e+00
2.184869787081183734e+00
1.950902786194065763e+00
2.197684121291122228e+00
2.138310197760661335e+00
1.843215970128960768e+00
1.876056574807652755e+00
2.206304705603819194e+00
2.048157650911593741e+00
1.923958274088227283e+00
1.910525451627438809e+00
1.929385832309033821e+00
2.102443035306073682e+00
1.792571797413679446e+00
1.777186634627148543e+00
1.881062640233517547e+00
2.146908414510528829e+00
1.771305365796872033e+00
1.825328628370473716e+00
1.842959500633716496e+00
2.211414313667393383e+00
2.011441981710573312e+00
1.829001116621860934e+00
1.671263704777468773e+00
1.844273034754114526e+00
1.943519663780970852e+00
1.666984378896644747e+00
1.800105512729043511e+00
1.894646154788571346e+00
1.460660303019529538e+00
2.006501810471376324e+00
1.896513017430167647e+00
1.716631712447213687e+00
1.829717027278345176e+00
2.101503741307587880e+00
1.598554220837773210e+00
1.899612769830566705e+00
2.194968838476932138e+00
1.831966780339749024e+00
2.127656579152207961e+00
1.697994634950432236e+00
1.863049789105416076e+00
1.968592033305783806e+00
1.765982822363924898e+00
1.742636810302435446e+00
1.893405167356729368e+00
2.006351784461284371e+00
1.827302437540446967e+00
1.637826808470813855e+00
1.721961817383215410e+00
2.063367901153680961e+00
1.783381026077339726e+00
1.964853756978993449e+00
1.658460011248908073e+00
1.981094082274385881e+00
1.914196149609333153e+00
1.687996340794855721e+00
2.322938345338981136e+00
2.101789366665405279e+00
1.764816403506334730e+00
1.672206415565541393e+00
2.033517088222796421e+00
1.838821583813613936e+00
1.891919153552582777e+00
1.834442754974180190e+00
1.849386845910581334e+00
1.992499294611040916e+00
1.702191947057563937e+00
1.697851932637136185e+00
1.909136926635424558e+00
1.759835637976445710e+00
1.744507442316728385e+00
1.826192431494243928e+00
1.562354226469867546e+00
2.176045257297256175e+00
2.035389033829390737e+00
1.441689325636082541e+00
2.070936532400279528e+00
1.744213924198136700e+00
2.205335746953167586e+00
1.807245368188784340e+00
1.949677474467619076e+00
1.924394991895890694e+00
2.119056778935904717e+00
2.021448124216944642e+00
2.040162523250236948e+00
1.761473930222899886e+00
2.173424942471531729e+00
2.065240724158548868e+00
1.908232222914924447e+00
1.834918193146095167e+00
1.721756179460280256e+00
1.773793320900726833e+00
2.275031294751896915e+00
1.585664518499549258e+00
1.824482589958295486e+00
1.931390190804017193e+00
2.006166841576890736e+00
1.802467556658189807e+00
2.005647703232256163e+00
1.729729361861122028e+00
1.947907453931245314e+00
2.273666801696985651e+00
1.815701419955698670e+00
1.767802441832955873e+00
1.865156100957151120e+00
2.056680199692063393e+00
1.785241611148344898e+00
1.883256489360770836e+00
1.743818279805529725e+00
2.306644977639336069e+00
2.025923165163260542e+00
1.817687426095914383e+00
1.558399538100270210e+00
2.197650047070029977e+00
1.510108139652058146e+00
1.791543772951320168e+00
1.982452653508591345e+00
1.538995853404437675e+00
1.501917932049468440e+00
1.789886151176557583e+00
2.009171122019094646e+00
1.917505861287402968e+00
1.701401550877232882e+00
1.996773131503475129e+00
1.959278567499154855e+00
1.770485728003349024e+00
2.067028885384018189e+00
2.098635440987438372e+00
2.542565657982907457e+00
2.074277978095292241e+00
2.060940423789535902e+00
1.780536667098469916e+00
1.841507519147089766e+00
2.009248279502638290e+00
1.968514688583793193e+00
2.099119026601624860e+00
2.101416694142387520e+00
1.796692768047223776e+00
1.791346287014862204e+00
1.579456346046626880e+00
1.963201485480335018e+00
1.580844470805686797e+00
1.831341897282398934e+00
1.826110933212786502e+00
1.820453666795649905e+00
1.799501894239507127e+00
2.183732487613713857e+00
2.334630495804574046e+00
1.802870719315955883e+00
1.522229531494817101e+00
1.873563170371565834e+00
1.728016439805592164e+00
1.980728787043150252e+00
2.108405274753985204e+00
1.987622696105233233e+00
1.581022988554580344e+00
2.073691170377654380e+00
1.965517244622142057e+00
1.993342168810328330e+00
2.004889623131029364e+00
2.020608281296332631e+00
1.889603317143033756e+00
2.056440068478870398e+00
1.845675759130879445e+00
1.932394607646553686e+00
1.418294764157404853e+00
1.722815125006203596e+00
1.750219824974523330e+00
2.112792842217751321e+00
1.711880107990927824e+00
1.642851387753243575e+00
2.100230569593179109e+00
1.854604386324587573e+00
1.667812573812412769e+00
2.235977135735246701e+00
1.679774694907300470e+00
1.398763785778038171e+00
1.900562358259771045e+00
2.112677700209228959e+00
2.191876430892846450e+00
1.900434710542488581e+00
1.708761166452725355e+00
2.148104644725935763e+00
2.227213794476187392e+00
2.120656163686148954e+00
2.145098155030253029e+00
2.017304636286363806e+00
1.956508899168570403e+00
1.764268120254912642e+00
2.018547940139516772e+00
1.848773669389933483e+00
1.923559935512079822e+00
2.031113988017384742e+00
1.543974228097553025e+00
1.811579705426395792e+00
1.992494499419727783e+00
1.635692997593916509e+00
2.269546716857719915e+00
1.572907704324588485e+00
2.003023012394816949e+00
1.908515076173624259e+00
1.656168712297147350e+00
1.640402418556945463e+00
1.862623671956672222e+00
2.104492686752210240e+00
2.067537101707628722e+00
2.099015153030726832e+00
1.990436106894941215e+00
1.863212035774877151e+00
1.690779267962962074e+00
1.757456267973753983e+00
1.741896315185214705e+00
1.828836480135859199e+00
1.689897055952129135e+00
2.399255661311432419e+00
2.065705250141733007e+00
1.612619541498662157e+00
1.961699044570313522e+00
2.372610361213556285e+00
1.981119563886350576e+00
2.187324422576760963e+00
1.682523920681508356e+00
1.524224326030778176e+00
1.859698520157675672e+00
2.077671333254668351e+00
1.785386221978455978e+00
2.196735062104588909e+00
2.215443424442528730e+00
1.963180179733885256e+00
2.212117423727449239e+00
2.088961407386055402e+00
2.310468963027417111e+00
1.890269334625415354e+00
1.912153175099245095e+00
1.800285391441966310e+00
1.958005938584110428e+00
1.983363353486419234e+00
1.771261411640993488e+00
2.158143331842411250e+00
1.983737382922650117e+00
1.431826489812201730e+00
1.613371994327915449e+00
1.956289454786620086e+00
1.801298192256839847e+00
2.043096222188443889e+00
1.535295962136111747e+00
2.062513251266223424e+00
2.093071717792182262e+00
1.739672886853586897e+00
2.158876971647868181e+00
1.730607222059077577e+00
2.014585162742474456e+00
1.805571493781553905e+00
1.940091667757907423e+00
1.845293246718545221e+00
2.248107779212481727e+00
1.873356184676447489e+00
2.356602592879271985e+00
1.916608432401415874e+00
2.166090982742194360e+00
2.041510052828105604e+00
2.244413247388571175e+00
1.560704932407412038e+00
2.140866993268770280e+00
1.830257997538259795e+00
2.125780783955772080e+00
2.036366628531989242e+00
1.893108965991951331e+00
2.031731325577286196e+00
1.566581030756409643e+00
1.913973195913345249e+00
1.682613883194125304e+00
1.730628630298839621e+00
1.824349676126885589e+00
1.656420585498646014e+00
1.963766008781743455e+00
1.611312624762070378e+00
2.030287612596686664e+00
1.805927016093843429e+00
1.917322962854315360e+00
1.769679233276044261e+00
2.101983532477909922e+00
1.921393500170773150e+00
1.854572691016586505e+00
2.253714392496194652e+00
1.959653277872641652e+00
2.202178874351304216e+00
1.708695143457838794e+00
1.935758755373308881e+00
2.230718012675083184e+00
2.072870872324189762e+00
1.647382419991730407e+00
1.862482681209875812e+00
1.552286293823214924e+00
1.794586624712409151e+00
1.910018434016508282e+00
1.909572169137131015e+00
1.701920894766714376e+00
1.863470772571729883e+00
1.648946839343029103e+00
1.852000732219633905e+00
1.926254611456044818e+00
1.755088879699364890e+00
2.273142241865973023e+00
1.978420676240044473e+00
1.905510115144512628e+00
1.984700479763336745e+00
1.688902869585612310e+00
1.481076069532911932e+00
2.134481954274290771e+00
2.124064743822147161e+00
2.268690135970327759e+00
1.998898325135120890e+00
2.262786284574588080e+00
2.419506258433191892e+00
1.950455711047720975e+00
1.887824352098964820e+00
1.889601699673737478e+00
2.028908503087138548e+00
2.060938319968898647e+00
1.881625529022378895e+00
1.860720781179287187e+00
2.083267204914494464e+00
1.969558461313422937e+00
2.243356456813345279e+00
2.146849463565976279e+00
1.646724942453919649e+00
1.862849128447941371e+00
2.204986296634318776e+00
2.158983964212767059e+00
2.051356282773082906e+00
2.087408593915123678e+00
1.716424141496286859e+00
2.087535744319003239e+00
1.939013994636965776e+00
2.050031318276770875e+00
1.941674127573494113e+00
1.722104042458704187e+00
2.110269116900874042e+00
1.787591425771243525e+00
1.784284501376862453e+00
2.163847061468260335e+00
2.164806814158167114e+00
2.146802362156114530e+00
2.244401319811509588e+00
1.637805822918182663e+00
1.901265409621625269e+00
1.696048832336362722e+00
1.697454347674415720e+00
1.816955523981772291e+00
2.128956935447072762e+00
1.755127902128980066e+00
1.856225640744953775e+00
1.878234365590317978e+00
2.061289545795291112e+00
2.034864772567623881e+00
1.958584870049207005e+00
1.494728478898393442e+00
2.048015767709236989e+00
1.570899141032203961e+00
1.898692877931824396e+00
1.921734504513228803e+00
1.759251685008869304e+00
2.133984623110676715e+00
2.355185857914853464e+00
1.887261330157356198e+00
1.886074904940116648e+00
2.096877654103267652e+00
1.954050578978235198e+00
1.701223108627881286e+00
1.933246474779717117e+00
2.003925534510292650e+00
1.858426391852964876e+00
1.574222419216827484e+00
1.960677288163940712e+00
1.833610905510941969e+00
1.943869439160110124e+00
1.541598022523451794e+00
1.698005999487791851e+00
2.025002371119283051e+00
1.509405347873308045e+00
2.000614743794199235e+00
2.202157265971404154e+00
2.140742623178947923e+00
1.471379983355495469e+00
2.054635777804016961e+00
1.884165244700185537e+00
1.936693734529656208e+00
1.886578820926485767e+00
1.974161238904525772e+00
2.044236073683609156e+00
1.943552373535705424e+00
1.961499454049854041e+00
1.832631665359291118e+00
1.871592867832457152e+00
2.187938686012143030e+00
1.916872869927486844e+00
2.181772240076973457e+00
2.157973406635755875e+00
2.086686631190672436e+00
1.965880019888851749e+00
1.619771251223184327e+00
2.414080779655414677e+00
1.917029700469663034e+00
1.830554718748307330e+00
2.028881791034823578e+00
2.049282078008598074e+00
1.908939464326756763e+00
1.828508650288443116e+00
1.950749851590803496e+00
1.752527802509527000e+00
2.156585338356808546e+00
2.003180921853533469e+00
1.914876570124747213e+00
2.229580813016451390e+00
1.809785551825448646e+00
1.788960156433611060e+00
2.092326758197436742e+00
2.024084113334449597e+00
1.956377834729378318e+00
1.614727832787188344e+00
1.598133545624348173e+00
1.874225372549444435e+00
2.076208473751772310e+00
1.813890552891571195e+00
2.065405950304466831e+00
2.078175707042934306e+00
1.609949394786341914e+00
1.619921053503991182e+00
1.779559930315915972e+00
2.275261007990085904e+00
2.044786524739933053e+00
1.800335316467768898e+00
2.068465490175695365e+00
2.138980292976652819e+00
1.814867020261854424e+00
1.992261986436106636e+00
1.798625668391049537e+00
1.900992781207982985e+00
1.752258568005860884e+00
1.838637865933352211e+00
1.905049441657865827e+00
1.789054475206738548e+00
1.997672203655931567e+00
1.826527129718888753e+00
1.844968612875486746e+00
1.588736711540443158e+00
2.034628033935014901e+00
1.979710546004589400e+00
1.665707632578590891e+00
1.947916104477167787e+00
1.954524131301082601e+00
1.890063849842742449e+00
1.685854239494876339e+00
1.829920441896810912e+00
1.954877871891828045e+00
1.793581040708745578e+00
1.698493626848082583e+00
1.692928866400005061e+00
1.848464667095705227e+00
1.910734876648850111e+00
1.742340016107790657e+00
2.046026359184864418e+00
1.916996652409460600e+00
1.802385057922988310e+00
1.688423655583486171e+00
2.251974617653237587e+00
2.119306886454466188e+00
2.000567269960091821e+00
1.648508370246616783e+00
1.895068219156264222e+00
1.625109638269122359e+00
1.766581143741703608e+00
1.973905291327251454e+00
1.800348501672157653e+00
1.859320927844920313e+00
1.962372785782140028e+00
1.984949355277069616e+00
1.948543800565219142e+00
1.718110429377887272e+00
1.837535232303898480e+00
1.865788192453964545e+00
1.861650648628971227e+00
1.677742836361627354e+00
1.923245893199403644e+00
1.947017063390546587e+00
1.915514470652365464e+00
1.917675287005787377e+00
1.817896677032027508e+00
2.041343690489643148e+00
1.987496646985775772e+00
1.746053506200270666e+00
2.226873317718607304e+00
2.007733432444847921e+00
2.083876637720416536e+00
1.620775572793413222e+00
2.068821648063260188e+00
1.819895546434599831e+00
2.101090024757717778e+00
1.673542901144476458e+00
1.978186314755378428e+00
1.820002860172602599e+00
2.123602335091892002e+00
2.007263632208533100e+00
2.149042680148100626e+00
2.120929973683107317e+00
1.925453241283306083e+00
1.808094636256363685e+00
1.802335633239809498e+00
1.721996964953924403e+00
1.828015420506843292e+00
1.951718005496343888e+00
1.771298291776157052e+00
1.611132719741847019e+00
2.221437836477327288e+00
1.910202685704777581e+00
2.034696736567971787e+00
1.716927999524320736e+00
2.002578856816340291e+00
2.273005440092841223e+00
2.085635036187367675e+00
1.893112685632152070e+00
2.105625808530909193e+00
2.068016300116180872e+00
2.078624501078420561e+00
2.394062119434283709e+00
1.744425094146068389e+00
2.311385920260436766e+00
1.864419147318571168e+00
1.949618898151940449e+00
1.796737673960887571e+00
1.861370706933998864e+00
2.001900361139831386e+00
2.190853125999828510e+00
1.891699610024002220e+00
1.714916788875375575e+00
1.635791368022662784e+00
1.912490564449894181e+00
1.973928550707705565e+00
2.154322333740996243e+00
1.924592848233521281e+00
1.857165383309272944e+00
2.095150467183759080e+00
1.923259857996806543e+00
1.581540851957384808e+00
1.817637810506303131e+00
1.985576686063308172e+00
1.987360300298699922e+00
1.782090480244103547e+00
2.025724752072786128e+00
1.762390305036226179e+00
1.863281379994050635e+00
2.123591277741103234e+00
1.574943130375363820e+00
1.944926385615006081e+00
2.064952200824708761e+00
1.626125701773838417e+00
1.631978069537015408e+00
2.129685905076604158e+00
1.884670846440603453e+00
1.621102693492570523e+00
2.128520412982839893e+00
1.483986104224982450e+00
1.906741977961070367e+00
1.755144848588533479e+00
1.876706202055290706e+00
1.746717925316981779e+00
1.809067812464781655e+00
1.632502487483841191e+00
2.342751382402835869e+00
1.705329237452711366e+00
2.006596949597212909e+00
1.884275835540570876e+00
1.916538810074799759e+00
2.193492462004094978e+00
2.140616109565948832e+00
1.526369135314344039e+00
1.937059033521691953e+00
1.436790569337434320e+00
1.907609544768650967e+00
1.905565005483381702e+00
1.930145080727605711e+00
1.846500225121848748e+00
1.806726158013240768e+00
1.647717573912352629e+00
1.893040448990531921e+00
2.219468842402772868e+00
2.104345657203866793e+00
2.126226430178395077e+00
1.833660104211611630e+00
2.030727711113665457e+00
1.819969444676719617e+00
1.956054346004600264e+00
1.773394820273712646e+00
1.893005184100061689e+00
1.802909085189650540e+00
1.421640453883904032e+00
1.710863073701809345e+00
1.979669187452237633e+00
1.946389336576643148e+00
1.679849789548557570e+00
1.593267474133659656e+00
2.095728942753580348e+00
1.579340088889831906e+00
1.764842260135372820e+00
1.622243526877498621e+00
1.778858495605493362e+00
2.049264276709349630e+00
1.929539641177598241e+00
1.917993642828047296e+00
1.967256657392957964e+00
1.900331764459819661e+00
2.050559300854308820e+00
2.129045182455429064e+00
1.703429838055254386e+00
1.683364707299016994e+00
1.874424795500822194e+00
1.750111163012740834e+00
1.671634075672375763e+00
1.770893520007145616e+00
1.878745269454416222e+00
1.704970282621744548e+00
1.645538995432839435e+00
1.725951901187506410e+00
1.835713703877328351e+00
2.353745947508028014e+00
1.964287639131125918e+00
1.956279137077764796e+00
2.283353534166217447e+00
2.047191210181331211e+00
1.906911344805058306e+00
1.958829687083430970e+00
2.177302271010403967e+00
2.330322954140065406e+00
1.751448170688095107e+00
2.189185215469798163e+00
1.873429326890111879e+00
2.204051723980390953e+00
1.960124197175935556e+00
2.178414599705663868e+00
1.605446334427879984e+00
1.821669708484681349e+00
2.084812303208495088e+00
1.910532739203563368e+00
2.151386873410242817e+00
1.865096192832482735e+00
1.894578409783156614e+00
1.902359734316907636e+00
2.120708552329539920e+00
1.863404485850862491e+00
1.410877243525914704e+00
1.978306348999064213e+00
1.841077475341970970e+00
1.878087797950687365e+00
1.847372966874977873e+00
1.891669830308030598e+00
1.622149619975684631e+00
2.064908354751009423e+00
2.183059506338639100e+00
2.032659815168309958e+00
1.997071122620194261e+00
1.907227425745811278e+00
1.630167148527679633e+00
2.105454331817309566e+00
1.773734684397983985e+00
1.787360763984328749e+00
1.796345180568945432e+00
2.029198442288282944e+00
1.842297580610869234e+00
1.693260802034661339e+00
1.752677772199358719e+00
1.604759517523392631e+00
1.847790781437932406e+00
1.505660001315788143e+00
2.184966145010672989e+00
1.711250406585163697e+00
1.984051215255265843e+00
1.731135222703932275e+00
1.671792284862785749e+00
2.312763439220397732e+00
1.513486511397840406e+00
1.774513243434626908e+00
1.840027079676227473e+00
1.941594177182245140e+00
1.563333136360016917e+00
1.909763214699057743e+00
1.759580777798385398e+00
1.884210783257370680e+00
1.764809765837246802e+00
2.003398454287255159e+00
1.899290362576406377e+00
1.880388158053040604e+00
2.123925952526200422e+00
1.641751967707214765e+00
1.854446414073787741e+00
1.834967999917705761e+00
1.556206637775408019e+00
1.650175459519308774e+00
1.773244798217304963e+00
1.685890706404807871e+00
1.727453876676778854e+00
1.701909321091896077e+00
1.765231318872923172e+00
1.937895749657574163e+00
2.068269800064505226e+00
1.822063426157069399e+00
1.830238639280762580e+00
2.022659138516984090e+00
1.474968257129487093e+00
1.802473493690875728e+00
1.791593768728085623e+00
2.275126259660097183e+00
1.968611541113124641e+00
1.923502224067878519e+00
1.968119907388135692e+00
1.825399743439979794e+00
2.154584635644261503e+00
1.874054283097151163e+00
1.703412470472214446e+00
1.892988483025716651e+00
1.990215308093179036e+00
1.533776120305054391e+00
1.836354787967500846e+00
2.222102947350246716e+00
2.261976700804966711e+00
1.881677850505019789e+00
1.919517740604640643e+00
2.022295195948725866e+00
1.735579727508608894e+00
2.062091868782494064e+00
1.902504184989613156e+00
1.781149660539159907e+00
2.157708280918440913e+00
2.288539816473890820e+00
1.770211333124253050e+00
1.721365432108876714e+00
1.658427302218915766e+00
1.825792244508912976e+00
2.244245568684969161e+00
1.816247721721584663e+00
1.684245944309094911e+00
1.878940418471891638e+00
2.028852134576264010e+00
1.918526572112079664e+00
1.856406974228273610e+00
1.532566207922955170e+00
1.982524657977086324e+00
1.963880642471264482e+00
2.145561546219966864e+00
1.836280234636386011e+00
2.050929680668124977e+00
2.299632699976837280e+00
1.813083300477616344e+00
1.871774334779940929e+00
1.745554239313331646e+00
2.269729227017397211e+00
1.647404090765218765e+00
1.492579808066809788e+00
1.601011962646302411e+00
1.906296928822761361e+00
2.263242638681877139e+00
2.050187448612654784e+00
2.003190667619290100e+00
1.996230847991597335e+00
1.840070673965707559e+00
2.008617822961981325e+00
1.671155503677097753e+00
1.849617895385387900e+00
2.095040598734801307e+00
2.035015613766185449e+00
1.873453560118196970e+00
1.925446364813416356e+00
2.040349020340256558e+00
1.948325149355695007e+00
1.971189084422114490e+00
2.050059228998058813e+00
2.219619566320521820e+00
2.489271947208898883e+00
1.545162196248496045e+00
1.698617239802961976e+00
1.681477019799444861e+00
1.770435192462269880e+00
2.122663928323625715e+00
1.711855799517894017e+00
2.069931409010334900e+00
1.906863338346271197e+00
2.117079195311975859e+00
1.777858543871580821e+00
2.285162842795373184e+00
1.981074284374575001e+00
1.671746610033653324e+00
1.547926549765124227e+00
1.904798098776272486e+00
2.165535906390593013e+00
1.711647531376951914e+00
2.088083409629119647e+00
2.011496470450807816e+00
2.163120744031604925e+00
1.700012305811434032e+00
1.555194278541810915e+00
1.807954754376269291e+00
1.918779583709582015e+00
1.907102543914057868e+00
1.695703837096007582e+00
2.014746635046972045e+00
2.170657886830039018e+00
2.026563426881618390e+00
2.026882428676289205e+00
2.097110640551637761e+00
1.926880910094510346e+00
1.588995267539708545e+00
1.893224124017964805e+00
2.138911774081099448e+00
1.950192213752175885e+00
2.018382649375703775e+00
2.085136669951386690e+00
1.411259384598448907e+00
2.220671499593587228e+00
2.005149150003004976e+00
2.210255860237139380e+00
1.663476690869243546e+00
1.884045573227572046e+00
2.095903766285095227e+00
1.721280484733011207e+00
1.667971330645362293e+00
1.467784245869078630e+00
1.710685617932995894e+00
1.917101323047406769e+00
1.976489995986032477e+00
1.808696023553151955e+00
2.265402005649279182e+00
1.731094514922160155e+00
1.985382258358926233e+00
1.788550514215683451e+00
2.072779442461921917e+00
1.793096035621116968e+00
2.025155924747510827e+00
2.087831699475164449e+00
1.828781869974295926e+00
1.653860208362536444e+00
1.740040935230929176e+00
2.056879036707828234e+00
2.002386289280544851e+00
2.072901720197685371e+00
2.067163960994874650e+00
1.648565737456074709e+00
2.096294922853852327e+00
1.769552215895539016e+00
1.767856471985304267e+00
1.729456352976495248e+00
1.983415656271898975e+00
1.909350328731720392e+00
1.852134277944178953e+00
1.606331379205325316e+00
1.663482385117651896e+00
2.006052994890477947e+00
1.641984112425518116e+00
1.825506460129129760e+00
1.640384443874105092e+00
1.750100763642612467e+00
1.788755339295734714e+00
1.784134204613453623e+00
2.129006586443062066e+00
2.124813963523226157e+00
1.808839086973448085e+00
2.105911191451335984e+00
1.474200044070600457e+00
1.926111403462245519e+00
2.048065308992986555e+00
1.722622636036162280e+00
1.882923341439227904e+00
1.706735972660581746e+00
1.729649334398837723e+00
2.136822776385173039e+00
1.996769074593291560e+00
1.707673727294413357e+00
2.341669712113769730e+00
2.021840618831660663e+00
2.003896095083376405e+00
1.948402948947483893e+00
2.411938169868894644e+00
2.272975889106669367e+00
1.567059728507809391e+00
2.446732001322313277e+00
2.168480015277976403e+00
1.781931291185562705e+00
1.770922929731538087e+00
2.121463895384869236e+00
2.102392516305704451e+00
1.710634540308086482e+00
1.808918213837534594e+00
1.785589289676598801e+00
1.895927033130597739e+00
2.063676247916138351e+00
1.676554606263631175e+00
1.553184261660882415e+00
1.968177807485236297e+00
2.115557438987861527e+00
1.938362781336144369e+00
1.871915656113878113e+00
1.754768566924026274e+00
2.151072753586596775e+00
1.824218378990122957e+00
1.805366780202905641e+00
1.744460075783917263e+00
2.044629316373317796e+00
1.972254405645816888e+00
1.999648246294058351e+00
1.782409407077328423e+00
1.966877267952062525e+00
2.094771944826586463e+00
1.688800019225673132e+00
2.120355541327335391e+00
2.040355389268031505e+00
1.740321019144116521e+00
1.700860734788697703e+00
2.056275050835469909e+00
1.946790621726762316e+00
2.083901734666677719e+00
2.251486217536522449e+00
1.962313658429879482e+00
2.309229890171823563e+00
1.614866219332073749e+00
1.787728611047467275e+00
2.016877694892566186e+00
1.918102625850405030e+00
1.909925787921055162e+00
1.655318725442398664e+00
1.794755061407614205e+00
2.001069423407434211e+00
1.649649545611062473e+00
1.668351428205456122e+00
1.857927164992185132e+00
1.765170833678182394e+00
2.352269674361609830e+00
1.912204554490363861e+00
1.795652846356413423e+00
2.083345060193040776e+00
1.872814618316088975e+00
1.767262660444635314e+00
2.307980332249558231e+00
1.922334762913477491e+00
2.204069178973270038e+00
1.888343077289176053e+00
2.060093377340636689e+00
1.818710938729834359e+00
1.737856706553989383e+00
2.074062375087965204e+00
2.083594870139882982e+00
2.090475967886356479e+00
1.810334852024735985e+00
2.418644345343341051e+00
1.943554585502900389e+00
1.957049393791760350e+00
1.794188968115033367e+00
2.027427093280476544e+00
2.015010155678897075e+00
1.954720635674128237e+00
1.826189618163118533e+00
1.584065290739666176e+00
2.051754624206584054e+00
1.886159476211453745e+00
1.959238532519666176e+00
1.963733798922638218e+00
1.766894947507156033e+00
1.871592229235724991e+00
1.861437766213212663e+00
1.759761971552726401e+00
2.050291468992742949e+00
1.788533734570653122e+00
1.964098936529598216e+00
2.216370714622478033e+00
1.969403956883319262e+00
1.633602717921853742e+00
1.718635512417728606e+00
1.524950646988303182e+00
2.119235908000325352e+00
2.069717765184373004e+00
2.162822377332690227e+00
2.200492497222881649e+00
1.868343674184470338e+00
2.122749178687817651e+00
2.004806644717485486e+00
1.910391278066803977e+00
1.721071433707608289e+00
2.175655294044246180e+00
1.993128603198116577e+00
1.671275945198820390e+00
1.705774194443635094e+00
2.025009430675581701e+00
1.782508142953405317e+00
1.867512538044909576e+00
1.763289718750122637e+00
1.791867497891599381e+00
1.340878314994186526e+00
2.162300105945794026e+00
1.745999847173463460e+00
1.885603421581149020e+00
2.196678917453942947e+00
1.723754348405589942e+00
1.741239684285301514e+00
1.718208047235014080e+00
2.072877769091272082e+00
1.703385384479398246e+00
1.842323014928580971e+00
1.625091083406582593e+00
2.088991186841116843e+00
1.797654984302661685e+00
1.826473900905631664e+00
2.125371398200972095e+00
1.925497044192000073e+00
2.111190329475088667e+00
1.765771797592005976e+00
1.976017747663446400e+00
1.795673256108750060e+00
2.021720588463526092e+00
2.055368887267931211e+00
1.973971460944677681e+00
1.874078631454195065e+00
1.630474146249370149e+00
2.221583183796145278e+00
1.910372996573127979e+00
1.832068905597124431e+00
2.033504585170214707e+00
2.206032643392074277e+00
2.007936379765878243e+00
2.148409606952696560e+00
2.154297608536807296e+00
1.812156337918058746e+00
2.007074718267008784e+00
2.056850327408468626e+00
1.620373196886213618e+00
1.992308210189175144e+00
1.854719890542961602e+00
1.800038492706636628e+00
1.907658057543658803e+00
1.972426939022740910e+00
1.920701090505019470e+00
1.958127993664621869e+00
1.992544888324871533e+00
1.691951954248589018e+00
2.361370453786017620e+00
2.085124839548793574e+00
1.871326470370348716e+00
1.850055050558824465e+00
2.016747738921869537e+00
1.720425213780016671e+00
1.779086686362789882e+00
1.885310101040856612e+00
1.964987909611049854e+00
2.166169775439816370e+00
2.240934443205360616e+00
1.765149075734227857e+00
2.065639006743738015e+00
2.010635512606351760e+00
1.616504117143414909e+00
2.021908109593858249e+00
1.922994522826950714e+00
2.218203176246080321e+00
1.746373818791296939e+00
1.882311817455670777e+00
2.182686666377526397e+00
1.890685391694771900e+00
1.631675415237584748e+00
1.996931090696244526e+00
1.977587563318734087e+00
2.008636830865690559e+00
1.813662366654951397e+00
2.060666283625158801e+00
2.153549480588634601e+00
2.101413485866037156e+00
1.850239877075834150e+00
1.729871277557463172e+00
2.286413531295911739e+00
1.754947561450117099e+00
1.995832358055398714e+00
1.780433302481343683e+00
1.934025149787967690e+00
1.875994932407056393e+00
1.945385957387551157e+00
1.756705637475063808e+00
1.824806709357093881e+00
2.014317247829832791e+00
1.963104528210513289e+00
1.661358101472959481e+00
1.871585368669912874e+00
1.944957360623370546e+00
2.318441107314703320e+00
1.825642332086379938e+00
1.925056869404230930e+00
1.754399186135046085e+00
1.779355553387954147e+00
2.101970628203009284e+00
1.984713876760209494e+00
2.018805082784411731e+00
1.833267424555875547e+00
2.201540644128747726e+00
1.887741713601802429e+00
1.832338350718366593e+00
2.053212415536802560e+00
2.099693762185081525e+00
1.984930297106322072e+00
2.175479923003392990e+00
1.704597727611439240e+00
2.133710295766364062e+00
2.065892363866077552e+00
1.932529295646380874e+00
2.055094431407911149e+00
2.129181550672177625e+00
2.284012295098190926e+00
1.903911681467712169e+00
1.542524592055394494e+00
1.856202396409390776e+00
1.921758565569319455e+00
1.855396709042602676e+00
2.074968560249940808e+00
1.854632332991489552e+00
2.052409457696777295e+00
1.900880922821779118e+00
2.241476731607951134e+00
2.130025309648427623e+00
2.195168657633308928e+00
1.910536301256913205e+00
1.620778677664531875e+00
1.689368996592373495e+00
1.808103140284900379e+00
1.927001561770260052e+00
1.966845917766937291e+00
1.776960459258977831e+00
1.773925319537208445e+00
2.197121900514388937e+00
1.748936278653477894e+00
1.766972372016529347e+00
1.993712016248315289e+00
2.115316459854421183e+00
1.802229335816736722e+00
1.581914916807191540e+00
2.036520500087650287e+00
1.404841292186010726e+00
2.061396728441121873e+00
1.921619763792882019e+00
1.819761335287838344e+00
2.214468693359961993e+00
1.596909536262875573e+00
1.841431854164976345e+00
2.238058382231805421e+00
1.998922173711083383e+00
1.914676618906408168e+00
1.663229111634814572e+00
1.873181220604565489e+00
1.800438811320302479e+00
1.723386444715730326e+00
2.024660719360362737e+00
1.884894472365069573e+00
1.805479321473573373e+00
1.995502208959964108e+00
1.870840556416623057e+00
1.881470554582124644e+00
2.049059507649117151e+00
1.936037259847952940e+00
1.756835957373140022e+00
1.966496611687324592e+00
2.124432330716959250e+00
2.107470811382998299e+00
1.951574014198385942e+00
1.897774203667162318e+00
1.930761850136298197e+00
2.097877835167575977e+00
1.809556405064205009e+00
2.183436241200735317e+00
1.622834725559450408e+00
1.988024366605381843e+00
1.753474443807278904e+00
1.630865981402869203e+00
1.599756345010009628e+00
1.487655466689701056e+00
1.675288857274681575e+00
1.358691681323012768e+00
2.212391127848556405e+00
1.939874174298338527e+00
1.870280943172347277e+00
2.133997608818460012e+00
1.911423318902770063e+00
2.042521018226926444e+00
2.044207627577534048e+00
2.290196198123483295e+00
2.145224076571259353e+00
1.779142199047975881e+00
1.957940532133148448e+00
1.909887106677613300e+00
1.848447222877661611e+00
1.723118134992454920e+00
1.981803290734114986e+00
1.774722471996869722e+00
2.243202614885480894e+00
2.133598020619670521e+00
1.667726695581033258e+00
1.635237714026113398e+00
2.068149926465937760e+00
1.837608540872311513e+00
2.002138038978739321e+00
2.015175636345195365e+00
1.954889183092377580e+00
1.900935637013825064e+00
2.029575851718477875e+00
2.110579369850820175e+00
1.923451470595350710e+00
1.792847177415651805e+00
1.978325676690350976e+00
1.800359981138748511e+00
1.559303369163280273e+00
2.033281653941858114e+00
1.943435240565505762e+00
1.357715022005455241e+00
1.959413739647625441e+00
1.898980343508671842e+00
1.762871423020534456e+00
1.856630051204432030e+00
1.947134431380954434e+00
2.217714522789177689e+00
1.925598446730755198e+00
1.708267737404369990e+00
1.814910411656823985e+00
1.539842568836000902e+00
1.702624069661284434e+00
2.008462452151787314e+00
1.609490653736835197e+00
1.709024933926084566e+00
1.874020647588913846e+00
1.750672598352711162e+00
1.857897738388583964e+00
1.801168161862011452e+00
2.019930191275237430e+00
1.802030341845622274e+00
1.907577060590707418e+00
1.834602293692316088e+00
1.722933297816154008e+00
1.840123681439427283e+00
1.989097480541971219e+00
1.980440717022956321e+00
1.842541155644897843e+00
2.223809274874798181e+00
1.771720517415696028e+00
1.941867090581254507e+00
1.815117437212206530e+00
1.434632448926899562e+00
1.628089120961576208e+00
1.571987927256724982e+00
2.045427221679916752e+00
1.862544397518135053e+00
2.032839909918219945e+00
2.043577806889012027e+00
1.707659294007949580e+00
2.187927377544462537e+00
2.051593724799139817e+00
2.023767955633232862e+00
1.709899966194762255e+00
1.919208145356150252e+00
1.698509982392095718e+00
1.838925749228279560e+00
1.796482700982350744e+00
1.870483716746627056e+00
1.943764421831762679e+00
1.894841997715947191e+00
1.973608817474487243e+00
2.024324102122502911e+00
1.669466163178362272e+00
2.083381269828881610e+00
1.626849961825061808e+00
1.996377193321416943e+00
1.608280310157060411e+00
1.990915568207178632e+00
2.218531794283058911e+00
2.078334722486115282e+00
2.150350278025456419e+00
1.858687084233578757e+00
1.530339700196885477e+00
2.145497816002124747e+00
1.816024467910068774e+00
1.897996582885673744e+00
1.859176054687976531e+00
2.207039212910982595e+00
1.577068907513182960e+00
1.777855911829534730e+00
2.160908779701576243e+00
2.018303078996294797e+00
2.214412000396934754e+00
1.676714634503329027e+00
1.821811093817131688e+00
1.733918175584617138e+00
1.945021747407224888e+00
1.930823326999989709e+00
1.892367969576839171e+00
1.760739764428747245e+00
1.796559361665640786e+00
1.798796071569645605e+00
2.058489737661334029e+00
2.088484667816232765e+00
1.980425037684683476e+00
1.948580113344769993e+00
2.155912112012196680e+00
2.046615717457004990e+00
1.788756774188974275e+00
1.691265926907110861e+00
1.613010372759173139e+00
1.768876717433334189e+00
1.779103590984121075e+00
1.859450887939261055e+00
1.686048619769541235e+00
1.730960008107017334e+00
1.887990824507826293e+00
1.834474077971302908e+00
1.696125815389255109e+00
1.803725862446741823e+00
1.954185095594846766e+00
1.942893934810604906e+00
2.183771940246428400e+00
1.868200848981571127e+00
1.748005040876127403e+00
1.820394655214639945e+00
1.859679380963467299e+00
1.747941693672762753e+00
2.233342763097449613e+00
1.734388161771432069e+00
1.894112344961994987e+00
1.811831640304509161e+00
2.149504010850363578e+00
1.813625033024710564e+00
1.883337019328645612e+00
1.446387626755060385e+00
1.655904331833073950e+00
1.946975219109361444e+00
1.865004881696586736e+00
1.863475704405081146e+00
2.259834457268460106e+00
1.929590218840515181e+00
1.732832965490309629e+00
1.553166206851211761e+00
1.923771330629124199e+00
1.861473286767046487e+00
1.928135913799816636e+00
1.716274359535790550e+00
2.054312437185833229e+00
1.856187830437808106e+00
1.853923317674214255e+00
1.724591693413502158e+00
2.007791363741048940e+00
2.050489667437609409e+00
1.926900842660295599e+00
2.231699568537029332e+00
1.887709893883829038e+00
1.770083344323651220e+00
1.752471817845588475e+00
1.955832306675562515e+00
1.960810288852004923e+00
1.752836941502788459e+00
2.094332028502279730e+00
2.126066149216221834e+00
1.911953395457954397e+00
2.002583599154124538e+00
1.778656013804950975e+00
1.874722009509769638e+00
1.935612011787955167e+00
1.915039202424654752e+00
1.593171650409758833e+00
1.831495142105385110e+00
1.631738644885161849e+00
1.869359590821561889e+00
2.176032215784326596e+00
1.710026284914911265e+00
2.147560627805907618e+00
2.290644273613240856e+00
1.704546604919477959e+00
2.025308988030627422e+00
2.011400222954622397e+00
1.979908949184477907e+00
2.059287590021432468e+00
1.445953476700806650e+00
1.933686093932950767e+00
1.707757791379922230e+00
1.878973408641047005e+00
2.103976553843966091e+00
1.912864315456892728e+00
1.572694188957264760e+00
1.931847039501702890e+00
1.970532028709282901e+00
1.576106512886944033e+00
1.674778160240870228e+00
2.004497997366641027e+00
1.576608568476665528e+00
2.075446466364099241e+00
2.020939175698118540e+00
1.858330734040995136e+00
1.894616136726409383e+00
2.248172510480739739e+00
1.792813400845056471e+00
1.952398097825781553e+00
1.633092233648448799e+00
2.227327820878203912e+00
2.049326683845661634e+00
1.845487932023132993e+00
1.991929977477758351e+00
1.989341760088950251e+00
1.786060501352695340e+00
2.040018574433736909e+00
1.979789691466570245e+00
1.923819628529515047e+00
1.500665477671773607e+00
1.981821568529054112e+00
1.898635081006410319e+00
1.926308039526599014e+00
1.855962908652769139e+00
2.026705404986833603e+00
1.990157570543576782e+00
1.964267148578172861e+00
1.802335014533689606e+00
1.991669543947401477e+00
1.990203141185914903e+00
2.069430749105542144e+00
1.748168366333131996e+00
1.696938988493984724e+00
1.845616583562283308e+00
1.438482437038872241e+00
1.976015961740599902e+00
2.083619744668931961e+00
1.992552580026276443e+00
1.982369731548574876e+00
1.888743217933246843e+00
2.052133150462502442e+00
2.213885842883807520e+00
1.525895262126262031e+00
1.760709333961644196e+00
1.988889355877412557e+00
2.078683294853818975e+00
1.910280019041221911e+00
1.762494969512254261e+00
1.888136002076173936e+00
1.963716821663491041e+00
1.678050962082131115e+00
2.151833087441081371e+00
1.822632721088505381e+00
1.899254439283129647e+00
1.984950407930745619e+00
1.915298910331235671e+00
1.940571544102826396e+00
1.528887576246975799e+00
1.762705597080743480e+00
2.213316648476274739e+00
1.807636083577640607e+00
1.415358102097911130e+00
1.703037918169288734e+00
1.862545503351457965e+00
2.133970189683196406e+00
1.801060824506071301e+00
1.548351587490226944e+00
1.606517687587897036e+00
2.183807708944803139e+00
1.897351515423810531e+00
1.990283732864860600e+00
2.200121119499603317e+00
1.772732676910133476e+00
1.895758735480649104e+00
2.020882427157087768e+00
2.032714271846789877e+00
2.000979638131611615e+00
1.827046556157907009e+00
1.517192387928671726e+00
1.989668976975403236e+00
1.670656801298699312e+00
2.059602250418664404e+00
1.712465302944116585e+00
2.060449546262598908e+00
2.130307535376641415e+00
1.647018324754541352e+00
2.033873823640883316e+00
1.806658995967998615e+00
2.090826597577250201e+00
1.644221030528528082e+00
2.266795116447063663e+00
2.187743600475910544e+00
1.834404586403373116e+00
2.176128188347981052e+00
2.019664765681455698e+00
1.935339752254851442e+00
2.041920164549569261e+00
1.776721815122586756e+00
1.540390613641865691e+00
1.891855920432463423e+00
1.780965630725680704e+00
1.781453580212956300e+00
1.909465977934680314e+00
1.510235260002846580e+00
1.920051686848278649e+00
2.082263835842057098e+00
1.993817604951003686e+00
1.940429939608866894e+00
1.925275614047617712e+00
2.061497655068406321e+00
1.964009296200942112e+00
2.243229496475747542e+00
2.074707536070936609e+00
1.662794211759410556e+00
2.080351241441201537e+00
1.588222057662130871e+00
1.631722065751985307e+00
2.052561946200832654e+00
1.874109840592928844e+00
1.945515172697539041e+00
1.721054647020545669e+00
2.051005305846508531e+00
2.045981092004457658e+00
1.708919736085718899e+00
1.932305826711493202e+00
1.440807896757230200e+00
1.941686601665710166e+00
2.188754796861442031e+00
2.641106382858406043e+00
2.283238611532042217e+00
2.223292705691246152e+00
1.904603324823697541e+00
2.157529990802145914e+00
1.746388235736199723e+00
1.964009685421834517e+00
1.982397714625196983e+00
2.062518494104070399e+00
2.096861826936303963e+00
1.550045104405059160e+00
1.828456021693453337e+00
1.556254034434518374e+00
2.290786372769141543e+00
2.110803031418792219e+00
1.824650118377052488e+00
1.798387912468941252e+00
1.514868320595463169e+00
1.880232645398961955e+00
1.978291116404775618e+00
1.869568639152870748e+00
1.707331627282403286e+00
2.234917897636345963e+00
1.686991217890557282e+00
1.796659385304588241e+00
1.997573693290015440e+00
1.855471917266718895e+00
1.874862204988343883e+00
2.154595912700061344e+00
1.969870926848155568e+00
1.916463023412101396e+00
1.879753865381347921e+00
1.881980799205318355e+00
2.090572654954902632e+00
2.199854515949371869e+00
2.160215823961721071e+00
1.748728467164722966e+00
2.172510487598843465e+00
1.721557921911233358e+00
2.005234389401958861e+00
2.254313255272161864e+00
1.896814397584661194e+00
1.791075420338538393e+00
1.786410432354034405e+00
2.132832923901589517e+00
1.623008177757440551e+00
2.025814093844968244e+00
1.517271573322825473e+00
1.455187740521460160e+00
2.047117087593853135e+00
1.469615022362736001e+00
2.069160589081188384e+00
1.800067567915746958e+00
1.814046587103474550e+00
1.737007051352400078e+00
1.866104273476987263e+00
2.071167938333000613e+00
2.391855361101953736e+00
1.886818797739264308e+00
2.012564964945810164e+00
1.805811251624969138e+00
1.776942290636628563e+00
2.095003858519899786e+00
1.896993903979273810e+00
1.670675531106134759e+00
1.914896481753545654e+00
1.742423107150498085e+00
1.708130548018796269e+00
1.544336241867339199e+00
1.816217770818297383e+00
2.129364474856241252e+00
2.099586205710298970e+00
1.884869222738556838e+00
1.871390874265401072e+00
1.802934949252057439e+00
1.823848162359873015e+00
1.598270318698788772e+00
2.030885806042922681e+00
1.934900146452956493e+00
1.595385275235496669e+00
2.244692742456821932e+00
1.933179902646943615e+00
1.762050735599724804e+00
2.094418486211963693e+00
1.919324580715994877e+00
1.465385695052724424e+00
2.035319946927138801e+00
1.941698301234864754e+00
1.674434744598388036e+00
1.885771826044862598e+00
1.807092562597808261e+00
1.665913278476614634e+00
2.214028745423604061e+00
1.546739340242884619e+00
2.215192087663176768e+00
2.021496212602809539e+00
1.793877283917661103e+00
1.665648769087687109e+00
1.637007067643377889e+00
1.925945599062131253e+00
1.820236142455477157e+00
1.526109135098426384e+00
1.900893172556691324e+00
2.236997015319880155e+00
2.121875820440619620e+00
1.988490468767294628e+00
2.087786058683056112e+00
1.714831677171351654e+00
1.890683519345810026e+00
1.978892356240527839e+00
2.111987158604706316e+00
2.271169282861257077e+00
1.671403452807297851e+00
1.816592714754419857e+00
1.956109030756017830e+00
1.832311109120553061e+00
1.874842194551537000e+00
2.273675080502724821e+00
1.871563755980791388e+00
1.895217151329234406e+00
1.889342325232109987e+00
1.979414863978411265e+00
2.240886173226950273e+00
2.297424610547812218e+00
2.083608451482470869e+00
1.900512365807170978e+00
1.767640840963853321e+00
1.793483226238687500e+00
2.065863319378369756e+00
1.965388722593926385e+00
1.558940052577082458e+00
2.187493771475045090e+00
1.671927303631923323e+00
1.852076959471021578e+00
1.909667323250074711e+00
1.894817747143958897e+00
1.913555488280220596e+00
1.732144803784923415e+00
1.898695248071656128e+00
1.911171120805626567e+00
1.819121806497839167e+00
1.778312139109273771e+00
1.760220429463527747e+00
2.128449899300422832e+00
1.889027265912987641e+00
2.160803747230773730e+00
1.806491502433749563e+00
2.004531659190695425e+00
1.726752023435872196e+00
2.052317650106686653e+00
1.941608070875168623e+00
2.150975689316687589e+00
1.872946658995480851e+00
1.932842729297600703e+00
1.740347403085562350e+00
1.842491643543319180e+00
2.147297624324318921e+00
1.967811880342000608e+00
1.864514593392160524e+00
1.700858344245372411e+00
2.088586554732720479e+00
2.032005597302232847e+00
2.035227756909405272e+00
1.843598086760699584e+00
1.666732102376203173e+00
2.009820778562017018e+00
1.980542550128191470e+00
2.170027209990720962e+00
1.631688657649403629e+00
1.755719430783435175e+00
2.073915105008593773e+00
1.990824679338806247e+00
1.755062740161457358e+00
1.952331416939621311e+00
1.767086029674810099e+00
2.069601558304192679e+00
2.244313324173244695e+00
2.198292282959767974e+00
1.896863225001602871e+00
1.810320346216490739e+00
1.893119676829616793e+00
2.244648231767502722e+00
1.811512042139830747e+00
2.011939584807137305e+00
1.878783332728197752e+00
2.141412583189787444e+00
1.607833166974362182e+00
2.269255207515056494e+00
1.876669657844300065e+00
1.973652352092932549e+00
1.833922613724430661e+00
2.018337113805852123e+00
1.797983004092220449e+00
2.154135949257360849e+00
1.560527619417765077e+00
1.996765935800516312e+00
2.236284425262329290e+00
1.612552635921733923e+00
1.848891686184447991e+00
2.130294040828478508e+00
1.766006281907290143e+00
1.870734095179766632e+00
1.955774178381935346e+00
1.838243461085953712e+00
1.730954530862524710e+00
1.941245615348649034e+00
1.860273255382618229e+00
1.617515097301373217e+00
2.128062672737612182e+00
1.889378231890159743e+00
1.689434747655231828e+00
1.914470789325309230e+00
1.638787173562497479e+00
1.377394242555192383e+00
1.822394828659255728e+00
1.671631274457581640e+00
1.976728874649938072e+00
1.904272575462000239e+00
2.183063732137878965e+00
2.320783058638122398e+00
1.975693827775673261e+00
1.360850691566045878e+00
2.060402322554064192e+00
1.880238796659114309e+00
1.868980658491774083e+00
1.700932978305100818e+00
1.793324391028366716e+00
1.968998785268106788e+00
1.539586829478279073e+00
1.926969439332652190e+00
1.974597434173558597e+00
1.903625710775182611e+00
2.062339126692178226e+00
1.666243943522600413e+00
1.471069202862910430e+00
1.797563155238356636e+00
1.893187950330448954e+00
1.956271578540406120e+00
1.870147894923873455e+00
2.080527853538926664e+00
2.192591600924704842e+00
1.969800590383151473e+00
1.825104998669367706e+00
2.254110136367857731e+00
1.738993097281202660e+00
1.673184291675164026e+00
1.934916457248511357e+00
1.574696872615761523e+00
1.443342833202892361e+00
2.322133069197665822e+00
1.850447540172767358e+00
1.520195773546458851e+00
1.924364965679297601e+00
2.036409314045217300e+00
1.754392913144804389e+00
1.698773587570994614e+00
2.209104042470417362e+00
1.912488719940732107e+00
1.655311031100645369e+00
2.050266509576135210e+00
2.126462245467308332e+00
1.621851193069681063e+00
2.144125565508874232e+00
2.006169010347715442e+00
1.976784759744950160e+00
1.888344500174257812e+00
1.645296878981628463e+00
1.883543877104447928e+00
2.116950302765907566e+00
2.195994185566975343e+00
1.955904068078022418e+00
1.785085018643327803e+00
1.996213335960422608e+00
1.827079915875402749e+00
1.987622299838665008e+00
2.312414580683183729e+00
1.870255366173406486e+00
2.063833942626630780e+00
2.218900998908257094e+00
1.681698843473875105e+00
1.589929555346435652e+00
1.809718806440041572e+00
1.760353918580412458e+00
2.250647987180937726e+00
1.982868017390631898e+00
1.920408052781876096e+00
2.234246569396132198e+00
1.705814075773956162e+00
2.083124950849141399e+00
1.655785629289823424e+00
2.013824008131888110e+00
2.286986466686968811e+00
1.735275058821442951e+00
2.045103576281885882e+00
2.167750981221002071e+00
1.737573681494820166e+00
2.143386202535621177e+00
2.224373326438542353e+00
2.156752903765246643e+00
1.864849810364020533e+00
1.886819895047609386e+00
2.107237638272451363e+00
1.619076003513577833e+00
1.798483922258792278e+00
1.988840381773349764e+00
1.993037706522000851e+00
1.883063821395894122e+00
1.769174313440003532e+00
2.145421979664110079e+00
2.136329838439078088e+00
1.553816452255132097e+00
1.948718871553199783e+00
1.873946012469121847e+00
1.985493796993992976e+00
2.188106132275727589e+00
1.717832494412180333e+00
1.879837478553798347e+00
1.917380222772375964e+00
1.903187456593766980e+00
1.940051330954340569e+00
1.982716602523451721e+00
1.968654660936028700e+00
1.923920574185087329e+00
2.324234485913442505e+00
2.176452770613104715e+00
1.871975311448935253e+00
1.741252885655479421e+00
2.295004122812254188e+00
2.271560774402090477e+00
2.081891921501390019e+00
1.878074005192454266e+00
1.749241102025740568e+00
2.145807913619840246e+00
1.838260881627682419e+00
1.774292344010813816e+00
2.097739941816858078e+00
1.849548405151785202e+00
2.137865604045761980e+00
2.189688979408214387e+00
1.859865015520828058e+00
2.116779665874346961e+00
2.071145214242065435e+00
2.182713247754394015e+00
1.862363900068430445e+00
2.104597383889807993e+00
1.496946260175381793e+00
1.891794193978086902e+00
1.866603174621089822e+00
1.765697151476898874e+00
2.180362490940614517e+00
1.792052952795506471e+00
1.623311928688494721e+00
1.992288221364390655e+00
1.917562107787604830e+00
1.934368470914616500e+00
1.991780228651480744e+00
2.238222213421790840e+00
1.489614510624465149e+00
1.791073767196806443e+00
2.000027919122195463e+00
1.769402781742014374e+00
2.052051414947553720e+00
1.832408739378819762e+00
1.728714703717898260e+00
1.792008968450367057e+00
2.103686763427901063e+00
1.469746180540484115e+00
1.864019890614273534e+00
1.993047134948457755e+00
1.949095517193695004e+00
1.770528234570746040e+00
1.864925604064883613e+00
1.808747791597418830e+00
1.921565568729961537e+00
1.698630784286781159e+00
2.169438219444853821e+00
2.312402793600827788e+00
1.788796162364099995e+00
1.803594439885352951e+00
1.679429901383502566e+00
1.863356869851604758e+00
1.829333402229887717e+00
1.878460236364476454e+00
2.120381883238928289e+00
1.802340535801913557e+00
1.991729073910567527e+00
2.314081610571882219e+00
1.888050263342301305e+00
1.958716430403757203e+00
2.020301402550225944e+00
1.898312170006599686e+00
1.986443743200329681e+00
2.039493051465862461e+00
1.484300039628922541e+00
2.199538675010147770e+00
2.081565689250415296e+00
2.180659491526710347e+00
2.137174831174701417e+00
2.174956892285307752e+00
1.611380209319783541e+00
2.158324179572366663e+00
1.990201989374002611e+00
2.065148686059223415e+00
1.945149150189819709e+00
1.725617866933034650e+00
1.415730176018316300e+00
1.992713428503085193e+00
1.857456634109448945e+00
1.973804428949544665e+00
1.792448459255413962e+00
1.982869806701394566e+00
2.028761454388759766e+00
1.903701116604236576e+00
1.792944987615409103e+00
1.661901682767472854e+00
1.608414110398825425e+00
2.020802092949015361e+00
1.632859865642200425e+00
1.543078072783187427e+00
1.824272764219299514e+00
1.998397522835059004e+00
1.968134893117374995e+00
1.604927797190253802e+00
2.074051038799276991e+00
2.083149360669194206e+00
1.448039941439161593e+00
1.751784779830057648e+00
2.050172936226752007e+00
2.282996250862233900e+00
1.981692481069003309e+00
1.694958241385274178e+00
1.863698911866474850e+00
2.189055692892781568e+00
1.805113805263313775e+00
1.991974772172302233e+00
1.999332102859974203e+00
1.765355203098466497e+00
1.743927117184785880e+00
1.944868816438459769e+00
1.841540624333425136e+00
1.843899850173894350e+00
1.861921284178635672e+00
1.633363024370705796e+00
2.168673001599254579e+00
1.948845427835345534e+00
1.847545108984300244e+00
1.724814015958416880e+00
1.720450909396657568e+00
1.828245395644551907e+00
1.691150189282194738e+00
1.833412596754899981e+00
2.042755771400304177e+00
1.945867178660912744e+00
1.815966296561026150e+00
2.242944241918918724e+00
1.866092189427805526e+00
2.113753561942332215e+00
2.012716130127512937e+00
1.704660812720694807e+00
1.934004812354844560e+00
1.976596630917812680e+00
1.589072320735599231e+00
1.973493052841655881e+00
1.764814589862284455e+00
1.963117671925711960e+00
2.011631410904294093e+00
1.781855276146512290e+00
1.760145248745624613e+00
1.899978398291759074e+00
1.803876605655874377e+00
1.728146680334868179e+00
1.663685118359217840e+00
2.178022422429874538e+00
2.491361043502652084e+00
1.809331226381300173e+00
2.084354289568282947e+00
1.850647725455726533e+00
2.055396904666061175e+00
1.595219028373813464e+00
1.945673941316395483e+00
1.776958242329734317e+00
1.993272160941604421e+00
1.989029144569178786e+00
2.122608075711008624e+00
1.897722313400267646e+00
1.787268770437342891e+00
1.740142829943335689e+00
1.883901205365526188e+00
2.003051229295935265e+00
1.864478854741342673e+00
1.680248899906505278e+00
1.838558683658386705e+00
2.088034644786715521e+00
1.845352420852571562e+00
1.939111487123455824e+00
1.849919769797760960e+00
1.856649802009786576e+00
2.061117385146338687e+00
2.096840906403917959e+00
1.821028793433950188e+00
2.083916085028444165e+00
1.845893933532180675e+00
2.151078143642270568e+00
2.350060211136854704e+00
2.056467951850784459e+00
1.703640789444372583e+00
1.587237085878066667e+00
2.218279884673032498e+00
1.655620352079428148e+00
1.988928301815963806e+00
1.810728244615962046e+00
1.817088461066578731e+00
1.773728984482316529e+00
1.779479840702678395e+00
2.059552908009221195e+00
1.785212245907587425e+00
2.094335863193775182e+00
1.937550049148047737e+00
2.017712931647526631e+00
1.812533551225952166e+00
1.628963672326179335e+00
2.057204668270959491e+00
2.036635058519527863e+00
1.807405453586412580e+00
1.674435252277028496e+00
1.775551079727353931e+00
1.825728428416967253e+00
2.130889833259217880e+00
1.773716231898797568e+00
2.278498654473205320e+00
1.885446114653578809e+00
1.854342607266413090e+00
1.711944868816789089e+00
1.949003859008547668e+00
2.010951695287230390e+00
1.684226481442489209e+00
2.080930856799596107e+00
1.860040688291312971e+00
1.865278029515912150e+00
1.492388936195004678e+00
2.127873855617312238e+00
1.982477699752421163e+00
1.806338889547391302e+00
1.799975699850971500e+00
2.006427204082071647e+00
1.955677464265050514e+00
1.923719589381374773e+00
2.037264902823625157e+00
1.789946266521233564e+00
2.546179778545011985e+00
2.060235805484499139e+00
2.266797383545506417e+00
2.180016943474685664e+00
2.330148908769747340e+00
1.948755060093183111e+00
1.884128724948382239e+00
1.989850189600467223e+00
1.970518735310572422e+00
1.950724658092242159e+00
2.086441180487597968e+00
1.873092987279934674e+00
1.855200823163050350e+00
1.851216744571028583e+00
2.167140525545455887e+00
1.857280049030670011e+00
2.040173609016764367e+00
2.154431728046211081e+00
1.681639149472819561e+00
1.862970669813459823e+00
1.870518682080014816e+00
1.632746773158969322e+00
1.738631903734190187e+00
2.208079020559179817e+00
1.959232259982469193e+00
1.942376187724418557e+00
1.973000720929834806e+00
2.510896658016278593e+00
2.115693274437947302e+00
1.671177387850006468e+00
1.824280476633490355e+00
2.028180627931666979e+00
1.741993537460253982e+00
1.712897764124000632e+00
1.919063363096154662e+00
1.821735773448596607e+00
1.917062104460089067e+00
2.003170042258121342e+00
2.067989732288439519e+00
1.737177695813654665e+00
1.990746527979860847e+00
1.838618231762636057e+00
1.842875766259503889e+00
2.183385511969127002e+00
2.505098635779754446e+00
1.816829744551542225e+00
2.040604200037265059e+00
2.193770481480595169e+00
2.110064578958237735e+00
1.978742827367901969e+00
2.077059035615790972e+00
1.925178649102473827e+00
2.230603272500693013e+00
1.828614361774179242e+00
1.959192915421877457e+00
1.616398661201547737e+00
1.542825114307374346e+00
2.038384668213983009e+00
2.095843336003561319e+00
2.126830185160314191e+00
2.150798180297543993e+00
1.799810744875789403e+00
2.171960557856780660e+00
2.050516443117761600e+00
1.604567777691261909e+00
1.743834680941684923e+00
2.198057696460516297e+00
1.865515613582108934e+00
1.972062865189985192e+00
1.914702144601218903e+00
1.878165079493769429e+00
1.817782632691335332e+00
2.348068753263118147e+00
1.971085099967164522e+00
2.006015924905506509e+00
2.014934686827609678e+00
2.200595454401164552e+00
1.630970733254799354e+00
1.720792782708470803e+00
1.810837032430034022e+00
1.648593341180191851e+00
1.816326184532276899e+00
1.681870217955013791e+00
1.917015225558774905e+00
1.941182367463290426e+00
2.031876863567507296e+00
1.946318548237078616e+00
1.827663612844803165e+00
1.943590203247086867e+00
1.895373783765766262e+00
1.959080888662237063e+00
2.312863282048966962e+00
2.031487188370147301e+00
1.875120430790828907e+00
2.414162801845741502e+00
2.014478135149321059e+00
2.001953715796083166e+00
2.348434195527557389e+00
1.893014287441746601e+00
1.956863009051691193e+00
1.930370249126534876e+00
2.010015919837811804e+00
1.514279469200095596e+00
1.818063081029106964e+00
2.147981072595906760e+00
1.955951458702612555e+00
1.802519200869841631e+00
1.670770404122356778e+00
1.942235323806314806e+00
2.350849189247373072e+00
1.671914418402135505e+00
1.415749401100804272e+00
2.033453110591224355e+00
2.148664802666925056e+00
1.610570484534276314e+00
1.847541509950502814e+00
2.033080463351766731e+00
2.281107398736533121e+00
2.065212908835242445e+00
1.886183698192166247e+00
1.825566933643379297e+00
2.112170767505383573e+00
1.863314494904053875e+00
1.640172353447719944e+00
1.882598080981236599e+00
1.729520395902076846e+00
1.618993819181053118e+00
1.834504929557474906e+00
2.082295519192846278e+00
1.895635548299599682e+00
1.893217010782103804e+00
1.789299086074715994e+00
2.071972606375414472e+00
1.892972700894733906e+00
1.956338701572329919e+00
1.724924918673339747e+00
1.598665973804841212e+00
1.588450665105333837e+00
2.027339746010820232e+00
1.895013215026870812e+00
1.877134674689826532e+00
1.836245559317621900e+00
1.963701690070450478e+00
1.768616681913798727e+00
1.808123622019646382e+00
1.759251548095001283e+00
1.864230779155128248e+00
2.013836091419279217e+00
1.907384647004471523e+00
2.177740019681131844e+00
2.046436933926583990e+00
2.099411025849364343e+00
2.039462907702479288e+00
1.937608187932876147e+00
2.014415814981529440e+00
1.827146915971620711e+00
1.816212214347891374e+00
1.957912615488860419e+00
2.064514121630298238e+00
1.813638416659683505e+00
2.183270122766097998e+00
2.016159092835771993e+00
2.215379067827420556e+00
1.802907819712533666e+00
1.541318805251449042e+00
1.535779650643953387e+00
1.340866462792445812e+00
2.177914353146150450e+00
2.164760345075216641e+00
1.776425341181885997e+00
2.043536992707268851e+00
1.611244709636933337e+00
1.803394221994139235e+00
2.326607007602373933e+00
2.191496148460005955e+00
1.940255819205828125e+00
1.802260282861320562e+00
2.268518365536480452e+00
1.636119682650845508e+00
1.775478111015393212e+00
2.206446950807037233e+00
1.698202369517493926e+00
1.900920932967943955e+00
1.826498922195766816e+00
1.763024381191335088e+00
1.828655224910934018e+00
1.723799577191635679e+00
1.537951523701995615e+00
1.831273985110799085e+00
1.908977342923187992e+00
2.007572939001642354e+00
1.904774009634320420e+00
1.859720995638384000e+00
1.797228339086023752e+00
1.839835568362798046e+00
1.892962707275290146e+00
1.838501438237736929e+00
1.826514918034366497e+00
1.997027173661494626e+00
1.502441089360092352e+00
1.609741825742520893e+00
1.966421098739088658e+00
1.786944617651367917e+00
1.917636170584619659e+00
2.051425516729070697e+00
1.715970973309252079e+00
1.921843605391107657e+00
2.054643325906698514e+00
1.885495651616575730e+00
1.858148360969733570e+00
1.878953634170432707e+00
2.043485058191040427e+00
2.201327652964496284e+00
1.629026423264191115e+00
2.014525044210903726e+00
1.863789947661837587e+00
1.702137583252120612e+00
1.960637418014158140e+00
1.844095095202076928e+00
1.771958472581876443e+00
1.899886726007740112e+00
1.800683610557010761e+00
1.819269009817519045e+00
2.061847787781806218e+00
1.652151634467375230e+00
1.811060124379912262e+00
1.936124879578574598e+00
1.920078464927865491e+00
2.085989554679156921e+00
2.026372418918115148e+00
1.688992528790317138e+00
1.824121165559205782e+00
1.982058795601821632e+00
1.890089326062869945e+00
2.025774701569663883e+00
1.828579675927017423e+00
1.747817640291255969e+00
1.588523013287287622e+00
1.756319129888598063e+00
1.515654284941311269e+00
1.783542627746919740e+00
1.760302495148169832e+00
1.892949630580610609e+00
2.227168821415192568e+00
2.009075326284252672e+00
1.988934856590552469e+00
2.014951322377843468e+00
1.839084107393684775e+00
2.208344037642970381e+00
2.362975952959425641e+00
1.755829670926469355e+00
2.181475866466457525e+00
1.850353017866456007e+00
1.812609105645118568e+00
1.634457391737067722e+00
1.658370154581197520e+00
1.682583983503836089e+00
2.075986158012207206e+00
1.875747435367390192e+00
1.825811406408531568e+00
1.976180385291921082e+00
1.922582145875542770e+00
2.104956352942592535e+00
1.944536200000087200e+00
1.846076529636616614e+00
1.932650848772879515e+00
1.799186093262395536e+00
1.881035817969453960e+00
1.763779043250850220e+00
2.044112927831527315e+00
2.167321056282133895e+00
1.931778792105774301e+00
1.721428975426096741e+00
2.065668895513085079e+00
1.892088167914819152e+00
1.985984695358740781e+00
1.683670162417641780e+00
1.969109350802223490e+00
1.959506244083903503e+00
1.619070922332676687e+00
2.233169157467440158e+00
1.834772590300933759e+00
2.088753690471419677e+00
1.945964873964682207e+00
1.745092356637265141e+00
1.912020719102895505e+00
1.912592205216840480e+00
1.566552032668751648e+00
1.771016382036676440e+00
1.838470802653894065e+00
1.762793853732717464e+00
1.580536385197621740e+00
1.526207729833252813e+00
1.865670359746392171e+00
2.172809743888483691e+00
1.955436846286947139e+00
1.885440582352967409e+00
2.210778261998887384e+00
1.868593415498207344e+00
2.311381683694972988e+00
2.171150914586197356e+00
1.977480800019585372e+00
1.913447165607093492e+00
2.137898551891468824e+00
2.105261470357726594e+00
1.936822437040618849e+00
1.934474643005878791e+00
1.604731707979158539e+00
2.263156035475237804e+00
1.875077455249140268e+00
2.019367460090500277e+00
1.765196584968522719e+00
2.157963842900084916e+00
1.787117281025484061e+00
1.962567386277453529e+00
1.774506139744535860e+00
2.011568835004114764e+00
2.267667257986537344e+00
2.102598880162938499e+00
1.729751663198131340e+00
1.697761667035905697e+00
1.832753716254782006e+00
1.904152231781255145e+00
2.444352333775582142e+00
1.881401016254901304e+00
2.066263793899144385e+00
1.721461209148295479e+00
1.864646506458546904e+00
1.957631906926290410e+00
2.269888876219992913e+00
1.954899262356728729e+00
1.937906185701081974e+00
1.808873015501937465e+00
1.950678602625197433e+00
1.983293661955391585e+00
1.760020871395876263e+00
1.750026496957400868e+00
1.931262303133323144e+00
1.739060624246992814e+00
2.098615194499270586e+00
2.007158040716585212e+00
2.168822995589501534e+00
1.986174702522211177e+00
1.790461841389902053e+00
1.834905230534896958e+00
1.799416694138188166e+00
1.844998114412262025e+00
2.022600168508901675e+00
1.845162515526066693e+00
1.725428207532814007e+00
2.020976309506441471e+00
1.870643379813500484e+00
1.760249439531381244e+00
1.880117949142521061e+00
1.868078965001645164e+00
2.090673317926207364e+00
1.990498666517644955e+00
1.808594371191285299e+00
2.043775174544733897e+00
2.007659142108178862e+00
2.367856840318888434e+00
2.104472077028498145e+00
2.324484131380846197e+00
1.868765005747073493e+00
1.693441563422046769e+00
1.781534640968001737e+00
2.272019391653980591e+00
1.750282068162350546e+00
1.958025272536230599e+00
1.970224608284427470e+00
1.648722327097918994e+00
2.086746273580557975e+00
1.764301731418212782e+00
2.061155664971201507e+00
1.812751113104569933e+00
2.066335773426198674e+00
2.070026128614406158e+00
2.181580070757822565e+00
1.850359221792085451e+00
1.917583315345801065e+00
1.666917669187635731e+00
2.134420932099676538e+00
1.940098972002720634e+00
1.858753384305526613e+00
1.869414910849563238e+00
2.557600122051327585e+00
1.726153893249336546e+00
1.990675475349848123e+00
2.242543086873848068e+00
1.761908517455408774e+00
2.354689791988266112e+00
1.812689033954071327e+00
1.827566377174527856e+00
1.721515886334801015e+00
1.815416900514931431e+00
1.989878582942360641e+00
2.039762425712228211e+00
2.043663772699638947e+00
2.066018321178671791e+00
2.162631598691747037e+00
2.220764171137532994e+00
2.101552765898937025e+00
2.088204713862666928e+00
2.055625490629205743e+00
1.785847712081531480e+00
1.842180696057541756e+00
1.689674225283005038e+00
1.943673103384708334e+00
2.156755519047800718e+00
2.330966047820742126e+00
1.826818986442371173e+00
1.515206650812331857e+00
1.912911282452395501e+00
1.833617210945062359e+00
1.785350870843014137e+00
1.590589313442448693e+00
1.921962829116445892e+00
1.764974556532768801e+00
1.954940891121981217e+00
1.822185026136263097e+00
1.751280369195409747e+00
1.996398770123881894e+00
1.505882823663379444e+00
2.072068153622549147e+00
1.775686057157558118e+00
2.190301682323676946e+00
2.424296144016677701e+00
1.906934638468789522e+00
2.088203256497327409e+00
1.578308372937261339e+00
2.031081326570203682e+00
2.055335143950862253e+00
1.993613488662997923e+00
1.981742376568810027e+00
1.439905538541183638e+00
2.058054538098537112e+00
2.686814281862549336e+00
1.389300657695486052e+00
2.101037998218803882e+00
1.874121371431742844e+00
2.012460502184036937e+00
1.989222601682172131e+00
1.913341551691253750e+00
1.828551157341007594e+00
1.823686893598066572e+00
1.977634166262601134e+00
1.527930901955888432e+00
2.219731718371950269e+00
1.872074462589088828e+00
2.018947667870907736e+00
1.507559552773841904e+00
1.817914540733516660e+00
1.923803868770456393e+00
2.133612466209665381e+00
2.099601428217288124e+00
1.948721940943443753e+00
1.927764700341723314e+00
2.158333309705946057e+00
2.350095797617868687e+00
2.040841163257908875e+00
1.215894200103693423e+00
1.752335946257307153e+00
1.873743884557679262e+00
1.930484663536273793e+00
1.878105114402601084e+00
1.692869892994242065e+00
1.858192398151004454e+00
2.027996635792792102e+00
1.989802731085739129e+00
1.938690519638536003e+00
1.725589703821668763e+00
1.832448172565410482e+00
1.792855191809296533e+00
1.675469399795114667e+00
1.707652427685178109e+00
1.927027458541960669e+00
1.609866580154613258e+00
2.244202763365232389e+00
1.760711304378923980e+00
2.031177249160041054e+00
2.034986251042520511e+00
1.896862090418089064e+00
2.185545049346397928e+00
1.251202038723186361e+00
1.859131055473086658e+00
1.804915402303398864e+00
1.570191458221030345e+00
1.738389653123019185e+00
2.022641976500155980e+00
2.080782310892848930e+00
2.162624958780447137e+00
1.892911585025276677e+00
1.946388994572768150e+00
1.771334778638605556e+00
1.816483502686582208e+00
1.999052428920468527e+00
2.004917122339382907e+00
1.931148619999668581e+00
2.071314632642614395e+00
2.000536563537109291e+00
1.773223282529625688e+00
1.862923777958161997e+00
1.925017929480067558e+00
2.068691306571698085e+00
1.615084482578385661e+00
1.959628991528230335e+00
2.151475484727646492e+00
2.283532892730997244e+00
1.723597162808907290e+00
1.791513599243820254e+00
1.942023487087404021e+00
1.887389240413137603e+00
2.267610930856855500e+00
1.703229637237226202e+00
1.596346919723572233e+00
2.064620883125639850e+00
1.775869207594897636e+00
1.989417560411006702e+00
1.816718836992226915e+00
1.566072839077113477e+00
1.606249440228289194e+00
1.821283124489785354e+00
1.986125794564508107e+00
1.813176634350432970e+00
1.733053858806561820e+00
2.051937148216659512e+00
2.050107677412390750e+00
1.724405786915454541e+00
1.879471822006623105e+00
2.334601588155050145e+00
1.951872851321076130e+00
1.909576979903519156e+00
1.988992956326937511e+00
1.882570791160693036e+00
1.790493085994683931e+00
1.810264631172411098e+00
2.211166709277424758e+00
1.662087619373194602e+00
1.378084362578387401e+00
2.078417978576148073e+00
2.097593283062951119e+00
1.865495053344002008e+00
2.195554792244873710e+00
2.104063928311780796e+00
1.701919741855420609e+00
1.841529570265260984e+00
1.514170393277044280e+00
1.781479450896835903e+00
1.978191237478122089e+00
2.088268109517067206e+00
1.701566676120688903e+00
2.473642559650040429e+00
2.210404073056850383e+00
1.889024398016308615e+00
1.905728010572364184e+00
1.876148778856497890e+00
1.824016244294937916e+00
2.206544133155894372e+00
1.982128408671590236e+00
2.169099306734503241e+00
1.715623619326013705e+00
1.972300591732384145e+00
1.796284958291709088e+00
2.242564389551201742e+00
2.023895241377059229e+00
1.769571740987180064e+00
1.888252784170956433e+00
2.203429975972952537e+00
1.910437478957736079e+00
1.658280101621989910e+00
2.031305684048070326e+00
2.045750619461784936e+00
1.615912777122158195e+00
1.728604949160474247e+00
2.216485815208787624e+00
2.362387806990466910e+00
1.824760457448213025e+00
1.811207193955753247e+00
1.847562401711820179e+00
2.094667723971659345e+00
1.986810538316821306e+00
1.906713130145363921e+00
2.011248107144580910e+00
1.901328503772401923e+00
2.204463526778663862e+00
1.870744241828431909e+00
1.712317504742442598e+00
1.963736551254527729e+00
1.856675926141625466e+00
1.819147556554639333e+00
2.023721371126275148e+00
2.015551082651285242e+00
1.754176345357735256e+00
1.964776307857809101e+00
2.297965614843206605e+00
2.293641241831340771e+00
2.292875478073222340e+00
1.862864707825396815e+00
1.830184380590979432e+00
1.635272290479272916e+00
1.693019934174479824e+00
1.909970455659214084e+00
1.826973080963720353e+00
1.999597754237548042e+00
1.660774702413951198e+00
1.839215480726311025e+00
2.107386169088943273e+00
1.981755204163624162e+00
1.857029558162098359e+00
1.973532493876152039e+00
1.880394293939624539e+00
2.199912472730930713e+00
1.958982544954023242e+00
1.954581657262424166e+00
1.856725106956371052e+00
1.692624395350716515e+00
1.600859976794889672e+00
1.975648073531851789e+00
2.006763904547522959e+00
2.083634377153648742e+00
1.822798935085725214e+00
1.976484824737554158e+00
2.048169784577732244e+00
1.981941796570392489e+00
1.913348678116893131e+00
1.835962297299731150e+00
1.741420519051707361e+00
1.745792495416384149e+00
1.926171392906221635e+00
2.078530789159954040e+00
1.690761084051463081e+00
1.990004060418305798e+00
1.913851174798756771e+00
1.574804435962200211e+00
1.955804332396390732e+00
1.497885597492313314e+00
1.956849615070093806e+00
1.675674702143640671e+00
1.928485555160751375e+00
2.012525139518650086e+00
2.088184363127357113e+00
1.782318378603481968e+00
1.853801597121928157e+00
1.671059180164856661e+00
1.527612199530391290e+00
2.032908229165327096e+00
1.903743770573012695e+00
2.218016207025983455e+00
2.033198273050145666e+00
2.160549800578761559e+00
1.665676291069343229e+00
2.191709233499874010e+00
2.048612632475375950e+00
1.693412518927040811e+00
1.870748827115015445e+00
1.733825909785116304e+00
1.935387372053633426e+00
1.434793163413841555e+00
2.129511235857718621e+00
2.092080124126794338e+00
2.236147210529713547e+00
1.725922489775923996e+00
1.918879441154361487e+00
1.340037830421143994e+00
1.997029673169964603e+00
2.217944865523940212e+00
1.840644197125343551e+00
1.725559663560262580e+00
1.973547316718973876e+00
1.702759172501966622e+00
1.849586725280776278e+00
2.145224179474005677e+00
1.446407791778064666e+00
1.880466980889825113e+00
2.123581401150510750e+00
2.246225511159584354e+00
1.945517047816013756e+00
2.072851965906951310e+00
1.748337609995308739e+00
2.199971268198092744e+00
1.802247709775922191e+00
1.802813230890787377e+00
1.791131069548913102e+00
1.750224353593599513e+00
1.953182789069807690e+00
1.907343434183699227e+00
2.199509506032084616e+00
1.950014219403182425e+00
1.900131775866698680e+00
1.872046679755644760e+00
1.899554707658392738e+00
1.710135439301206484e+00
1.998046052028484176e+00
1.844961387813799814e+00
1.891676020298657779e+00
1.892307754988082014e+00
1.695238396473806031e+00
1.715174785293833049e+00
2.150587169804242027e+00
2.104294158081306598e+00
1.926179157956807941e+00
1.619990784122705030e+00
2.098338883093620488e+00
2.107816053925719135e+00
1.881280991854524132e+00
1.902492569861648830e+00
1.744905257072933535e+00
1.818692696413291454e+00
2.316477232735364655e+00
1.548140980949671563e+00
1.919975362965009813e+00
1.818524196290252082e+00
1.940300877046818862e+00
1.584616444751367537e+00
1.619473332692913603e+00
2.051199529973727564e+00
1.514952496999249831e+00
1.863634563269189748e+00
2.173473629360827886e+00
1.726907078635229187e+00
1.731912473288483634e+00
1.790751657438207411e+00
1.890210790654120343e+00
1.626372039094182265e+00
1.848466984668722501e+00
1.664700844377875022e+00
1.761230990215441716e+00
2.141725175592219088e+00
1.711609348999145297e+00
1.915826930838609998e+00
1.786495724240522831e+00
2.078241234263486170e+00
2.169348691440848409e+00
2.415867489225565379e+00
1.810519145414153819e+00
1.733585042382572716e+00
2.071516630862205943e+00
2.354006778723217508e+00
2.222564117495667624e+00
2.005303986907739588e+00
2.032545398387453073e+00
1.747686858806702492e+00
1.912044734937685453e+00
1.897963550003750832e+00
1.639330374382661049e+00
1.860374285504512226e+00
1.924491659990336556e+00
1.762395844688645408e+00
1.649619204493304903e+00
1.915178338668071190e+00
1.723274127176128490e+00
1.871194535373502665e+00
2.194904311771175731e+00
2.064458418630602310e+00
2.058051681143308720e+00
1.830281985124492250e+00
1.759759915905243943e+00
1.973178830248802473e+00
1.858146801638946410e+00
2.248830274753280900e+00
1.589016931743818750e+00
1.620360597674937120e+00
1.647655233210850723e+00
1.737358263753323362e+00
1.742728442325190530e+00
1.684882206190812859e+00
2.034501144194169608e+00
1.743381322803542854e+00
1.893000933864980473e+00
1.808066952202063815e+00
1.704789770938540672e+00
1.928734664735776594e+00
1.978927821211235338e+00
2.178794208635423502e+00
2.071050640695502487e+00
2.135587591350679659e+00
2.103795071761382918e+00
1.996186985120344648e+00
1.815129046250276934e+00
1.959249800308437761e+00
2.026720158572512087e+00
1.983514011048597814e+00
1.764590831875867849e+00
2.041812372102018713e+00
2.160890028612904690e+00
1.383441523345260382e+00
2.196562371483536946e+00
2.025115924189083927e+00
1.975650437595092734e+00
1.874551733032685297e+00
1.993706475903662900e+00
2.146597607876863378e+00
1.958228448764394392e+00
2.129266022440863715e+00
2.070329580539978842e+00
2.301413067352144903e+00
1.850251744418637267e+00
1.627693527136438556e+00
1.877755146484137772e+00
2.020933948216145915e+00
1.856085930149025787e+00
1.716093930156490366e+00
2.131612549353326891e+00
1.775048545969004632e+00
1.860372854384015229e+00
2.215637279475701327e+00
1.950550326034850679e+00
2.049574919043017474e+00
1.681146026014078920e+00
1.904054348713562828e+00
1.770969643549497485e+00
1.677565981786114824e+00
2.000976422887824402e+00
2.016073506371606872e+00
1.771862255067581993e+00
1.823358761926249461e+00
1.974097906792873669e+00
2.096784317476875437e+00
1.862356873625151898e+00
1.986401802229988744e+00
2.084536793980606095e+00
1.927736610187590571e+00
1.654242795631321483e+00
1.631961720245302505e+00
1.815505238067363969e+00
1.667501647368137885e+00
1.845768101755804302e+00
1.935056996502737769e+00
1.880192514761175770e+00
1.983786566800403550e+00
1.784263024986993296e+00
1.998543330085081449e+00
1.832259529324906211e+00
2.303069287295811840e+00
1.731112532409608828e+00
1.895940591206457526e+00
1.588546073760798594e+00
2.175796898071483021e+00
1.871731502679174319e+00
1.685272869557382869e+00
2.017774892912183926e+00
1.786151777585686551e+00
1.832466349130645655e+00
2.178555066181852684e+00
1.801198790002498828e+00
2.060573713834134235e+00
1.910277997477815015e+00
1.473401717206889172e+00
2.025697733580297477e+00
1.567202267826412809e+00
1.687393568087771856e+00
2.224232181681750298e+00
1.670192901133050745e+00
1.503506229597673993e+00
1.792147346150791520e+00
2.212631816168728172e+00
1.969508237784360460e+00
1.968716059214891123e+00
2.145220809491619640e+00
1.598520706462728036e+00
2.052600315193817249e+00
1.809996488254147939e+00
1.689441743382759098e+00
2.285467474267735444e+00
1.984482179445895778e+00
2.440622811435196660e+00
1.963860193849485070e+00
2.055063842380461914e+00
1.930652724834975631e+00
2.234338462750772969e+00
1.900384976076724630e+00
1.677811572669676288e+00
1.689450525587041563e+00
2.023283534925168770e+00
1.872557576018243575e+00
2.185489854298641177e+00
2.139599556862946006e+00
1.735273360255712438e+00
1.941307347024805008e+00
1.999418815154823115e+00
1.954260242327797936e+00
1.358711429573180141e+00
1.871044727421231402e+00
2.110923320460775354e+00
1.621887317290629182e+00
1.567184620837698272e+00
1.804183599975268448e+00
2.263183063316975829e+00
2.087126098563038212e+00
2.282636895805906896e+00
1.975176553762556964e+00
1.916724499272940418e+00
2.217986907273331365e+00
2.050306528444799881e+00
2.318777693755561753e+00
2.101973862328682330e+00
2.120197554789917671e+00
1.785427598126198223e+00
1.689634644880574577e+00
1.789632494050382050e+00
1.915530303514080934e+00
2.005478839585821405e+00
2.162125063792293300e+00
1.450917683018036364e+00
1.601933309853628362e+00
1.802874754084204945e+00
1.827461848373807207e+00
1.973240295937586541e+00
1.911962189052395011e+00
1.877617426315519644e+00
1.954871810743908256e+00
1.993204112462866107e+00
1.874796225299869556e+00
1.865569586992448459e+00
1.776442636238621420e+00
1.495592186367564080e+00
2.162664243239383222e+00
2.348985365492477495e+00
2.092917017705787419e+00
1.985242436752488571e+00
1.902960304166706251e+00
1.718683930851066410e+00
2.103659404491784013e+00
1.590548302683776782e+00
1.744330909229163451e+00
2.093167535160134651e+00
1.765021952461965027e+00
1.838088460904323984e+00
1.656163353789649850e+00
1.979429457552164484e+00
1.860971963977124499e+00
1.723905832567698582e+00
1.997567627901403853e+00
1.905401017203936842e+00
2.073220579951590814e+00
2.016012933574123256e+00
1.740474921442779488e+00
1.974877116634607077e+00
1.773278380916885277e+00
1.693594019771306414e+00
2.087667944283050137e+00
2.081548855690801059e+00
1.779140585265772234e+00
2.036106344317613726e+00
1.865781579062473661e+00
2.278669488070112159e+00
2.062851774828935891e+00
2.120383791648625227e+00
1.653001780111465591e+00
1.689910400855909600e+00
2.029450399531958382e+00
1.860569447444339941e+00
1.960970385955041362e+00
2.081919261584880942e+00
1.882667596710661639e+00
1.474105689648524731e+00
2.147118947391412735e+00
2.116961000748413646e+00
1.646046041528685944e+00
1.963848407369731097e+00
1.618437697978277745e+00
1.525961382750681494e+00
2.117094466342329895e+00
2.082520273892225937e+00
1.666299116823669380e+00
1.437539271508407879e+00
2.070578556153686023e+00
1.635311430042099445e+00
2.061256343279162184e+00
1.924811114124404865e+00
1.933773483105218682e+00
1.996250226526266491e+00
2.036216223119329705e+00
1.832652207665435018e+00
1.856997897570907829e+00
1.440511829401123212e+00
2.002344257271155392e+00
1.707547492793612287e+00
1.886212066033428947e+00
2.392464082402721903e+00
1.799929966795225988e+00
1.621412165316124643e+00
2.080286741522793026e+00
1.941443571472161178e+00
2.221109119790501740e+00
1.667778779971200720e+00
2.007994389720027861e+00
1.547344603632781812e+00
1.722057124300027109e+00
2.325023980126942114e+00
1.798260938956208310e+00
1.981598428921216293e+00
2.113254576006676100e+00
1.846504225471076177e+00
1.854504834673097013e+00
2.125762732713290415e+00
1.657765835083070183e+00
1.623751295818249174e+00
2.052202889949801712e+00
1.750223413615064283e+00
2.190054805922932779e+00
1.902033227089735101e+00
2.301991614728470026e+00
2.079438376190313242e+00
1.634589655405451758e+00
2.116584851612712370e+00
2.156858864711417745e+00
2.060634647296671673e+00
1.906579568856454410e+00
1.895611420822353121e+00
1.903136517028693131e+00
1.588003647270418206e+00
1.781584080503388456e+00
1.872856494245281000e+00
2.040223880783762045e+00
2.108898498445415992e+00
2.039901243940305253e+00
2.031119137438005318e+00
1.996309003295086315e+00
2.107001614328396055e+00
1.731801247710371694e+00
1.440404454600328510e+00
1.993501033440422621e+00
1.600327265845410851e+00
2.077650718641194771e+00
1.724387844080183863e+00
1.794205168658001837e+00
1.576662344116333880e+00
1.679718129888483791e+00
2.253317601239373857e+00
1.886179101977960793e+00
2.083879345892893920e+00
1.870064391738623710e+00
1.927180218403593770e+00
1.799123517262506411e+00
1.667118653920978799e+00
1.831261116736075722e+00
2.039109469419653653e+00
1.566995116099827445e+00
1.872924259719946027e+00
1.713665931897173866e+00
1.896384303994889775e+00
1.921936553544764781e+00
1.892551984664326170e+00
1.692514817951356720e+00
2.242802402722665622e+00
1.913822445186207366e+00
1.985782773033280435e+00
1.918994668397653536e+00
1.842309487854262517e+00
1.915055790024636773e+00
1.974955338119314119e+00
1.956310646916000540e+00
1.912249304472162903e+00
1.719231497141580300e+00
1.725366041598922262e+00
2.067772840631464160e+00
1.846703171059854265e+00
1.934197477715758895e+00
1.996041346277318329e+00
2.219028374028921391e+00
2.097361937592612691e+00
1.951864424382813157e+00
2.125984129652667143e+00
1.764970979166538001e+00
2.122334506268308107e+00
1.966726908474894842e+00
1.979968558093834652e+00
1.902523972571321442e+00
1.957649224394867105e+00
1.990478168327378450e+00
2.130712091813282694e+00
2.034860018973086326e+00
2.257804816157955141e+00
2.135015124130192898e+00
2.074718484346303793e+00
1.979034295759754869e+00
1.638990851599739340e+00
2.125100916903545301e+00
1.807898918921983178e+00
1.780683711644554634e+00
2.167229890482095911e+00
1.775824466963431103e+00
2.098594314626944790e+00
1.947778577862377292e+00
1.578941814498837637e+00
2.052540673546895178e+00
2.323026377538116805e+00
1.497784851793491079e+00
1.539357399628983103e+00
1.930545614024975043e+00
1.935386881018807959e+00
1.739806935315926673e+00
1.668786387689414452e+00
1.856744445058543969e+00
1.870025262710940828e+00
1.863500805877730038e+00
1.884580558401869332e+00
2.137056496752773871e+00
1.809071549974560655e+00
2.094673196713480845e+00
1.358567295987201717e+00
1.727949403850430388e+00
2.027918743981267813e+00
1.935267371115152679e+00
1.862730655494529763e+00
1.944245311659888342e+00
2.114147566596601635e+00
1.917979377784664763e+00
1.822527428414113082e+00
1.570324149508968370e+00
1.929512180458252901e+00
2.387442604308718241e+00
2.334668187789608940e+00
1.752563483460015448e+00
2.097603709760138990e+00
2.009309239570120198e+00
2.035813901987955088e+00
2.361701754632995698e+00
1.869403084177360563e+00
1.934665654124050560e+00
1.761238607800235556e+00
2.147245003555329657e+00
1.741035017991821920e+00
1.792471054892823101e+00
2.043336076110735977e+00
2.108503505241004827e+00
1.975779430212587728e+00
1.423543558012584587e+00
1.997077163485139417e+00
1.938755947702154314e+00
1.593954958762814567e+00
1.604511268596573448e+00
1.903077440756030247e+00
1.367371692842480613e+00
1.636181871335453231e+00
1.990070952018138106e+00
1.460965930159269899e+00
1.749179441941601354e+00
2.132469362011440328e+00
1.817378706139543221e+00
1.999703500304143677e+00
2.118200069389044593e+00
2.015259374517731850e+00
1.980189145061425515e+00
1.938961732739883148e+00
2.117648497168566291e+00
1.755181031469399411e+00
2.025394513712492905e+00
2.095796020442507235e+00
1.838516034773743479e+00
1.740906162275140501e+00
2.069173893733899927e+00
1.909863131634011335e+00
1.972505639143826039e+00
2.149096166353760662e+00
1.867297647163380647e+00
1.703552095443974013e+00
1.996129022508791540e+00
2.009917300554669328e+00
1.451403164183745931e+00
1.770252409446036568e+00
1.871328318979278205e+00
1.797799800492103417e+00
1.938518897086849879e+00
1.770988112635982326e+00
1.996935728193594217e+00
1.759916701436205155e+00
2.346173493354231976e+00
2.045488412476037077e+00
2.243233127312370012e+00
1.952196825575610140e+00
1.933341446039521294e+00
1.640149345971932293e+00
1.821252646742587133e+00
1.640423163521847805e+00
1.919748511225691345e+00
1.964755586912787955e+00
2.205266117669109072e+00
1.760495652178019288e+00
1.925677433333862876e+00
1.767721988117843646e+00
2.187739487644803305e+00
2.124836134628036888e+00
1.426148656218540811e+00
1.754399825811554292e+00
1.958464471679028929e+00
1.852469650362066345e+00
1.752290134980291958e+00
1.734728058287162700e+00
1.837901966295198752e+00
1.788092045014036291e+00
1.680874879854804771e+00
1.860299335668226473e+00
1.736067088039962680e+00
1.796594954751199458e+00
1.914623491927859522e+00
1.986496742812591254e+00
2.164736358127800742e+00
1.929218195511421596e+00
1.762251919347190610e+00
2.349472080913090011e+00
2.059874518319226411e+00
2.181827284177481729e+00
1.736862896986534288e+00
1.919713752308429333e+00
1.868384579507682330e+00
2.143851817434992313e+00
1.954257500359531496e+00
1.744746139168107613e+00
2.262166582078290133e+00
1.832126138495656642e+00
2.046293107460559924e+00
1.671323513640112113e+00
1.919551003846034387e+00
1.833667989336085657e+00
1.825900276403770617e+00
1.488244435574961333e+00
1.802345584280882651e+00
2.126532196554752119e+00
1.740401114222624113e+00
1.937136359886576509e+00
1.853203510412466004e+00
2.019684565884685590e+00
2.256996110235525599e+00
1.867457267626065009e+00
2.473790670760199983e+00
1.819856601815165176e+00
2.025107176395686714e+00
1.592795140496281903e+00
1.850965537006919126e+00
1.994782618901537630e+00
1.912302915363850442e+00
2.019936531863285811e+00
2.234550836061456547e+00
1.525086954938455364e+00
1.877826596868884534e+00
1.769600309014497608e+00
1.742440215924676350e+00
1.755108321036294106e+00
1.653568540388044239e+00
2.310131912814867405e+00
1.429470752291083224e+00
2.041430571509547764e+00
1.807423195104591374e+00
1.986743848138941670e+00
2.284683353084695057e+00
1.918114693556052242e+00
2.205918063620353919e+00
1.487693099158822418e+00
1.822082387727691932e+00
2.143917101275255810e+00
1.677911769421615240e+00
1.573797745946082793e+00
2.113194776877857173e+00
1.862188749223113726e+00
1.942488313421103729e+00
2.017379619956912951e+00
1.856817582735607264e+00
1.949651267986286074e+00
2.086757175064123615e+00
1.795498455648897318e+00
2.109143940598507516e+00
1.982192654150891631e+00
1.606609483013212492e+00
1.909952132231455657e+00
2.327875076126211695e+00
1.902165699535844245e+00
2.100376594887302772e+00
1.929456662015256896e+00
1.928434574826423553e+00
1.983586184566035415e+00
1.832616588094641230e+00
1.856787915249704213e+00
2.270639839279207539e+00
1.616936766979035989e+00
1.918435890731074567e+00
1.890269864144884959e+00
1.838512410786673490e+00
1.523540182328078529e+00
2.179169670468673825e+00
2.220136410553997131e+00
1.833416984449036002e+00
1.962722158879824264e+00
1.936568901929485609e+00
1.867212838962204913e+00
1.779283635873649905e+00
1.698187309724757732e+00
2.026346010216933280e+00
1.861636674739904462e+00
2.085689684274733668e+00
2.147632176010328298e+00
2.203169768852155652e+00
1.889226084420307927e+00
1.869408226652127025e+00
1.847443787748810795e+00
1.809035899717624352e+00
1.749343247526402800e+00
1.608696863476083427e+00
1.822485436157694982e+00
1.666151112803393675e+00
2.165451030483080519e+00
1.944549990270962425e+00
1.956346422399176221e+00
1.766759362733079319e+00
2.094807366316897568e+00
1.849903816711433890e+00
1.910469142531813658e+00
1.916808022802047873e+00
1.944822317842065829e+00
1.843406696647594378e+00
1.945524623712376666e+00
1.803117793344634956e+00
1.846970266269049921e+00
2.243200773157159933e+00
1.736669158568442839e+00
1.725916257559322764e+00
1.377367424253034489e+00
2.265390830581906378e+00
2.057491161717547090e+00
1.874061906451832460e+00
1.465698445971765462e+00
1.886165240433912427e+00
1.863229521986704107e+00
1.954140680097397942e+00
1.912910491489291154e+00
1.970646364813706919e+00
1.770703364715897621e+00
1.755113003792269311e+00
1.878225280575414269e+00
1.914940299436625359e+00
1.716144659415127505e+00
1.990057380941588461e+00
2.262423248480303073e+00
1.990514275052406079e+00
1.828683067107722326e+00
1.791332208228717304e+00
2.236714396285838902e+00
1.962616843054843851e+00
1.950901783584201965e+00
1.942276617644606462e+00
1.593303981413370263e+00
2.027371316098980358e+00
1.779818096166184693e+00
2.436355768707666680e+00
1.919120582651211437e+00
1.659463635589514263e+00
1.897538107544533004e+00
1.783825636612810461e+00
2.020554683668655649e+00
2.348823380578159092e+00
1.979893897117144475e+00
2.142299137370914597e+00
1.955565509716494121e+00
1.744402826387702499e+00
2.093668441028351701e+00
1.841955267276250474e+00
1.916363456375091312e+00
2.122911144077025636e+00
1.766667860428909664e+00
2.325748949641378793e+00
1.634851073804144628e+00
1.850836425795974405e+00
1.815698376806523573e+00
1.273833032874203797e+00
1.777335027148693181e+00
2.123659690425496294e+00
1.636007500857430408e+00
1.709965573113856774e+00
1.515076698873007777e+00
1.672760264492848314e+00
2.265330347240773534e+00
1.982481270461440737e+00
1.535748421510702899e+00
2.101739402641282339e+00
1.843927888929082659e+00
1.704130085408544604e+00
1.786877174212107011e+00
1.583057638506719655e+00
1.702355344768051060e+00
1.897584558652257058e+00
1.802915426236599616e+00
2.015838962969416226e+00
1.866519768474096841e+00
1.942105801247744790e+00
1.838537992826505318e+00
2.021162644219308024e+00
2.042775657098581110e+00
1.791412247211692010e+00
2.114691744773509630e+00
2.043627269574970651e+00
2.042755314071746042e+00
2.205421557733186155e+00
1.910181932506805458e+00
1.993619408242329527e+00
1.998702875436078719e+00
2.138771514518203798e+00
1.980514680586593634e+00
1.930632765967587039e+00
1.583852386845620464e+00
1.838435814829449955e+00
1.724131789545556348e+00
1.948794226890120829e+00
1.882047593613930037e+00
2.006845633853463262e+00
1.870954377714427297e+00
1.925505075224511087e+00
2.085877357307857505e+00
2.015279764812197172e+00
1.677272942868973216e+00
1.874953358687669658e+00
1.719136185207773115e+00
2.244453019035224539e+00
1.918751314038210865e+00
1.930850028489317305e+00
1.793747642374991402e+00
1.815805721081625412e+00
1.810485555456729845e+00
2.042535781680353324e+00
1.796682010706787569e+00
1.952524705477423295e+00
1.814933714344758142e+00
1.623892277638793402e+00
1.929443916201883935e+00
1.791969076270602645e+00
1.817483422627197864e+00
2.115825181097135577e+00
1.632060480910226152e+00
1.804536553059365778e+00
1.955594861477870428e+00
2.049103411509882289e+00
1.850325417070129097e+00
2.006090558806993496e+00
1.922417899556574605e+00
1.989760867118991472e+00
2.039184122151143086e+00
1.855088457439635130e+00
2.207747414543720144e+00
1.822589848117662115e+00
1.406945517097525578e+00
2.046818208375490666e+00
1.560859257261439037e+00
1.857189060720699780e+00
1.795895189449204787e+00
1.732116924647259415e+00
1.749593557124080823e+00
2.059852497451883035e+00
1.898221694429418793e+00
1.779778638946231561e+00
1.816499938978432427e+00
2.169930725179443076e+00
1.831972155263275948e+00
2.109636500593746078e+00
1.942842076346124269e+00
2.064414130749249399e+00
1.604556956043026394e+00
1.577264380679609390e+00
2.102901923651544713e+00
1.586054460960856893e+00
1.835571956148054573e+00
1.764347514640029368e+00
1.816369218595029977e+00
1.864506402135274632e+00
2.069339602804208145e+00
2.122521849540633720e+00
2.050148931874949287e+00
1.829783710600144442e+00
1.817164041529194529e+00
2.299765834787943053e+00
2.387800459954413590e+00
1.948697206737479926e+00
1.511790053533152989e+00
2.316419398847840760e+00
1.963156534256447650e+00
2.146619872688571018e+00
2.142392923287707251e+00
2.157553990954646395e+00
1.979483221698511430e+00
2.236114314772830181e+00
1.845294663343720165e+00
2.092545904744391727e+00
1.662843289121846313e+00
1.864933225045088516e+00
2.199998337881233113e+00
1.704730806556362888e+00
2.004479347540662371e+00
2.120363249557370100e+00
1.839735509826806004e+00
1.577139490323086646e+00
2.052146113198233923e+00
1.814720665352575146e+00
1.992175848961253992e+00
2.052247555470143148e+00
1.905683479855692086e+00
1.925687068543384228e+00
1.951193684719070953e+00
2.050214065734722979e+00
1.842363563938190341e+00
1.946077206051976427e+00
1.640052272328629046e+00
2.000355690888637739e+00
1.782301284654995266e+00
1.957717009864326618e+00
1.894723876643960025e+00
1.771238049557487315e+00
2.007550835381918919e+00
1.694726096232816337e+00
2.014000954795543752e+00
1.958859453519047111e+00
1.944517563381689573e+00
1.909241630089153929e+00
1.797925584072683325e+00
1.780768676491575331e+00
1.656038123478444035e+00
2.152400232712089245e+00
1.939833080972745760e+00
2.062778766277104658e+00
1.389647246004772629e+00
1.728814721685891564e+00
2.171937144972158062e+00
1.659559998330508712e+00
1.890996114842657949e+00
1.912138289968596583e+00
2.223155671755575824e+00
1.777090843137251630e+00
1.805135762181189429e+00
1.880508951105754223e+00
2.202721289336462274e+00
1.721187102255090418e+00
1.573851812094512415e+00
1.746385812060426534e+00
2.027127536071788416e+00
2.296217386661203896e+00
1.616945135959344526e+00
1.991168670071446156e+00
1.785106343067724533e+00
1.960192701381038072e+00
1.967271960398500719e+00
1.886753700855221538e+00
1.741462925848514365e+00
1.691385634948575634e+00
2.332019424978592159e+00
2.099052965264065929e+00
1.464606306445336736e+00
2.141634873254611104e+00
1.598587805908143755e+00
2.001515879583487756e+00
1.837747074880931475e+00
1.920663290408338053e+00
1.957802115245654617e+00
2.216492005050474834e+00
1.934926473407048153e+00
1.783906067450564903e+00
2.063572278697082041e+00
1.920305840219206805e+00
2.244644831056150647e+00
1.991608997319454621e+00
1.907179676812391866e+00
2.133320834097215180e+00
1.887525598145812555e+00
1.701593794541773841e+00
1.959093498308788428e+00
2.068239352003738318e+00
2.038386522049730143e+00
1.806184481614804271e+00
1.874679386242920742e+00
1.758608597002647933e+00
1.921605224862419581e+00
1.947961924727057870e+00
2.007325402967112371e+00
2.102828643948675857e+00
1.695386788555606650e+00
1.816285815563960737e+00
2.082747075802820369e+00
1.990646976373121602e+00
1.945173176656213476e+00
1.550084499227178059e+00
1.922561772437170857e+00
1.839342407493349985e+00
1.704264611341789415e+00
2.201319933663009820e+00
2.001085289301141490e+00
2.016518126851806869e+00
2.112628250663273199e+00
2.234385971850519237e+00
1.973927912707033050e+00
1.912198692947889578e+00
2.072363374033073580e+00
2.101000233585442523e+00
1.723892461085035910e+00
1.800436300956709923e+00
2.439354106463674565e+00
1.813997323726276534e+00
1.914575252085187751e+00
2.102966712183615972e+00
1.976361537382343991e+00
1.844696805376894844e+00
2.051010974665653741e+00
2.175852887937981706e+00
1.667240598983054989e+00
1.755156441644162735e+00
1.526232823946775730e+00
1.675374761138007873e+00
1.874851992051096650e+00
1.915392948648168669e+00
2.105226571905922661e+00
1.717112947797139189e+00
2.092849477478234466e+00
1.528993391315377037e+00
2.283292296508120156e+00
1.838130961400765040e+00
1.735523792550563327e+00
1.408135187071825722e+00
1.778486530436714785e+00
2.041469572087681872e+00
1.758500342914267156e+00
1.813920056028303307e+00
1.886618349294151065e+00
2.221158281352527020e+00
1.863689037749517885e+00
2.009576801017455061e+00
1.902431258578033635e+00
2.193926004301520294e+00
2.120046978870172349e+00
2.094924781618458187e+00
1.995428276467010820e+00
2.081999520990209795e+00
1.572976203188445998e+00
1.796931993468814159e+00
2.009690582776932022e+00
2.018541597564773582e+00
1.886701098325954673e+00
1.415711839139225159e+00
2.077788072091867555e+00
1.761495097275894706e+00
1.501317938159736354e+00
1.617936348036445926e+00
1.784013101217524655e+00
2.252687825822500933e+00
1.721647188341152601e+00
1.984537249046369523e+00
1.800355922439530021e+00
1.860797910884932627e+00
1.960662491537271235e+00
1.880500409471878243e+00
1.915585166373552584e+00
2.250493441715703202e+00
1.887017560702488383e+00
1.847440788972821268e+00
2.274238179760107226e+00
2.273945454079003170e+00
1.800358223270210223e+00
2.002246002071484732e+00
1.682229052912608713e+00
1.954469309556191137e+00
2.059355973652253979e+00
2.094516867805943594e+00
2.065139984636768400e+00
2.069425213478575998e+00
2.077455509165162084e+00
2.209429292311660298e+00
1.905972128236214980e+00
1.782355132706981760e+00
1.608219823305039098e+00
1.859045204076390290e+00
2.061926321574028886e+00
1.855857841684487308e+00
1.543493962365070526e+00
1.883236146073320016e+00
1.660969549970221282e+00
1.796554152646190117e+00
1.960520129284429425e+00
1.844839346492413323e+00
1.729254791960109783e+00
1.891901597382704692e+00
1.931587424577203782e+00
1.894654831492522451e+00
1.962710724614642022e+00
1.929415645520508482e+00
2.201176392379539326e+00
1.840650203063284973e+00
2.086372707967254492e+00
1.675020691238232162e+00
1.826643776311285938e+00
1.869798640767520004e+00
1.577018367273565369e+00
1.698343859810983458e+00
2.222766699904877630e+00
1.634361704750913358e+00
1.770158578090621493e+00
2.100141259279310724e+00
2.125628206181074731e+00
2.095369762798546809e+00
1.781765820358272467e+00
2.082770111719403960e+00
1.467614381231217013e+00
2.171623322028881642e+00
1.800683041163896547e+00
1.636777329779574019e+00
2.290936053552461438e+00
1.751757985759335945e+00
1.944424785859561133e+00
2.191535626320685104e+00
1.878288570850994432e+00
1.818795954236384738e+00
2.177218750503153277e+00
1.911997152731196747e+00
2.069308739711545275e+00
1.915106946288489320e+00
1.789020667608262505e+00
1.709295601644529761e+00
1.999267363273663944e+00
1.918631068859627309e+00
1.875735801949463655e+00
1.960753999318311180e+00
1.846566051960053967e+00
1.833406345215811806e+00
2.376577682588669749e+00
1.706408117998991836e+00
1.962137948224902617e+00
1.626006458580423919e+00
1.544786708455190061e+00
1.649580475536811308e+00
1.732684076663837613e+00
1.930482000261190212e+00
2.068832028244473875e+00
2.231756702993267005e+00
1.713540967945261340e+00
1.722282132648475184e+00
1.958850454068601143e+00
1.563089320124361414e+00
1.840617615381956451e+00
1.734269781527467247e+00
1.925480996232408870e+00
1.854733197004545975e+00
1.860968599788998867e+00
1.860592110867956839e+00
2.055208811050856177e+00
2.009740993753049931e+00
2.134570830712540612e+00
1.732521517133057021e+00
2.181670779847204145e+00
1.677419105687834255e+00
1.912449268897969068e+00
1.894295390045576566e+00
1.735690822502195418e+00
1.679823761635085733e+00
1.997154314511890183e+00
2.175777410978757320e+00
2.227662827995001482e+00
1.886965451113459480e+00
1.718936821143837390e+00
2.131245087300646990e+00
1.667992083537391368e+00
1.689498376234498833e+00
1.882772555387262292e+00
2.228613796695786853e+00
1.946697131443421158e+00
2.040390139096462274e+00
1.949741754394562543e+00
1.643848582622487120e+00
2.095282282821084863e+00
1.590415549401452022e+00
1.574577840388914796e+00
1.543002984040106051e+00
1.683693236731450105e+00
1.910320407434314083e+00
1.852560572190782739e+00
1.889748232431728514e+00
2.157660931055104925e+00
1.848679611167378445e+00
1.665331688021109535e+00
2.034900876793657609e+00
1.809652943084479881e+00
1.896665852327499957e+00
1.858617429033897483e+00
1.541191335622689618e+00
1.702110709451262194e+00
2.148378159424531919e+00
2.079114595716481606e+00
2.028521951495045439e+00
2.067380431140235508e+00
1.682158686662187819e+00
1.890344021628322491e+00
1.889521370053009797e+00
2.306863368776400858e+00
2.080757232482852714e+00
1.784243835599860661e+00
1.745845609610259919e+00
1.858353120980929862e+00
2.158829451279268064e+00
1.793680387978307422e+00
2.014508582631520106e+00
2.022016293161070788e+00
1.903199382967268427e+00
2.126452347042040891e+00
1.945797784226799720e+00
1.902475586801867014e+00
2.023303230868679581e+00
2.012096947052889995e+00
1.940355328845589922e+00
1.937935965262910232e+00
2.512708787124827481e+00
1.887693489612276343e+00
2.056966883872290097e+00
2.066289059120579807e+00
2.117067110200647306e+00
2.002867753226552416e+00
1.853148315454573369e+00
1.680791575583722386e+00
1.877307102981913056e+00
1.751930513952238977e+00
1.592250881416814146e+00
1.924890123550877963e+00
2.075365509373753969e+00
2.190542206982716511e+00
1.839408173242742972e+00
1.988385031719245299e+00
2.040693056015799645e+00
1.625546015893625906e+00
1.833579423224229510e+00
2.360015098396731847e+00
1.804787104285987542e+00
1.853280815652370794e+00
2.238120273533657389e+00
2.275007045896665137e+00
1.686091707508062365e+00
2.120433373940785682e+00
1.796781068290988603e+00
2.290877404214899826e+00
1.944355404340993854e+00
1.892500539657000047e+00
1.784410781161366977e+00
2.008335882617552137e+00
1.805783621382741844e+00
1.732729251526261338e+00
1.727373106772918332e+00
1.735718376640460248e+00
1.865937177648815171e+00
1.385090960544222760e+00
1.943876873084523282e+00
1.726242681621616537e+00
1.935550660832297876e+00
2.000955552189139564e+00
1.858719791930767862e+00
1.871256666672507896e+00
1.613503916510394598e+00
1.989769420370846031e+00
1.705091623818015600e+00
1.797787200922228212e+00
1.632301535313745333e+00
1.801018454560402438e+00
1.735650514760281871e+00
2.088380118639725058e+00
2.023707776344735976e+00
1.835546653307862153e+00
1.749473030100199722e+00
1.926410670613088350e+00
1.657051218240194412e+00
2.150450902112768681e+00
1.955432056959316434e+00
1.933914599502096987e+00
1.800898023321994446e+00
1.746860894117389984e+00
1.875501100955280664e+00
2.285410801541134962e+00
2.361560676030920014e+00
2.023142825177916215e+00
1.877817537116170499e+00
1.768286983782350941e+00
1.672521868278249668e+00
2.396004641607207830e+00
1.737432294730463900e+00
2.337690358474372232e+00
2.031665684834838892e+00
1.892381469817619122e+00
1.728986728323181454e+00
2.097110113996667025e+00
1.791561379181499714e+00
1.833839886894964799e+00
2.102925978998359646e+00
1.914104211784923182e+00
1.833318572275604241e+00
1.922094590339667564e+00
1.836490711979340995e+00
1.998918598342942943e+00
1.683233590459228601e+00
1.738722389207218777e+00
2.065301587419342777e+00
1.869257879159138103e+00
1.508502402006936638e+00
1.546999098816834284e+00
1.731539353449413454e+00
1.950376708784503199e+00
2.015453183865121733e+00
1.904274715678376584e+00
1.970385763379057575e+00
1.912322611024496188e+00
2.027776899511115172e+00
1.814371527372850235e+00
1.847251186301992476e+00
2.035322712860491823e+00
2.117597173512189013e+00
2.183929651108629688e+00
1.989108430635045943e+00
1.948321936281051325e+00
1.946045648328486033e+00
1.801746409651445946e+00
2.185441069488130772e+00
1.996326668710219243e+00
2.132537364058619822e+00
1.756590373904815428e+00
2.045974945330541583e+00
1.854218389002875611e+00
1.559422950477615810e+00
2.017127989642813368e+00
1.747001865115395569e+00
1.582141497421980292e+00
1.856798358662433923e+00
1.729285232509793380e+00
1.824761669697041233e+00
1.914007213881986358e+00
1.989936647745772946e+00
2.001145622159460569e+00
2.440653742406488469e+00
2.007398884795885685e+00
1.960514452424995113e+00
1.704805734507034432e+00
1.940657692497943287e+00
1.786057897466053923e+00
2.116969143948132626e+00
2.073090131509387923e+00
1.762455949458076043e+00
1.590007558221009809e+00
2.163853226524782070e+00
2.273878281918342292e+00
1.983698799679852742e+00
2.203601429130722433e+00
1.749008166806357956e+00
2.123598340749807356e+00
2.070639401968893178e+00
2.026880076261926789e+00
1.673153282242106910e+00
1.580786091152716288e+00
1.943549023144474086e+00
1.512127106726055770e+00
1.884126142716532337e+00
1.946140809054920151e+00
1.881689565707483913e+00
2.102775174831453597e+00
1.970444829905009465e+00
2.071174358150631889e+00
2.388977323794375884e+00
2.151404373989290075e+00
1.878294276782739525e+00
1.787644337232056291e+00
1.673875793148356994e+00
1.786585881598748093e+00
1.790374391630592088e+00
1.736404843219242045e+00
1.965886091436070959e+00
1.947697016800254532e+00
2.179624518300724123e+00
2.194142716668962212e+00
1.887092799396567822e+00
1.937878704794032014e+00
1.615196654105214513e+00
2.267427802649598423e+00
1.684058003505936929e+00
2.463305250560666959e+00
1.828397411770678715e+00
1.941293407988811781e+00
1.702541178750985651e+00
1.729680026395355119e+00
2.153545656830847754e+00
2.138543852854613458e+00
1.916732788197169413e+00
1.732436853026537715e+00
1.877412231330565895e+00
1.859443462299717575e+00
1.841578559330688591e+00
2.170135101500584973e+00
2.094712957680721743e+00
1.842666210523175474e+00
2.072867164149605035e+00
1.889168310253256600e+00
1.693263769860563039e+00
1.713148946518160853e+00
1.967193172254912747e+00
1.760602905447891775e+00
1.786455418785257931e+00
1.970703046328771135e+00
2.067388878457971924e+00
1.618376834032172917e+00
2.181407058185622194e+00
1.595702588430006230e+00
1.895372719575002973e+00
2.249275791992789930e+00
1.994334263570303412e+00
1.858962135404251814e+00
2.072248913978889995e+00
2.121617085808157555e+00
1.980291251397924057e+00
2.112486956306601105e+00
1.880254325465773535e+00
1.682632791331815092e+00
1.881453213959296766e+00
2.006878159172604370e+00
1.881660034940995985e+00
1.915086410138444828e+00
2.097507747706169212e+00
2.031243010904105972e+00
1.906101123100681471e+00
2.100648467403130937e+00
1.972963732561295425e+00
1.933305599165049848e+00
1.894695759525042655e+00
1.886998131642271925e+00
1.819249323049912936e+00
2.023775665368185539e+00
2.216039077629325060e+00
1.828498780611417018e+00
1.676933883617676813e+00
1.468891734504120139e+00
1.896273284000596693e+00
1.556693091476973212e+00
2.103637401960597675e+00
1.872557517003730077e+00
1.969883769179550770e+00
1.848366869505768229e+00
1.919146891401384947e+00
2.045649196175364004e+00
2.032861632212769720e+00
1.896632295741263130e+00
1.683710796723824954e+00
1.749287810465357751e+00
2.218318990268377977e+00
1.830792267478237090e+00
2.031066290706798227e+00
1.824411466566819628e+00
2.117905497346248556e+00
1.956437411249685621e+00
1.932132228926858986e+00
1.800926902817608477e+00
2.015671435854799132e+00
2.031286059485835516e+00
2.053324311146460968e+00
1.971370856998173382e+00
1.922467642775579577e+00
1.944920225515509582e+00
2.006959068231828791e+00
1.952921463119604129e+00
1.870357938361862482e+00
2.234261089519986587e+00
1.976038469289338906e+00
1.965398212097669184e+00
2.050217161237155583e+00
1.854333390276734272e+00
1.819474120083641733e+00
2.055869344612768934e+00
2.144966987573886374e+00
1.914813284678504646e+00
2.242567383592238617e+00
2.080252846849433901e+00
1.671172966439182783e+00
1.897161632844480028e+00
1.536197560521080474e+00
1.869549784870073950e+00
1.686712727684096080e+00
1.858199366361446669e+00
1.853114692254338669e+00
2.262179754527009923e+00
1.890073092447162040e+00
1.871558537915691600e+00
1.985793863476339460e+00
1.648574260894180465e+00
1.936682016486865887e+00
1.832568268676141532e+00
1.938644775775854923e+00
2.088430276842241362e+00
2.123631875353658049e+00
1.736423114246206545e+00
2.013047969045050234e+00
1.980457756427538962e+00
1.594192994867705160e+00
2.282316286464678878e+00
2.273293478871126538e+00
1.809559539093888558e+00
1.576339537888640674e+00
1.998086835656206484e+00
2.038886403863699126e+00
2.052000576413730570e+00
2.378212708477928317e+00
2.083551748198726017e+00
1.902192481568162785e+00
1.884338812849524647e+00
1.879809509751619645e+00
1.595133438979931428e+00
1.964312846443102778e+00
1.847921098307886201e+00
1.875953426865210050e+00
1.706368718016127106e+00
1.769565094814487649e+00
1.793921654055887327e+00
1.952602169506709728e+00
2.101402027319125398e+00
1.828567793916365369e+00
1.932473044171993504e+00
1.988928699668005340e+00
1.847248292975668393e+00
1.708987376418061865e+00
1.844996884078820898e+00
2.013550975816991162e+00
1.972739472964095908e+00
2.005933063040337139e+00
1.867874717874628887e+00
1.911432957960107926e+00
1.990330650743841634e+00
1.566038068495363644e+00
1.868209525463779830e+00
1.847225577458179835e+00
1.628191835340915272e+00
1.741170537221374603e+00
2.074474431020751464e+00
1.695589694157032534e+00
2.060706455235113754e+00
2.092484052972638953e+00
2.415759498410998241e+00
1.978273434341002002e+00
2.139527212940843803e+00
1.424128551979363166e+00
1.919444563616714783e+00
2.044682096446465369e+00
2.285113888146404371e+00
1.909042414758365336e+00
1.526350340542105721e+00
1.771150516685243259e+00
2.024073229426026632e+00
2.429015667719048199e+00
1.912891512374390146e+00
1.666246698968410378e+00
1.877653720196898357e+00
2.081910551935378884e+00
1.828980973589148684e+00
1.666638986513664822e+00
2.098983096464019926e+00
1.990468071278445494e+00
1.827810466129887512e+00
1.743252095641870225e+00
1.675702253451938795e+00
1.827808519758330474e+00
2.090407427413517816e+00
1.899182015144957214e+00
2.084644920958838465e+00
1.956859150652584090e+00
1.707043588466682360e+00
1.570970130940409160e+00
2.124586013193204170e+00
1.941669099156728695e+00
1.634470286051110666e+00
1.692485428502004785e+00
1.861676042514199825e+00
1.877208401346304401e+00
2.242504465731587793e+00
1.898103829093861439e+00
1.672732684846888640e+00
2.228372092013262140e+00
1.952479548722608316e+00
2.013595421277794451e+00
1.620882454701974673e+00
2.082741313387276971e+00
1.550777269507326084e+00
2.065759372580420195e+00
1.736798179662761177e+00
1.671883525403027315e+00
1.951716225137666516e+00
2.133960900798093530e+00
1.714247181730016223e+00
1.911640390271991841e+00
2.066273535694209684e+00
1.905660047351928288e+00
1.727561189860591373e+00
2.088760126603905309e+00
2.178277795349367718e+00
1.799457459195465736e+00
1.952124311281426605e+00
1.873485717431319753e+00
1.787014389809199688e+00
1.964215802184755111e+00
2.072026882860732222e+00
1.869391322914490727e+00
1.825443940219084515e+00
1.556479152931255827e+00
1.770827923235718249e+00
1.742269081456860214e+00
2.010698099676539563e+00
1.588385721724621558e+00
2.108912138990850949e+00
2.188100129364939139e+00
1.697314718262587618e+00
2.390321095045913502e+00
1.669363708206284214e+00
1.980717732308985735e+00
1.920883458589562665e+00
1.814521351155977902e+00
1.535413753821086580e+00
1.813133236728905029e+00
1.834532392951485846e+00
2.106112450116127022e+00
1.900258223952412839e+00
1.995981710241474749e+00
1.834674849488400872e+00
1.873995748361746427e+00
2.188651162146066476e+00
1.654128412340610588e+00
1.683173840915212605e+00
1.734439010682999438e+00
1.911769172937342054e+00
1.452348287370982094e+00
1.777625090038539746e+00
2.219807624884531094e+00
2.041958714677376108e+00
2.028255835461610701e+00
1.848583698846253620e+00
1.749869319875238194e+00
1.935046122720735617e+00
1.667624447656300468e+00
1.734295547452519903e+00
2.007656240625414590e+00
1.896307187562903174e+00
1.823817522130418034e+00
2.081998137999776066e+00
1.613523578252300084e+00
2.132887621186750238e+00
1.717357880846030582e+00
2.031105373449439533e+00
1.940735727433640756e+00
1.895461655438916981e+00
2.196029555991976245e+00
1.928254718197606188e+00
1.938668145926797370e+00
1.820147570919116609e+00
1.754480664554641356e+00
1.958878752871431539e+00
1.765278896008680931e+00
1.723683726630152346e+00
1.733717663091975725e+00
1.940501386044268584e+00
1.917257377175006994e+00
1.746417038894909846e+00
1.993258612550329101e+00
1.866472672504534192e+00
1.980981682292278556e+00
1.914743473295713372e+00
2.129984528264634136e+00
2.244283281856654710e+00
1.489438462548514863e+00
1.953869322517131524e+00
2.063206480007745647e+00
2.002749426376483122e+00
1.784346718463513337e+00
1.829448962646856636e+00
2.032030932189452077e+00
2.013646774325872801e+00
1.786868999250542878e+00
1.872879136315924731e+00
1.986210825196198071e+00
2.073927918766357958e+00
2.082943164154084315e+00
1.476146261892688605e+00
1.913890601347245868e+00
1.904349736063748466e+00
1.878199022400733442e+00
1.981829382537080964e+00
1.716421759981533679e+00
1.435881983551221541e+00
1.648625033928278416e+00
1.783877740773626153e+00
1.994929094088328636e+00
1.887643589754587348e+00
2.424307923871744652e+00
2.013362346088444887e+00
2.215072593587823491e+00
1.772736000745446461e+00
2.179519908381079230e+00
1.789782646963847368e+00
1.971509044351041240e+00
1.834503284372374976e+00
1.729744804716857320e+00
2.125074079133316474e+00
1.947677071268446580e+00
1.704777600770270629e+00
2.175592933923261363e+00
1.901131873843192821e+00
1.832700997083819727e+00
1.928273398528447258e+00
1.626573128795751444e+00
1.913217993629930280e+00
1.664614014197790537e+00
1.750011907448218773e+00
1.812353301221315327e+00
1.976500602808492157e+00
1.816385608057625944e+00
1.937439318688928491e+00
1.635811103485750984e+00
1.926688125640625859e+00
1.856962186650980451e+00
1.794146465705325433e+00
2.018138523150538877e+00
1.835832533324233129e+00
2.094075818437270087e+00
2.095604340191391746e+00
2.035078503616464030e+00
2.121200848001101757e+00
2.031796041709174716e+00
1.888722827733383847e+00
1.547512370952356608e+00
1.931010437847946681e+00
1.603603878218480494e+00
2.048076792520117984e+00
2.160497324591210688e+00
1.865470643155472175e+00
1.991657285888617235e+00
1.922252622031967118e+00
1.682321366565111331e+00
2.034428455357631726e+00
1.819771912839704520e+00
1.964649670887109512e+00
1.950067803716075243e+00
1.929439257072037339e+00
1.899488470100952009e+00
2.042296538249395166e+00
1.961980434574943866e+00
1.867257312281168202e+00
1.549773886057856709e+00
2.112657240704294281e+00
1.655888102226791725e+00
1.902908210816440349e+00
1.849542891676013268e+00
1.752516656049182942e+00
1.964039074289330555e+00
1.815603295842431741e+00
1.470537932259846858e+00
2.276551512601746374e+00
1.772737208328969194e+00
2.074554393345406922e+00
2.227224227782464538e+00
2.112409829386743709e+00
2.107886390325459658e+00
1.943404156104222791e+00
1.856209895653431641e+00
2.055842056931972639e+00
1.783184358041213002e+00
2.268368734731589953e+00
2.076584209864546615e+00
1.624344996520811879e+00
1.682030747833847428e+00
1.972649003623071495e+00
2.049620730910541422e+00
1.719674664946231113e+00
1.631714708796333735e+00
1.946899075503799814e+00
1.749715262008276762e+00
1.963703078782618183e+00
1.760538095460703722e+00
1.993527177898979152e+00
1.994350958025618237e+00
1.942035973475496613e+00
1.843967039037113675e+00
1.995176847694139388e+00
1.920150147234828131e+00
1.847429778957244251e+00
1.878588089017846796e+00
1.529553629944095272e+00
1.860743963568797454e+00
1.714051781696709131e+00
1.924302548414087211e+00
2.151426798411223196e+00
1.622696182040713975e+00
2.207783911930910392e+00
1.920840905423077727e+00
2.226467205120428172e+00
1.971447902628730819e+00
1.785372911392826500e+00
2.065761938579347756e+00
2.050061178926644967e+00
1.883660142545626304e+00
1.991606093400657862e+00
1.948655617982574917e+00
2.268006844738078343e+00
1.714815231039639176e+00
2.068923009464381568e+00
2.080406120838383277e+00
2.109148306473331846e+00
1.376891075984179258e+00
2.049944868657687991e+00
1.913091519644879890e+00
1.933673304025708362e+00
2.038489240276672554e+00
2.073032686051569318e+00
2.054004072040431783e+00
1.755058569809442970e+00
2.226071112435505928e+00
1.798605498860151863e+00
1.983948733517886920e+00
1.828494612304495393e+00
1.964576231294400621e+00
1.664397131232554283e+00
1.979607466350558509e+00
1.903062984571992411e+00
1.846467143604592076e+00
2.027513703618566865e+00
1.977712293608985483e+00
1.847325811337943158e+00
1.715883299979760857e+00
1.673974756527992769e+00
1.612592332984223775e+00
1.757874233239431705e+00
1.747188887186262196e+00
1.938853180245023067e+00
2.049050125631178165e+00
1.945401048949265244e+00
1.903354350020725061e+00
1.679766278715236316e+00
1.882385522626930818e+00
1.624313796784330188e+00
1.634475036515552926e+00
2.003417905376620123e+00
2.053155186574873614e+00
2.346464681501772898e+00
1.629388947035840030e+00
2.035796894279204849e+00
1.649546703863231878e+00
1.956479177758784882e+00
2.128904864663553553e+00
1.972525641477027580e+00
1.481194467635571499e+00
2.080966668343516179e+00
2.316331228054171909e+00
2.071436895446421289e+00
1.773718371920757209e+00
1.543721521774702232e+00
1.626383778938564895e+00
2.313043993283793842e+00
2.039068207308033287e+00
1.972187328279385810e+00
1.848023941534654879e+00
1.641649395249686894e+00
1.868360481623940306e+00
1.770236943753615177e+00
2.032944440804408170e+00
1.827799367185007240e+00
1.798339748355752388e+00
1.523668027335754127e+00
1.852773108541883706e+00
2.278366431000301340e+00
1.573745472354577846e+00
1.970501319196907186e+00
2.008258220773056824e+00
1.857268611426589944e+00
1.937804259642422311e+00
1.907655867238061465e+00
2.238619152898095432e+00
1.459824897525964005e+00
1.805564213010295349e+00
1.943599366720541566e+00
1.687073916647039429e+00
1.878978103603569316e+00
1.575957910543622775e+00
1.894699003185869701e+00
1.763768153991506882e+00
1.947802251960568221e+00
1.530355445558249095e+00
1.829592304051430363e+00
1.892988119129962454e+00
1.981758789017719513e+00
1.968230249389718800e+00
1.661622188021189661e+00
1.821475454176024966e+00
2.149780833769717070e+00
1.640436168223917468e+00
2.087018568166734589e+00
1.587644212634127250e+00
1.902114611254076104e+00
1.875369656251428152e+00
1.785179118757751260e+00
2.214207778055026221e+00
1.765313522136156665e+00
2.010462395467512930e+00
2.031955768882835134e+00
1.979642423727191236e+00
1.900756584445423059e+00
1.706202689708888887e+00
1.958731147804794404e+00
1.877288847226185498e+00
1.746119212279202415e+00
2.059970925331718661e+00
1.662148457438671345e+00
2.067559228814224159e+00
2.338935785630029240e+00
1.798414139445882132e+00
1.823737146179289725e+00
1.963361910786961095e+00
1.924394506868172483e+00
1.809762845720412239e+00
1.980233684970646779e+00
2.130414456102690313e+00
1.789407662942030353e+00
2.221116686570825394e+00
2.258354095229615055e+00
1.908428929229924131e+00
2.139762377624768952e+00
1.939831769243852699e+00
1.828435804950325982e+00
1.817996417332520931e+00
1.774270714907507207e+00
1.801833768430420202e+00
1.926490295588994872e+00
2.160661476198326270e+00
1.789372300426718132e+00
2.101574446089314208e+00
2.018100820144366647e+00
1.804704621767742490e+00
1.835871495530092989e+00
2.054438456710897309e+00
1.853585183912131562e+00
1.940909266291451329e+00
1.704162229522977245e+00
1.848937004276959506e+00
2.060537711061714461e+00
1.814306303417241972e+00
2.305797649926311088e+00
2.136421714905051950e+00
1.790064336423719427e+00
2.054052153423240323e+00
2.018772913554224502e+00
2.074959613135226366e+00
2.059730449707696032e+00
1.672870388518791218e+00
1.729918194206420790e+00
2.000564938068900567e+00
1.798841496256049055e+00
1.898185316460494043e+00
1.882545955563463824e+00
1.965971609430841038e+00
1.739481849323587737e+00
1.748351535570501047e+00
2.272421127977805266e+00
1.732700991255804679e+00
2.119178313748084630e+00
1.861380378205492958e+00
1.496035174611735297e+00
1.535364662897270804e+00
2.069374174979646153e+00
1.807040529877257606e+00
1.847960335214778649e+00
1.738517035204038441e+00
2.148894213692182475e+00
1.769418405688874429e+00
1.818356106880461232e+00
1.934422348417042192e+00
2.002251416559038599e+00
1.833283538880295049e+00
1.937601791725100497e+00
1.702626396574705270e+00
1.288579912987528164e+00
1.769623596676110910e+00
2.029323409526507582e+00
1.864719629872298556e+00
2.086950439772248700e+00
1.996562546918470238e+00
2.199927847578473816e+00
2.029295882008748109e+00
1.828410473467914743e+00
1.994491504853854291e+00
1.823890933408494064e+00
1.948488482770820651e+00
1.416240458371767597e+00
1.601643345686460718e+00
1.855089552887348558e+00
1.802993202751734358e+00
1.983488715954588422e+00
1.953389120590795835e+00
2.069695501196537890e+00
1.952338867807168032e+00
1.937581661368738661e+00
1.993743178780153613e+00
1.993863583114646287e+00
1.916818923654769913e+00
2.183074403251877182e+00
1.760386779379823352e+00
2.312275250382169300e+00
1.978503887543285877e+00
1.891940364335951363e+00
1.897146608396663270e+00
1.721947756974083976e+00
1.954241805509714380e+00
1.847074330084696125e+00
2.302030648455993589e+00
1.754297222756552976e+00
2.058582717200565959e+00
2.016792302762564049e+00
2.203056219776829749e+00
2.006086022725243279e+00
2.149158784707896785e+00
1.901733068370438540e+00
1.886135714531676166e+00
1.765116340345979307e+00
2.094989250902394406e+00
1.563074675076785880e+00
1.767502586429616995e+00
2.014169860349897867e+00
2.095499779115224559e+00
1.746944063909696032e+00
2.069785581452886269e+00
1.929308953790742853e+00
1.744067538786432170e+00
2.228795925101829667e+00
1.757965689441721491e+00
2.005549193663543228e+00
2.075915581555196177e+00
2.057712686242929134e+00
1.820856417434875363e+00
2.004272268287072833e+00
1.821506446091760045e+00
2.112689748805309353e+00
2.120538629575040357e+00
1.876407766326579019e+00
2.015856067975568156e+00
2.128080846205411714e+00
2.058343480718199281e+00
2.028870804352076451e+00
1.986065956441507296e+00
1.903309746238813105e+00
1.658133936244005291e+00
1.770932686613592155e+00
2.058377050296090527e+00
1.902880047293056931e+00
2.033185166774651886e+00
1.745082022899159702e+00
1.913334037612312244e+00
2.076260075723480369e+00
1.800126706659374243e+00
2.213934383395343541e+00
1.574888848576524891e+00
2.014848091232301019e+00
1.853436183579797669e+00
2.099044829024683256e+00
1.531085870262379522e+00
1.708587457050299019e+00
2.068627769623167634e+00
1.996357767161309305e+00
1.888982066163906959e+00
2.031830971797617291e+00
1.930295114439704696e+00
1.875956472234877603e+00
1.590746423917682728e+00
1.983902901790793205e+00
2.319472640036671418e+00
1.838252315556882177e+00
1.971981924205342684e+00
1.873787249785521469e+00
2.112904972608373289e+00
1.991897093926042972e+00
1.918409029914865060e+00
1.919736963832166188e+00
1.917001754443992123e+00
2.045979227452531468e+00
1.850108898595640650e+00
1.998820138657094070e+00
1.800650240619721565e+00
1.993507461709314033e+00
2.066072233074236486e+00
1.778140676624006433e+00
1.769506853639765342e+00
1.691241529239531749e+00
2.030966309344665266e+00
2.121243313125922292e+00
2.051985676177112694e+00
1.962662841100758726e+00
2.079963012909993747e+00
1.921704610656028045e+00
1.810289249988187965e+00
1.616540810735588307e+00
1.972620852172944472e+00
1.945051105162696414e+00
1.721120765670701269e+00
1.701732184962648997e+00
1.829794814088744781e+00
1.756919899565428267e+00
1.791888403330607060e+00
2.033657825357322313e+00
2.025372130236776869e+00
2.026525648949605518e+00
1.907996656385421819e+00
1.832859832185241178e+00
1.876937797960209320e+00
2.101103192618288595e+00
2.036046282208033631e+00
2.090711110875143941e+00
2.090813029885834062e+00
1.881668726706862804e+00
2.171637604618557038e+00
1.892395793899039891e+00
1.757205661962230714e+00
2.000249694107309129e+00
2.080244458546134823e+00
1.741370574875768185e+00
1.917626831566614731e+00
1.921051627266260775e+00
1.658236949729903653e+00
2.073858815185974702e+00
1.704730622942624674e+00
1.968154609010704270e+00
2.054335864525479227e+00
1.883529872319341214e+00
1.580819624841684812e+00
1.636222286844061902e+00
1.746032087037421521e+00
1.983361700459811194e+00
2.313101509481349183e+00
2.271515496261369726e+00
1.822244587171839347e+00
1.772277247804995293e+00
2.010408621532755458e+00
2.140673497339204534e+00
1.800034647012654476e+00
1.819294166673678159e+00
2.123002067420850292e+00
2.070148523150861397e+00
1.849158953910644110e+00
2.159209705415893410e+00
1.818488216311176187e+00
1.946610206145535704e+00
2.000303916493476386e+00
2.169094197765805365e+00
1.994569337422617883e+00
1.648775483165873412e+00
1.928951876813040922e+00
2.138319063602302172e+00
1.906534182118762022e+00
1.852264472962636299e+00
1.887433553421391741e+00
2.149458958966057320e+00
1.841599606429140223e+00
2.110400755203600376e+00
2.014514747534069894e+00
1.788609494029156588e+00
1.619083988049277556e+00
1.973399896440991785e+00
1.989492896825134194e+00
1.823272120017957354e+00
2.183534734925866250e+00
1.909030579301785435e+00
1.797128443247909102e+00
1.744889307102761355e+00
2.089081257104255407e+00
1.776579067775542420e+00
1.726537312786777134e+00
1.846867277306029509e+00
1.992430950244371779e+00
2.016307245432678918e+00
2.169583612525847638e+00
1.739558781334831661e+00
2.218334497486455614e+00
2.020801220855988234e+00
2.475413685931493468e+00
2.072629819877341184e+00
2.049638786546381652e+00
2.086712510632410922e+00
1.989972401485574416e+00
2.166604883704381646e+00
1.895796689405861102e+00
2.055961605236774403e+00
1.912117253283015517e+00
2.144755202257175419e+00
1.826487767148329500e+00
1.894860266337540233e+00
1.841574939918734222e+00
2.001167185410671845e+00
1.861352084460667911e+00
1.591880881198685316e+00
1.825450092324223395e+00
2.179837232456488305e+00
2.010057115085364110e+00
1.807117703643291939e+00
2.058479754966648478e+00
2.215227957569257722e+00
2.098647419585871088e+00
2.011759324308857622e+00
1.887762080463714964e+00
1.945163308711463257e+00
1.837712479719882719e+00
2.074410561795744457e+00
1.839273098827639119e+00
1.727083667580672444e+00
2.066158620028375470e+00
1.813664115313364134e+00
2.060110507357582055e+00
2.106380428100917968e+00
1.635927754864071826e+00
1.786968432011258212e+00
2.081891509163018572e+00
1.930896810092290083e+00
2.385570731019449831e+00
1.749242442696737676e+00
2.134390921937338703e+00
1.936060031775248103e+00
2.019440631888997029e+00
1.623991594472973921e+00
2.224070247057628347e+00
1.816048958843472505e+00
2.004726027981113656e+00
2.115919867591832038e+00
2.175445272472395164e+00
1.816336144386666351e+00
2.042288363260594597e+00
1.993034161195397891e+00
2.304775064348313141e+00
2.120770622307341036e+00
2.167082292321284687e+00
1.758013633507189200e+00
1.805692461164126295e+00
1.667344303292005891e+00
1.927534985138486201e+00
1.793994753544773335e+00
1.979880249625912469e+00
2.179936457668845584e+00
2.076949810891650650e+00
2.318975454926774926e+00
1.880334442954938456e+00
1.979352566527896151e+00
2.034932141373225978e+00
1.796412514566241958e+00
2.005888920468824832e+00
1.968107018591543911e+00
2.039719171284779975e+00
1.655282081835075081e+00
1.936578271335558821e+00
1.714482571053368209e+00
2.004947019603117830e+00
1.963900595760124546e+00
2.171349409312885115e+00
1.872395276993524815e+00
2.125785935183952979e+00
1.854063586224326210e+00
1.681679877821148139e+00
2.263171395003141129e+00
2.230530333036673252e+00
1.941020314538244973e+00
2.099561903161961229e+00
1.998805746686470597e+00
1.735337685554870779e+00
1.677393970246442212e+00
1.977791015959635690e+00
2.411064043029260251e+00
1.921038608253798907e+00
2.157655216308783874e+00
2.166090012862587511e+00
1.682629446573218113e+00
2.026211293767059995e+00
1.865426314041090716e+00
2.099184106023263663e+00
2.111323743479568638e+00
1.856691988126799586e+00
1.886855797040297711e+00
1.415878601388409042e+00
1.995327603230685032e+00
1.813812090796756316e+00
1.407074575645382408e+00
1.647060311559715995e+00
1.783005370172646042e+00
1.925086459482432177e+00
2.050794036224531158e+00
1.882977834824276941e+00
1.813290575320310349e+00
2.017851572220028533e+00
1.791031281285742072e+00
1.906050581572496405e+00
1.774151527940594164e+00
1.803511061630626688e+00
1.874719333484197614e+00
2.031658479509535375e+00
1.688136787470555067e+00
1.801191753193039258e+00
2.111265796215529456e+00
1.940631002563031782e+00
1.587964049269195765e+00
1.779236706350738828e+00
2.096766496919739708e+00
2.214986489513509849e+00
1.930160113134952615e+00
1.585145330679437192e+00
1.698846046490422923e+00
1.850458728194922742e+00
2.302250501018056728e+00
2.308365125041844657e+00
1.758452454415958766e+00
1.815920916854027567e+00
1.780842512782598641e+00
1.721454860738870885e+00
1.744996916262578912e+00
1.786533275116063191e+00
2.008365906036974291e+00
2.050539873509122035e+00
1.973453569308608824e+00
1.984748013862618343e+00
2.176568890116202137e+00
1.810849737397588477e+00
2.092667232306772984e+00
1.901657911087601294e+00
2.147561361219566756e+00
1.609508785347125048e+00
1.981628464649028976e+00
2.085802449453454610e+00
1.584966228081293282e+00
1.931616562211512900e+00
2.071164168243492032e+00
2.147684461100068720e+00
1.961961381963036377e+00
1.784191987688352743e+00
1.836925343866985250e+00
2.339636764545459435e+00
2.144840825580403010e+00
1.987460605653886825e+00
1.808842101361212817e+00
2.039297033953246796e+00
1.940376892491068483e+00
1.778697006810334935e+00
1.913422570856453842e+00
2.068197130941882733e+00
1.917313958432726340e+00
2.145844738390539685e+00
2.112200568267964762e+00
1.439458478243773820e+00
2.000477190790468818e+00
1.730971319760302052e+00
1.553749812591483481e+00
2.049612567021378062e+00
2.162704924976048382e+00
1.717686009609052489e+00
1.971396537360371237e+00
2.049159705861768543e+00
1.681641935582084191e+00
2.368736878503970633e+00
1.916196601079303008e+00
2.224033689526710766e+00
1.976366289358871597e+00
1.759862981914284141e+00
1.896718734429941655e+00
1.868636073913594320e+00
2.205635900269547811e+00
1.791909216201752697e+00
2.107300663574311894e+00
2.055554392444981726e+00
1.668185980159834214e+00
1.772419554698407396e+00
2.151828146743405501e+00
1.631009885664472803e+00
1.674585122729405740e+00
1.919217992994328270e+00
2.111926536399375554e+00
2.198918785589804692e+00
2.164917477453752515e+00
1.759826847867056676e+00
1.955919408253656400e+00
2.085920709888609892e+00
2.037133121478080344e+00
1.654752620900244997e+00
1.781055002020739852e+00
1.954677126870868475e+00
1.644300388592721429e+00
2.043801705937168478e+00
1.766423378044077452e+00
1.868980201879844039e+00
1.958001786608576156e+00
2.008007552347289781e+00
2.055743952242100381e+00
2.094935961499241550e+00
2.024774946165574629e+00
1.947254437219152257e+00
2.038914312284068497e+00
1.872451284408135797e+00
1.959987541104905917e+00
1.761946038755810573e+00
2.085909119812674462e+00
1.666639159811629467e+00
1.858245729020707726e+00
2.216332728322263357e+00
1.649968067857679577e+00
1.875145080611537285e+00
1.716659900716485776e+00
1.915629317431351231e+00
2.095186944696803000e+00
2.014580976184380035e+00
1.895255706369607163e+00
2.059112527709069607e+00
1.535789546738248745e+00
2.306882041191220978e+00
1.954207297622504891e+00
1.865988931032295239e+00
1.744499771421840206e+00
1.878238257496632091e+00
1.805931092608480837e+00
2.082779359060984437e+00
1.890119298575399620e+00
1.756858281757654128e+00
1.957233497074660988e+00
2.174534797858270530e+00
1.991877542227707520e+00
1.801998888058366388e+00
2.048003486643782622e+00
2.094358498892640252e+00
2.007220513486197344e+00
1.651123272915148821e+00
2.213209345716347087e+00
2.082743080502889033e+00
1.861955888819452287e+00
2.220273305477037606e+00
1.852649600297668009e+00
1.773113809661998497e+00
1.977064220700658792e+00
1.875442151712171102e+00
2.249974438250490927e+00
1.900811884167906252e+00
1.948940905140616131e+00
2.039411564258504672e+00
1.816417283874343980e+00
2.347927017270895700e+00
1.742190848408674775e+00
2.140212906900639922e+00
1.841114805657015241e+00
2.083913953297610533e+00
1.751992775969540617e+00
1.865432956469328829e+00
2.096262828570181647e+00
2.099415075382073947e+00
2.011326194860042715e+00
2.093631446050482126e+00
1.547593473572308920e+00
2.115917235361921112e+00
2.070548644015628881e+00
2.150585408778862728e+00
1.938620264692433093e+00
2.013183086403175892e+00
1.955975844416394605e+00
2.049040696051978028e+00
2.068881744987099758e+00
1.983003019896133257e+00
1.983420572797086612e+00
1.968548519660698659e+00
1.913928442386199968e+00
1.997763666383133296e+00
1.650689542133284338e+00
1.736408090013691119e+00
1.783272105328318924e+00
2.030339305928978266e+00
1.801500088559324642e+00
1.675600684636491033e+00
1.799339833365666719e+00
2.126341008343345163e+00
1.904247914582356316e+00
1.885880052120541883e+00
2.328106673120532655e+00
2.174539126753544327e+00
1.781482695311600528e+00
2.202718371892923965e+00
2.297479245136411219e+00
2.112761182259491388e+00
1.893003055696199199e+00
1.815710538021436671e+00
1.962031679158894981e+00
1.917907694274842090e+00
2.200044648858262786e+00
2.006034662899013998e+00
1.817225231137886476e+00
1.772087418653834012e+00
1.858888823172852200e+00
2.196514747390541977e+00
1.953347359805518213e+00
1.896478445303130700e+00
1.784456155283390855e+00
2.152363607847303406e+00
2.261781562115834809e+00
2.134700257589706052e+00
1.903369246784430535e+00
1.674629112977130241e+00
2.089238155399796071e+00
2.188867179470538549e+00
2.007134923860496745e+00
2.014741917826368134e+00
1.901942145496381409e+00
2.011145067760863991e+00
2.273889937503731584e+00
1.645193343209085057e+00
2.027178250106685731e+00
2.207735916068583215e+00
2.030991428106177832e+00
1.984649453445459066e+00
1.805310136859932690e+00
2.005298214458230532e+00
1.780474266883878443e+00
2.138169217339981110e+00
1.992983161933382652e+00
1.722031882603581865e+00
1.981883751564332830e+00
1.846023452579967472e+00
1.878319392153400047e+00
1.838954727603856476e+00
1.635332526034716016e+00
1.947403137068010937e+00
1.875836769447428720e+00
1.689130974237503136e+00
2.081224674211036518e+00
1.695750721035297115e+00
1.848434555044172756e+00
2.038473823307302979e+00
2.087119811750606679e+00
1.858104431965376557e+00
2.070577606699134154e+00
1.964789750711409599e+00
2.125984691607176735e+00
1.750087581699524275e+00
1.823377316741537690e+00
2.296136458769930666e+00
1.933373920193047102e+00
1.968027649285082115e+00
2.290617938395103526e+00
2.072768495010838485e+00
1.966096759969519381e+00
1.437040960203639806e+00
1.828775280067294062e+00
2.057632584498065409e+00
1.996079318485783238e+00
1.673625337336874352e+00
2.127127869885176548e+00
1.591815275180217037e+00
1.838980023824452692e+00
2.105881455636927857e+00
1.635809949750638870e+00
2.065768366433056169e+00
2.049858226525335336e+00
1.703879602064292564e+00
1.747072794776927562e+00
2.151056397957912036e+00
2.002350438167069591e+00
1.669326969075352496e+00
2.005781556827157974e+00
2.164860887967267722e+00
1.853056432071263693e+00
1.650585289275973810e+00
1.722576535591249014e+00
1.739240829201637473e+00
1.821067196550617329e+00
2.109798032398975121e+00
1.799437409295866042e+00
2.032356651644495305e+00
1.898691718396212869e+00
1.634576838774527863e+00
1.860319357265708184e+00
2.029239946286179208e+00
1.775247618413717365e+00
1.767098998514404995e+00
1.591548698921562588e+00
1.647019929575632924e+00
2.149657563838058838e+00
2.183098913636324134e+00
1.725167128910641390e+00
2.029370968426047028e+00
1.913914178773937325e+00
1.480241944630948936e+00
2.063439659104131518e+00
2.073235584539990128e+00
1.877583496136086882e+00
2.193358655264859181e+00
1.820272311307940205e+00
1.711071591768886346e+00
2.187609802981191898e+00
1.612830078025298874e+00
1.852013224446694251e+00
1.723952903830833661e+00
2.049701638270853721e+00
2.135183882539578359e+00
1.638432371260182929e+00
1.581007180999313810e+00
1.456533444098156105e+00
1.763327219066679108e+00
2.111263954287635247e+00
1.643388224199484160e+00
1.776424184800982742e+00
2.072823898053467673e+00
2.062625810841995921e+00
2.235925974833459673e+00
1.993015251574751234e+00
2.042187863794235891e+00
1.859792348988476451e+00
1.771450553536016992e+00
1.839161690198368060e+00
2.023832588831079971e+00
1.774967102922761386e+00
1.629217778476692136e+00
1.975555481838293437e+00
1.685664530900606417e+00
2.045658562206703390e+00
2.002893764931297227e+00
2.119407244245535171e+00
1.762778895574993232e+00
1.884726789245169343e+00
1.853217075444001383e+00
2.280772436595422725e+00
1.795632574973470952e+00
1.946121662085442017e+00
1.784041118470046428e+00
2.229393976637390473e+00
1.922425215456244230e+00
1.677485805805106978e+00
2.050722955398071701e+00
2.027504653910221499e+00
2.062736816479800339e+00
2.018840354548145033e+00
2.056990882648737973e+00
1.780968319565885638e+00
1.798074299379497809e+00
1.964820197669918223e+00
2.214977600681127257e+00
2.115113763053678930e+00
1.815953494770696786e+00
1.812633463359984098e+00
1.954206056809644210e+00
1.937787694757978851e+00
1.960253293092127924e+00
1.924918796153772593e+00
1.904103002037632830e+00
1.946025355648331789e+00
1.829971417551423007e+00
1.632577932766720474e+00
2.002196870922087424e+00
2.098166154126907212e+00
1.797759896039249350e+00
2.423383257024225745e+00
1.484225757997647444e+00
2.005158403669851097e+00
2.289444527998629741e+00
1.955524318269703077e+00
1.752845815383656580e+00
1.889180519862565077e+00
2.090627903020214173e+00
1.473628178534209576e+00
1.976258749742161758e+00
1.893004134685577267e+00
1.859566122899558582e+00
2.015988085094621685e+00
2.068794990188220773e+00
1.865932280479075223e+00
1.673566270852294258e+00
1.824783599517574073e+00
2.047498475168668008e+00
1.914743335840327187e+00
1.643223146799444701e+00
1.961408657312935455e+00
2.069294384621797267e+00
2.328731978915733691e+00
1.936943773123945833e+00
2.176452228036886982e+00
1.945194967514556783e+00
1.986560030899021445e+00
1.681506063786609273e+00
1.599095988738221008e+00
1.938445145498339572e+00
1.904117514663699495e+00
1.981569668020244368e+00
1.824538302937327439e+00
1.944025421392915343e+00
1.937657420570821909e+00
2.045706062723461116e+00
2.520351309243858307e+00
1.940265528952258345e+00
1.968021708800361980e+00
2.000557571624929309e+00
1.703532986168214247e+00
1.879679742962151234e+00
2.132666846204043232e+00
1.871563539316831282e+00
1.667442092102559670e+00
2.105199274822179945e+00
1.946082766279163767e+00
1.696901773208374875e+00
2.227261051215697396e+00
1.718176825274811748e+00
1.828703590930636835e+00
1.728115973954944540e+00
2.092621590982819857e+00
1.784553381340762135e+00
1.734322802387585627e+00
1.894323802029819426e+00
1.700554464037070446e+00
2.150119434061611212e+00
1.705075115466624158e+00
1.967990407619778281e+00
1.976279634501933335e+00
2.174535151812509337e+00
2.369281689989396700e+00
2.031602437430089392e+00
1.687559176874941169e+00
1.774796469882563565e+00
2.079149772406822638e+00
1.729721694580167890e+00
1.621756922021313496e+00
1.800133837431632466e+00
1.741804061486418975e+00
1.935640383146382204e+00
1.812363974563200975e+00
2.084390032321703501e+00
2.018727494706872072e+00
1.670088636138166827e+00
1.888992653228188434e+00
2.072669655936101307e+00
2.010869550909860415e+00
1.956105970525546356e+00
1.855824339858220373e+00
2.026729120076615764e+00
2.053148956822089755e+00
1.850373942561400975e+00
2.242702252421540976e+00
2.056993542996066626e+00
1.958719523383473771e+00
2.004226317439205651e+00
1.794971045171454227e+00
1.823463804300619273e+00
1.979953745003631305e+00
1.359977178451129198e+00
2.050606263057791256e+00
2.040261017756160200e+00
1.937651803275974860e+00
2.240770949876116802e+00
2.189350251979938822e+00
1.894440816696232766e+00
1.674695526759608644e+00
2.249099749419100291e+00
2.024498728021042471e+00
1.801630158357826694e+00
1.879815099074304330e+00
2.063794034006175782e+00
2.072854846055668165e+00
2.052411872027643636e+00
2.185152813100396774e+00
1.508081683834535891e+00
1.999468973320717380e+00
1.624555318102732571e+00
2.265596493572546777e+00
2.221789213691965692e+00
1.762521968047212173e+00
1.895278970712722666e+00
1.788938603175525444e+00
1.884253766630615168e+00
1.593279264398421269e+00
1.849463094418482445e+00
2.091561611222619632e+00
1.926867449865545590e+00
1.646184890051194394e+00
2.038516406592779440e+00
2.268299978102947811e+00
1.993362462004339530e+00
2.034992003142048755e+00
2.077700426505487918e+00
2.033549692179394519e+00
1.845128117100247378e+00
1.814493417093003380e+00
2.080141869092595019e+00
1.648943056434508225e+00
1.985468799628865355e+00
1.966565424415645857e+00
1.871498574840376738e+00
1.554774696362887010e+00
1.621129099947055785e+00
2.014975787912017147e+00
1.941490126563296004e+00
1.828683463160185374e+00
1.974077290380345184e+00
1.796707639836675252e+00
1.939314949955346368e+00
1.895269287690745763e+00
2.432979357882282478e+00
1.848616063776178375e+00
1.601537101904596971e+00
1.877946956525706979e+00
1.983782340902871644e+00
1.629110277080538793e+00
2.200381499529059592e+00
1.945861002330307787e+00
1.603030575345368858e+00
1.651015608399318602e+00
1.806863387988529857e+00
1.760921506915251511e+00
1.765465336343283287e+00
1.702918643637490348e+00
1.739611876938882640e+00
2.036762898544395739e+00
2.010223156568796465e+00
1.828825301457533969e+00
1.897093278397805172e+00
2.159724910690621780e+00
1.957344416131798992e+00
1.863252232865816094e+00
1.804578748820053535e+00
2.297493257199281214e+00
1.565663710171850687e+00
1.941850168039443547e+00
1.684931675790331207e+00
1.947006040428621798e+00
2.101646419095491325e+00
2.005109688765409182e+00
1.921848360906443176e+00
1.777170374488550531e+00
1.840161832231431260e+00
1.943727904257017691e+00
1.831381031662306258e+00
1.668724540341314899e+00
1.830950866409761790e+00
1.890368367407132100e+00
1.682849942232451879e+00
1.851338924198781433e+00
1.721346500597952689e+00
1.892704963929403128e+00
1.647083914761389822e+00
2.070064097546034265e+00
2.241805604029022181e+00
1.938951930277942104e+00
2.122181808362129996e+00
1.901082637616985815e+00
1.890863249232512588e+00
1.758912220990579423e+00
2.033045878009144491e+00
2.162020698943071917e+00
2.175566806742836867e+00
1.830272117626610129e+00
2.093549092925432564e+00
2.039973783401516805e+00
1.840198549737015687e+00
2.178258413544763794e+00
1.991041636801648362e+00
1.977941017183605821e+00
1.770874920124468899e+00
2.095563587489514212e+00
1.937549477412645160e+00
1.937695071904258715e+00
1.840549911369796066e+00
2.027901766763160474e+00
1.882015988415287167e+00
2.173199119702161397e+00
1.832551798158943868e+00
1.891081976240051254e+00
1.542361741048934087e+00
1.830268492710396711e+00
1.756838834326532206e+00
1.593861925367749066e+00
1.978605790281738885e+00
1.961152899424516427e+00
1.705059365246224923e+00
1.832302648149550128e+00
2.065605659513953807e+00
1.817370377340131293e+00
2.040002468977370143e+00
2.353065803301433778e+00
1.815389729816406117e+00
1.772577207663800225e+00
1.456555790103770454e+00
1.957699566525867851e+00
1.939648456187853753e+00
1.973456946068159024e+00
2.234064389421476893e+00
2.331492470000902095e+00
1.636064406128059145e+00
1.936224437857791969e+00
1.916523413202742443e+00
1.782833104841001326e+00
2.066507848815268389e+00
2.121095088096377701e+00
1.790462961103515216e+00
2.030728977259917301e+00
1.660082166341019239e+00
1.930431031265175790e+00
1.629408103651217576e+00
2.088778737934873675e+00
1.868115663371286539e+00
2.155837144721377996e+00
1.752797013186342623e+00
1.837531424069134056e+00
1.911522823083026346e+00
1.901506074049034600e+00
2.007525924774315573e+00
2.025347766988097042e+00
1.853700155207436140e+00
1.775992752152104392e+00
2.528027353953510747e+00
2.143331349957186216e+00
1.983276815861501507e+00
2.052437680951100241e+00
1.859230047496599925e+00
1.826205806543544474e+00
1.752673589821356348e+00
1.939558830982313742e+00
1.888257891089638818e+00
1.763799640848418449e+00
1.541304611294675553e+00
1.938983858971044194e+00
1.792851111325615587e+00
2.001147700187588807e+00
2.120946079428926101e+00
1.791255498192002360e+00
2.007462058385617532e+00
2.001095839764420514e+00
1.600105846013664790e+00
1.468275827103882936e+00
2.011688668702371174e+00
2.028450771201182778e+00
1.773928260882112973e+00
2.004361704022292301e+00
1.676366706849632626e+00
2.258646052819975658e+00
1.620402242766003420e+00
2.006666848293371608e+00
1.990476430163489407e+00
1.714281522128008994e+00
1.913132406496908633e+00
1.553198666517610071e+00
2.109756954472512547e+00
2.051534821204717307e+00
2.176012872907885587e+00
1.921676304578733507e+00
1.847808563207187671e+00
1.802285420523257242e+00
1.543924265262010875e+00
1.690596182567450256e+00
2.331015844539325865e+00
2.188234195058553766e+00
1.895215128755444400e+00
2.011037691370591407e+00
2.035296809188213984e+00
1.934650371399171398e+00
1.767565831752130112e+00
1.892893690188262035e+00
1.814696991988161701e+00
1.821488879045238374e+00
2.171205705609805747e+00
1.967160877991062318e+00
1.682807467702378768e+00
1.927543663966558851e+00
1.912993075933295373e+00
2.099484244338513328e+00
2.047798458598355520e+00
1.942704285455123081e+00
2.023626629030890189e+00
1.758668165625998814e+00
1.674143414858691781e+00
1.730875642954678550e+00
1.865147148090514184e+00
2.337609174426433345e+00
2.096705687339484481e+00
2.034213747028605912e+00
2.208418920323239387e+00
1.766047623336635120e+00
2.178068304288013124e+00
1.772868215812342996e+00
1.834623189266044063e+00
1.806990203748402912e+00
1.982327704723206629e+00
2.008576302951174064e+00
1.815088291527402919e+00
2.027053901650250456e+00
1.932086297796187013e+00
1.933876646869769012e+00
1.943807558799319102e+00
2.062027870051243994e+00
2.062560511584433431e+00
2.109280422439890224e+00
1.922614795288510203e+00
2.046354581974023645e+00
2.055730032922555850e+00
2.121921020738510855e+00
1.812138015881948450e+00
1.494435876476087666e+00
1.562674373171076381e+00
1.784231126994346717e+00
1.993070525350944644e+00
1.883859572196010745e+00
1.955142647086486773e+00
1.828230199407811618e+00
1.867613248087255373e+00
1.869100161085458955e+00
1.982257026943794465e+00
2.009095460035037917e+00
1.788478933822567729e+00
1.642014543903067558e+00
2.143873579958063491e+00
1.726926142947555531e+00
1.983460067803983762e+00
2.027158310255453344e+00
1.779162176556776220e+00
2.226576133291782611e+00
1.901671387618173448e+00
2.015117163519533516e+00
1.750205501249122664e+00
2.001811693699256711e+00
1.968018772793271420e+00
2.036336057966329882e+00
1.620453244560324357e+00
1.814737375377138529e+00
2.048080122566595218e+00
1.960015979505005612e+00
1.677958335801953638e+00
1.786855612179605757e+00
1.975062948509564542e+00
1.707936891398190937e+00
1.465845742281279174e+00
1.702930717478945200e+00
2.170818569660905695e+00
1.693785120171231728e+00
2.065594429974445756e+00
1.616340377012914775e+00
2.003293125536258490e+00
1.828713733507828731e+00
1.830904017521034266e+00
1.853735508914794439e+00
1.738239688880155676e+00
1.704735829413321913e+00
1.871553247043547641e+00
1.539777939911340265e+00
2.167472314722523219e+00
1.698704699928472950e+00
1.415977352577146853e+00
1.825231102481941647e+00
1.992707602729644423e+00
1.899375751741139151e+00
1.606292616361301384e+00
1.707490702701548457e+00
2.018773570778436444e+00
1.975004404877850561e+00
1.749782489703896937e+00
1.887268155796936853e+00
1.716348281247700891e+00
1.949708947630912403e+00
2.050447632036556556e+00
1.899195492100258509e+00
1.917070917837125243e+00
2.046070363235308331e+00
1.805305695374024966e+00
1.656097584019238012e+00
1.984134175505588127e+00
1.863646924343917544e+00
1.976793213836015584e+00
1.982086915201378030e+00
2.197330386495027987e+00
1.965437698026310853e+00
1.706737249662424460e+00
2.318056549803326760e+00
1.782389543928410314e+00
1.946023207712851866e+00
1.840450777197126575e+00
2.431858172182026046e+00
1.870472239659012770e+00
1.544328287388019749e+00
2.124335965410988791e+00
1.602928686304555095e+00
1.637797712891216007e+00
1.779514439933444825e+00
2.050141692420607953e+00
1.940338568150476339e+00
2.346115611120141775e+00
1.861428801020071466e+00
1.676937337367028436e+00
1.930610191415210508e+00
1.932485366637746838e+00
1.765019945297144455e+00
1.914272231725263840e+00
1.954808869093583201e+00
1.747808913235280981e+00
2.270896799760411255e+00
2.081622325639416626e+00
2.215412485979185941e+00
2.188901940086541487e+00
1.823283373274644070e+00
2.204783860428823239e+00
2.084905019498410006e+00
1.760726848046850312e+00
1.956120938415947474e+00
2.151956745413290406e+00
2.055225625100146836e+00
1.688640739339765107e+00
2.092674204559000106e+00
1.829840246438503959e+00
1.936376492545203831e+00
2.181644456690017275e+00
1.788390286549071950e+00
1.959759575671152554e+00
2.204529617703856026e+00
1.922010991022395254e+00
1.812327646560532468e+00
2.065826936221504262e+00
1.672701168925812221e+00
1.753720043456094224e+00
1.643354687562663674e+00
1.777139911844449305e+00
1.970927221789399608e+00
2.120366562060076454e+00
2.393958003543783075e+00
2.205404507481779408e+00
2.169570022947798549e+00
1.729431833166981125e+00
2.034917927098843560e+00
1.677807004384353373e+00
2.019677921344511518e+00
1.754742060986946850e+00
1.900366485030993591e+00
1.819326698231327644e+00
2.032264359582823143e+00
1.906718248623274770e+00
1.819998013938690651e+00
1.905539026338086472e+00
2.248419155250742651e+00
2.018426738778831719e+00
1.913226888877172183e+00
1.798299646005860675e+00
1.600779830316241048e+00
1.848575721373418856e+00
1.748719948819336567e+00
1.781479605779002329e+00
1.513220711939017304e+00
1.987197837822794799e+00
1.823624868850678649e+00
2.111307300790564501e+00
1.729911639375121712e+00
1.849044866165417966e+00
1.917719180953640468e+00
1.816966376156224472e+00
2.078642917521322797e+00
1.795591146995721088e+00
1.555023898998562748e+00
1.821138002368904329e+00
2.021478686614548437e+00
2.324567358727565480e+00
2.191239755001390677e+00
1.737381978023412765e+00
2.208322076718420846e+00
1.681554698269803971e+00
2.369126355618568880e+00
1.779549085202208225e+00
1.917637778452470965e+00
2.180187917593984448e+00
2.061927616318506296e+00
1.728784115034639246e+00
1.848882826528691403e+00
1.992059769734312979e+00
1.633380934107101057e+00
1.571862799402918620e+00
1.841751512664449253e+00
2.042001236988475910e+00
1.969760107135911653e+00
1.978377582379293065e+00
1.994787420381272991e+00
2.082829012742886121e+00
1.762692054788691731e+00
1.955909215331080642e+00
1.993324040524574015e+00
2.355606930711333202e+00
1.928660226441558434e+00
2.054389925865657496e+00
1.865789728336584075e+00
1.596354185080199883e+00
1.900338114016981272e+00
2.051906563286796992e+00
1.742400317069077609e+00
2.029507744512148104e+00
1.930197500117622811e+00
2.123514082728702679e+00
2.213392876982999802e+00
1.765380131743502723e+00
1.733890352588828954e+00
1.711517453629401109e+00
1.877823782118415386e+00
1.909716841993242875e+00
2.029569521786198205e+00
1.781634025754602613e+00
2.064016837709434782e+00
1.788306946590724422e+00
1.824280542541923955e+00
2.126741717206242832e+00
2.072055780020600313e+00
2.118074172405743916e+00
1.676864071547021329e+00
1.954561683843983655e+00
2.188901985219589452e+00
2.248490632445494963e+00
1.884299180655798045e+00
2.059227332516919251e+00
1.943438543930700702e+00
2.250376037526840900e+00
1.781156841994276929e+00
2.088841212693373972e+00
1.433487314595053519e+00
2.016690499614618215e+00
1.875566132073944292e+00
2.044820233063948667e+00
2.181218450897135508e+00
1.763092935943991080e+00
1.919465447106755374e+00
1.838678744243249064e+00
1.855031702819904815e+00
1.854634702762547382e+00
1.952233411307384037e+00
1.963241451557626416e+00
2.122712120064034647e+00
1.952674473957803469e+00
1.896441239373819920e+00
1.935028967096723784e+00
1.790491006292042719e+00
1.914658177783592707e+00
1.790683150766916976e+00
1.772346210729087046e+00
1.767981927083692950e+00
1.808843570960283920e+00
1.999255221701855989e+00
2.226066259658557200e+00
2.168674660205690774e+00
2.088212722759590800e+00
1.694150346387463868e+00
1.783423697621444148e+00
1.867956167767898634e+00
1.963352377840911211e+00
2.066830278013240374e+00
1.970436960477414345e+00
1.807685921429605713e+00
1.802665606238865514e+00
2.045064901363505605e+00
1.982795801903960653e+00
2.076452087791447187e+00
1.680020230435283590e+00
1.973163383193096365e+00
1.425755825218915973e+00
1.880402477933216243e+00
1.893741127607884822e+00
1.524657864699061616e+00
2.040601906812205879e+00
1.768416754748244557e+00
2.121031539663364995e+00
2.184414300735402659e+00
2.036938622957539025e+00
2.072165499174889458e+00
1.661403054958795256e+00
1.571726150141359524e+00
1.783342439269750113e+00
1.981179395663537512e+00
2.132901970877670639e+00
2.282466631731754347e+00
2.124602167505892147e+00
1.747485819426230824e+00
1.512520998157848684e+00
1.985998560054157203e+00
1.795156607014628314e+00
1.938202151038435517e+00
1.841739813085583544e+00
1.878330108834145307e+00
2.215771718059066142e+00
1.816209996987323771e+00
1.542992017775525859e+00
1.896413127773376450e+00
1.804941265168809927e+00
2.203407045356128968e+00
1.740181263400377043e+00
1.868926922432323279e+00
1.879100187255271726e+00
1.688751098826137831e+00
1.972612625420429255e+00
1.890341290464967461e+00
2.150517750086154312e+00
2.108294399490703075e+00
1.473145494027312319e+00
1.730081876317517642e+00
1.852272150035060072e+00
2.109251106493840844e+00
1.697253628577938711e+00
2.221829551143896797e+00
2.245785279644889609e+00
1.838153143900688180e+00
2.018647048329554661e+00
1.993784770581351840e+00
1.926222680093964135e+00
1.737438990260116833e+00
1.782724734822883628e+00
1.675533251345844521e+00
1.945044725490669535e+00
2.017452417421390809e+00
1.972613040572053444e+00
2.011840689392231596e+00
2.257417458131000032e+00
1.531192499890781766e+00
1.909003054375776331e+00
1.898960578921504272e+00
1.756232431675801564e+00
1.785571214073215396e+00
2.052748185855249652e+00
1.989014046328923202e+00
1.821781447708016533e+00
1.665795244892480209e+00
2.002763835024746975e+00
1.854304992856063983e+00
1.933128286866987677e+00
1.945665738681423784e+00
1.964966921205461681e+00
2.048493504519603992e+00
1.937960196803460100e+00
1.804598472281044419e+00
2.172418131389357132e+00
1.907746743050570792e+00
1.945088393886678535e+00
2.079957480016762172e+00
1.917695090146279258e+00
2.079243444170298716e+00
1.859235436339023995e+00
1.676459520286259774e+00
1.703513928958155121e+00
2.075793576518599970e+00
1.954980460873257719e+00
2.100839437688646338e+00
1.620039796791019615e+00
1.812899093838679754e+00
2.142652719533587824e+00
1.850098487000997771e+00
1.881503628789535476e+00
1.992553238458535603e+00
1.954990138878276662e+00
1.833124330086918441e+00
1.942174845639750513e+00
1.884440951070361470e+00
1.700699970665360716e+00
1.660841755050176616e+00
2.440693153970184159e+00
2.008345055288961678e+00
1.788646779708839896e+00
1.834692591026355180e+00
1.919471708796036458e+00
1.797568570165955837e+00
2.176657047804100298e+00
1.785467576960687364e+00
1.650857322931827520e+00
1.740896337553145212e+00
1.661744516750324419e+00
2.079681512069725180e+00
2.083846646126872315e+00
1.691502970931235250e+00
1.721089890608183071e+00
2.018166071614404089e+00
1.855876138147108945e+00
2.219852743361468761e+00
1.961097962909384318e+00
1.904784912909324612e+00
1.933429004649753091e+00
1.886702937352419784e+00
2.376509133246207828e+00
1.819826586826742920e+00
1.640384930533773433e+00
1.591515202823315267e+00
2.087923719562871039e+00
2.025021589869731908e+00
1.819189315709193622e+00
2.296090870081093804e+00
1.818390325932311091e+00
1.961391456946405487e+00
1.909233967885586969e+00
1.589973723440668563e+00
1.581167847034387064e+00
1.986988042902562590e+00
1.712358894984106650e+00
2.007987629577843602e+00
1.756886707669256920e+00
1.587716406902427657e+00
1.631038279672536673e+00
1.940177638578446828e+00
2.338233662764918286e+00
1.970166979607826718e+00
2.055149591689028110e+00
1.830264733266810051e+00
2.002695888952314540e+00
1.926873089595463329e+00
1.588219652221628753e+00
1.679208363435243934e+00
1.803517114116027553e+00
1.922107625812541132e+00
1.805188063288989397e+00
2.044762073102843747e+00
2.118236895873987446e+00
2.092640934753944748e+00
1.718264328237943062e+00
2.108308694833216368e+00
1.957084127230654502e+00
1.945224805317395722e+00
1.785680778682548819e+00
1.798025789080087256e+00
1.994603188616976164e+00
1.692496006077464532e+00
2.080031595509427955e+00
2.164946523657508060e+00
1.781049991977048386e+00
1.602372045777746834e+00
1.977516234687587415e+00
1.623776386428393836e+00
1.826839008753325944e+00
1.434858982715878195e+00
1.957504384544565657e+00
1.884590747379824238e+00
1.993111484859426907e+00
1.601257654610406478e+00
1.849145173401521625e+00
1.826460614077388245e+00
2.094401567539944775e+00
1.935992088656051102e+00
1.974906018215705883e+00
2.115704425282676215e+00
2.270183350216068430e+00
1.934008937929730720e+00
2.302892994257740522e+00
1.896041363001703450e+00
1.976182915929946660e+00
1.916269440716578565e+00
1.895758919754204408e+00
1.658594573035526487e+00
2.138779517718716328e+00
1.890500046815633439e+00
1.745997419635185732e+00
2.114552852192554955e+00
2.039927672546993698e+00
1.748466340027762911e+00
1.522085709810520493e+00
1.860880302343887349e+00
2.190271241789858880e+00
1.987584122723839775e+00
1.925362196109350776e+00
1.901727924797502300e+00
1.707365351829042144e+00
1.891220214094974983e+00
2.319625250553554618e+00
1.695854375216951482e+00
1.963751707816742575e+00
2.251937458187450503e+00
1.990806360534446595e+00
1.834698982041852888e+00
1.989778561607339125e+00
1.606465266085715937e+00
1.806487372194067298e+00
1.821465518950180051e+00
1.842779843752495594e+00
2.095177896260509876e+00
2.293867581395677036e+00
1.595447073819650008e+00
1.862913790751715926e+00
1.533762350977249556e+00
1.523813913451607993e+00
1.998260797817337231e+00
1.561484219856817734e+00
1.733024412709279316e+00
1.998311228911812787e+00
1.912590599318708229e+00
1.746480192720312408e+00
1.894481962772981865e+00
2.097881282439507888e+00
1.556168909209230122e+00
2.031603368256577280e+00
1.972243958201951308e+00
1.956620617014433350e+00
1.605152716451099026e+00
1.845401067507499215e+00
2.063784164683458489e+00
2.046038284015649911e+00
1.822761795403276652e+00
1.672282293376693652e+00
1.943702653521775847e+00
2.128181462196022888e+00
2.017891474905597171e+00
1.444129637237735686e+00
1.722551106841687218e+00
1.861057561092394064e+00
1.974971394055414109e+00
1.802366880604999055e+00
1.857371261191965495e+00
1.609969587503850885e+00
1.937747989636620760e+00
1.477988545410703125e+00
1.996476355296024519e+00
2.224081313168732699e+00
2.131705298621235478e+00
1.541127089823708607e+00
1.719499063597785149e+00
1.796728697386292151e+00
2.064968959592658582e+00
1.863458410772125484e+00
1.727237286318596299e+00
1.771380800549248846e+00
1.684074352480130043e+00
2.092487826368847781e+00
2.040026754390231734e+00
2.021118569619191341e+00
2.145763412796637848e+00
1.845150258762716211e+00
2.061805503732693445e+00
1.942452589589163114e+00
2.155764315692395350e+00
1.905957906748408481e+00
2.094201023936801409e+00
2.024206529314649838e+00
1.970588185010227811e+00
2.067948269515448523e+00
1.981669922567723008e+00
1.681873161110483128e+00
1.828398428907882067e+00
1.778642039252571694e+00
2.056940026394589616e+00
1.757590698597281342e+00
1.920283344788935365e+00
1.924005637807648217e+00
2.127005262407816844e+00
1.853637300198381688e+00
2.153180859670427161e+00
2.055287308177045524e+00
1.895806091329209853e+00
1.924447056488339580e+00
1.658739481380256731e+00
1.791106819724307853e+00
1.523385285769756958e+00
2.211017616688700560e+00
1.600058273626281835e+00
2.112079551699227231e+00
2.227188831583889250e+00
1.953293042016833514e+00
1.779115802255806678e+00
1.908888338725480915e+00
2.095421787487525389e+00
1.872860819604344584e+00
2.027387167723883277e+00
1.702075998957925496e+00
2.115962263820629907e+00
1.796026173036994189e+00
1.737097979374763845e+00
1.681672840818980053e+00
2.514619688916471141e+00
1.950321264908922991e+00
1.846688027288926115e+00
1.697090186647753018e+00
1.842587710240025656e+00
2.100357080261656684e+00
2.098688079967948372e+00
1.996918151534803121e+00
1.571813504681616180e+00
1.638889329183673471e+00
1.828620894294245902e+00
1.803351063523147113e+00
1.725049569826109908e+00
2.036870721753230029e+00
1.893263847249914367e+00
1.555467758549002211e+00
1.601684760233655025e+00
1.892162148249306508e+00
2.278420420866376528e+00
1.684064166542800889e+00
1.727532365812627813e+00
1.993598782267094194e+00
1.931135370487092162e+00
1.940657409759051211e+00
1.978809491331286807e+00
1.985724058512108536e+00
1.755099248766734066e+00
2.095170019457920585e+00
2.208897511171308281e+00
1.832615232833406438e+00
1.553987156695312510e+00
1.969152170211695196e+00
2.107005642037357962e+00
1.815016651629817401e+00
2.128530875815653367e+00
1.962972391103166903e+00
1.737689110473527698e+00
1.752314698289716421e+00
1.888350597665632069e+00
1.782848293844169651e+00
1.938994103772927247e+00
1.480254514252322462e+00
1.763834563785455334e+00
1.958183822511304850e+00
2.266477385388206311e+00
1.679701555908385879e+00
1.991203955476040122e+00
2.068320067359900261e+00
2.156143047063002527e+00
1.722276656723835897e+00
2.118011810390889593e+00
1.556777238870969304e+00
1.704300354071144996e+00
1.689858591146787159e+00
2.043847368833492162e+00
2.129351499717413887e+00
1.753178585808844003e+00
1.847782027094878154e+00
1.915023525113774827e+00
1.620325418605405021e+00
1.467261646376567530e+00
1.724789220978429016e+00
1.764833362693147167e+00
2.255312215774228246e+00
1.514278595493964374e+00
2.323716845683843513e+00
1.687214174599277250e+00
1.882539484287153453e+00
1.501328375241923752e+00
1.641344919262131441e+00
2.079347300792337983e+00
2.308926220457001577e+00
1.710862475283355888e+00
1.772443672362477685e+00
1.901593378380329158e+00
1.948653732342628064e+00
1.868987139126015995e+00
1.682087896190475940e+00
2.213880241046905617e+00
2.103076980279695363e+00
1.909905696609173864e+00
2.163807816095802750e+00
1.643535502402930781e+00
1.855855994977057222e+00
1.709593603164420772e+00
1.948730715211248521e+00
1.679700482743363255e+00
1.744781966835700748e+00
1.768681520431280463e+00
1.890950993319751916e+00
1.892164538391295281e+00
2.099527327031499802e+00
1.833944031567307009e+00
2.043500434368919816e+00
1.811081857833825248e+00
1.845237112448833594e+00
1.970377228623078070e+00
1.850680199805477377e+00
1.923029128436930746e+00
1.705512407883962744e+00
1.999053395077895035e+00
1.916386070310833301e+00
2.036662587542330094e+00
1.919705111132903763e+00
2.285472667503606559e+00
2.284808569522693400e+00
2.161162429381287442e+00
1.892994683722239557e+00
2.035341303630900267e+00
1.704103533174315066e+00
1.804618532054711677e+00
2.287677737585747995e+00
2.045476663203436907e+00
1.698932000807401144e+00
2.117712642602121331e+00
2.099336978141943533e+00
1.587580892524679266e+00
1.942093413552380188e+00
1.836731845146284181e+00
1.933438483585770085e+00
2.006174222771634597e+00
1.613436511380816007e+00
1.881086128045120542e+00
1.841163056960142930e+00
2.136174502604559322e+00
2.028751428177330673e+00
1.998275127895590142e+00
1.859972377456715398e+00
1.736418583267633542e+00
2.000019078192386779e+00
1.923066404402353990e+00
2.004393454401068642e+00
1.686083596478337387e+00
2.001767454852361627e+00
1.762383742848215640e+00
2.294018298306756520e+00
1.978114299336072524e+00
1.946175708589797937e+00
1.951854910797503617e+00
2.234200563870557321e+00
1.896547335915561572e+00
1.606250144282041825e+00
1.993141862477780801e+00
1.721170579100183451e+00
2.091883674935076431e+00
1.759909242948484165e+00
1.571354745175933543e+00
1.994940891169423081e+00
1.906438519361505213e+00
2.093412894173443561e+00
1.800219400702850248e+00
1.943261187403638957e+00
1.526475232304499219e+00
1.783084718690543635e+00
2.141477833776929796e+00
1.955534329089317014e+00
2.046377485155408849e+00
1.688008066716421895e+00
1.824454389546205535e+00
1.904477385485778385e+00
1.865936310953185018e+00
1.941162400592011616e+00
1.820328606690416740e+00
2.118651100452059843e+00
1.439831282163781978e+00
1.876886891919076872e+00
1.911979913104415507e+00
2.069964545125419164e+00
1.730788926069421807e+00
1.729649903330215288e+00
1.929557747151317004e+00
1.616745363790020873e+00
2.199934589893412618e+00
2.145977655011971130e+00
2.175200314105890431e+00
1.855930189987131440e+00
1.717667922196635111e+00
1.725907274336520691e+00
1.733023024383697264e+00
1.939410947494602411e+00
1.473687016028385477e+00
2.064798975942078840e+00
1.733094108353399498e+00
2.231497942814603785e+00
1.840534498249235540e+00
1.622181482951257303e+00
1.881330089691723995e+00
1.788362025936179656e+00
1.880802858355034468e+00
1.679065375289607420e+00
2.028314770508242937e+00
1.967676364578606174e+00
1.983721508246823362e+00
1.612621480836724741e+00
2.159006173227300707e+00
1.765397834770767060e+00
2.504920856320730582e+00
1.791865433838556676e+00
1.862673487737589229e+00
2.254649081212497297e+00
2.258047428275952395e+00
1.643046252047292377e+00
2.006563110506299097e+00
2.099225756543785515e+00
1.952248920812531319e+00
2.005455393011764897e+00
1.994122853444829424e+00
2.188953940458880254e+00
1.972879311582172779e+00
2.027138884099147997e+00
1.796664070281110748e+00
2.059333728567748434e+00
1.874850797728699447e+00
2.128024926491070001e+00
2.206319375867578536e+00
1.842129320422756455e+00
1.917045942056829544e+00
1.908463684942220295e+00
1.627250834820994640e+00
2.004719211719041105e+00
2.032538570634354613e+00
2.335882841984765701e+00
1.565422449299089802e+00
2.078025036062461695e+00
1.718560680741411328e+00
1.810344359800926561e+00
2.196335100099826132e+00
1.852791358364917151e+00
1.735685709025537538e+00
1.931954689893014887e+00
2.196404981179121751e+00
1.676816742424745543e+00
1.649532402711747725e+00
1.640875028159529236e+00
1.635267541122861212e+00
2.074335636582964604e+00
1.616248737127594648e+00
1.773657607057110397e+00
2.036117492297722542e+00
2.059174608304703114e+00
2.042334489444973311e+00
1.629052492541366748e+00
2.287058411298851013e+00
1.827657773705039235e+00
1.665652751832886969e+00
2.163894776250282703e+00
2.081025182305513699e+00
2.037759519455583312e+00
2.336196519161243046e+00
2.267600466794680525e+00
1.785667085043127766e+00
1.898774943991454744e+00
1.981521231905187586e+00
1.779454681075991029e+00
1.976092441684304646e+00
1.902936517790077886e+00
1.944067687649541076e+00
1.939222386275354149e+00
2.045153607416450470e+00
1.880319291678110849e+00
1.769023442369087817e+00
2.104283171187917301e+00
2.169295471727159974e+00
1.783860368936206031e+00
1.877901062783218222e+00
2.035086705799828088e+00
2.208200766073730836e+00
1.759698153509398511e+00
2.063787748498937091e+00
1.860862080279218400e+00
2.012431189366421069e+00
2.157754097513258973e+00
1.964625449408431868e+00
2.165089255484990538e+00
1.860540473987028820e+00
2.165605661571901930e+00
1.386096348419269653e+00
1.771984412389610686e+00
1.828451179270752291e+00
1.936554276135909136e+00
2.113663642942250398e+00
1.693542125415258726e+00
1.626769862836582536e+00
1.943509052103997714e+00
2.065980646948043731e+00
1.932332056008192467e+00
1.784708183499826628e+00
1.524939749797772359e+00
1.881719727254939745e+00
1.622509730473978617e+00
1.702461859340024253e+00
2.129076837587311921e+00
1.657831673008763662e+00
1.996214836520284974e+00
1.998004307222251308e+00
1.588316344678752490e+00
1.970744753686198392e+00
1.675546166070433385e+00
1.830172764768646543e+00
1.839373095616568587e+00
1.688384359398135137e+00
1.860857066788039527e+00
1.744677096621146228e+00
2.282196863971611034e+00
1.939996491853869465e+00
1.935799299400842166e+00
2.107423701082300482e+00
2.069728241792227141e+00
1.826975600107516584e+00
1.816803573109557535e+00
2.065948938218576725e+00
2.349010882213605544e+00
1.989724865217534111e+00
1.920188373400064874e+00
1.731123882446784723e+00
2.159724991147013995e+00
1.715810516269740349e+00
2.115198559721704452e+00
1.633892614612115546e+00
1.792806358793584742e+00
1.851105821373141946e+00
2.122099203273259072e+00
1.529155966156797275e+00
1.978347075863577942e+00
1.885705002003466912e+00
1.737850735119063739e+00
1.910849842461218806e+00
1.854987433305604227e+00
1.722398607253284863e+00
1.710059132071984234e+00
1.746704607341236226e+00
1.845451876201035679e+00
1.817904317333800757e+00
1.780036821791964208e+00
1.752309165258538526e+00
1.624791525794061942e+00
2.307051503296063899e+00
1.934425447936366727e+00
2.099172491947609576e+00
2.080473052045901827e+00
1.808401220195332559e+00
1.632390179847208911e+00
1.807686969628011564e+00
1.914788731003177258e+00
2.174519420821634075e+00
1.942074514437226673e+00
1.810244433652459684e+00
1.700249443084788092e+00
2.096792832588717737e+00
2.056201014435892649e+00
1.691486418086849408e+00
1.748337676307116340e+00
2.195825859377892986e+00
1.971030820420436536e+00
1.650539403571642527e+00
2.058146036669039614e+00
1.996229666851887741e+00
1.969825093034496488e+00
1.954956057480257581e+00
1.889770575827312449e+00
1.985658011331218775e+00
1.702493425295624085e+00
1.854731892520876668e+00
1.763880656636634958e+00
1.667937701746233348e+00
2.033311011531841572e+00
1.982509842259287502e+00
1.710627797175299891e+00
2.090373837266469081e+00
1.990560873484894522e+00
1.825131470247200793e+00
1.640851361144610943e+00
2.017776631409753385e+00
2.056864170833783145e+00
2.144787735178087296e+00
2.031918206532270510e+00
1.894331743749356756e+00
1.421748605503702523e+00
1.781815791286049500e+00
1.900934610426117111e+00
1.712321608625807734e+00
1.749741265685546665e+00
1.863732551709911034e+00
2.015883165452241332e+00
2.071469424951330573e+00
1.875234247640817919e+00
1.996934086088554050e+00
2.185287122873324606e+00
1.318795045937950050e+00
1.963857178669375703e+00
2.187006829150373477e+00
1.530934053566180397e+00
1.904596999961478243e+00
1.705511255414397409e+00
1.738444125371802373e+00
1.583113314316063613e+00
2.072066500774404130e+00
2.062664692476057660e+00
2.058445750551271658e+00
1.700049603109223817e+00
1.968140085585717625e+00
1.967761182598715797e+00
1.766114892145748794e+00
1.902210427978434648e+00
1.839624864431636864e+00
2.133761406932489724e+00
2.018327675283987155e+00
1.750806246061304083e+00
1.837634550252284393e+00
1.510889823659180786e+00
1.743572672426843884e+00
1.882662199645577239e+00
1.833858252281093559e+00
2.089905915946631776e+00
1.598583741964853866e+00
1.978895343464914580e+00
1.741895006492205189e+00
1.621867730180232448e+00
2.137656172145624200e+00
2.160665468254101107e+00
2.052123619833377433e+00
1.581582199360456631e+00
1.939135917077114968e+00
2.040534180013090282e+00
1.856526833444598790e+00
1.940619378654814486e+00
1.875915393107599582e+00
1.868647465387613060e+00
1.875251459475533178e+00
1.706423238661110675e+00
1.995562473962311456e+00
1.497166167422104177e+00
1.826000475667765022e+00
1.735668816466563902e+00
1.922131889268553273e+00
2.202055920540058498e+00
2.203206581729054037e+00
1.842228903764750347e+00
1.802233930151142083e+00
1.714278386260199127e+00
1.865321310194386850e+00
1.577172709755809255e+00
1.978683965344264495e+00
1.893296952575983516e+00
2.199613184633391505e+00
1.610783055610294889e+00
1.841569055665938759e+00
2.003403783400434790e+00
1.571231118829548468e+00
1.780903107263849039e+00
1.771490069081366636e+00
1.791410514488448014e+00
1.801455101648588242e+00
2.064269612751073346e+00
2.042970107314263650e+00
2.058853670751751075e+00
2.067033342690224096e+00
2.289623142944313905e+00
1.648313972469764854e+00
1.722502643791023358e+00
2.095502358908915230e+00
2.293919739901536747e+00
1.837627022640512253e+00
1.688626696984089959e+00
2.047022754421198965e+00
1.987360498218669447e+00
1.415719002887980915e+00
1.967932774929883832e+00
1.827751889010865938e+00
1.485771621217482075e+00
2.073215676196883628e+00
2.224195028486224857e+00
1.742785777216134813e+00
1.981191314470517995e+00
2.268606558669740370e+00
1.821781089653163876e+00
1.436766104576977510e+00
1.845001494800818653e+00
1.797654527349091369e+00
1.439896654108064222e+00
2.236482149168577127e+00
2.032133588688296744e+00
1.702885629142333102e+00
2.062874930519280170e+00
1.955985140283193147e+00
2.384565595347739375e+00
1.942305925375118258e+00
2.162230133588648684e+00
1.650874228353500728e+00
1.703613073200167527e+00
1.991625138005445050e+00
1.665420217295888294e+00
1.820926173309832974e+00
1.798895261906599430e+00
1.852342963529348907e+00
1.929042194763105122e+00
2.024946521226148821e+00
1.895246714355888651e+00
1.749755102345317725e+00
1.747899554014446855e+00
2.023792106355687181e+00
2.037254489904807286e+00
1.709382099395741816e+00
2.029402249909673994e+00
1.929566963742664232e+00
1.975764810567737451e+00
1.873520491824114176e+00
2.120566104879780145e+00
1.895110188644071991e+00
1.961052438131464681e+00
1.776655754386383679e+00
1.495441923431667819e+00
1.784203356184193234e+00
1.581928821120212714e+00
1.909438237950058070e+00
1.879547633178230370e+00
1.910749662194427767e+00
1.819776193768720463e+00
1.726622592742275364e+00
1.723885095898518127e+00
1.970923099338580453e+00
1.215914002722331411e+00
1.980166212268943848e+00
2.177183116064550283e+00
1.942243608782724618e+00
1.956382827669650881e+00
2.068941654338814384e+00
1.983489735963707590e+00
2.070182488205819737e+00
1.527566272518316781e+00
1.609026065398733385e+00
1.922533017494816532e+00
1.922669039804713043e+00
1.771827882051246750e+00
1.794372093831816617e+00
1.976838475675120943e+00
1.996750809974531027e+00
2.376650726833308802e+00
1.801757804478746783e+00
1.695312942308128790e+00
1.903044881281046985e+00
1.833185071934705146e+00
1.791566428447249004e+00
1.957978655280129265e+00
1.958118847234373794e+00
1.710724174965282396e+00
2.116132140559912500e+00
2.149716482671673923e+00
2.018666308456426250e+00
2.203419496140777589e+00
1.992934727559792174e+00
1.889059787120690670e+00
2.287946641134604775e+00
2.090580529194212556e+00
1.790581146776582422e+00
1.873447733935026616e+00
1.831322552921450075e+00
1.580034788227270282e+00
1.875045338760922276e+00
1.647879048026131166e+00
1.813337092457406818e+00
1.683730806269715607e+00
2.068396832744867631e+00
1.647928205535015067e+00
1.866152325337766982e+00
1.845419430850472997e+00
2.068289524181539107e+00
1.693228518240708746e+00
1.752101115649414176e+00
1.570438132508485962e+00
2.686922427362718580e+00
1.850590531121923732e+00
1.915516110667847993e+00
1.674308762170492404e+00
2.031475282752947642e+00
1.880358962203201312e+00
1.887451545120223617e+00
1.593999948576760861e+00
1.472589026291814207e+00
1.956418487081079682e+00
1.606347481055568238e+00
1.961296191260358590e+00
1.713701579396068153e+00
1.947135818305534505e+00
2.189938809047550894e+00
1.774916142884138015e+00
1.981113315868404889e+00
1.819079159629826137e+00
1.524247230952411547e+00
1.527548411642824400e+00
1.744688516272913104e+00
2.138921037899782718e+00
1.957947660475384932e+00
2.243725892546167167e+00
2.436479116880267970e+00
1.929591165495194716e+00
1.831944416361154238e+00
2.211456845930997339e+00
1.809934198317056264e+00
1.681832614695632389e+00
2.281417779753418085e+00
1.843929755573449958e+00
2.038254186942192181e+00
2.000440454311991356e+00
2.103089473045151703e+00
1.833743071176419992e+00
1.663520160628648048e+00
1.980664503375199947e+00
1.641949610378982571e+00
1.976820287173626678e+00
1.761674089232028173e+00
2.119344718140458106e+00
1.802457455853486934e+00
1.694900590475528768e+00
1.878337199229697108e+00
1.883990658087530301e+00
2.306350840470480446e+00
1.818197675126085100e+00
1.877820802335828265e+00
1.652205280839670776e+00
2.054949309577722261e+00
1.949431334746374977e+00
1.813262574379141956e+00
1.725132013187642865e+00
2.384757186812165752e+00
1.850408441677097393e+00
1.811219201424952852e+00
1.643602807312388503e+00
1.679150948551097589e+00
1.819579631483293047e+00
1.838012800095039978e+00
1.768491526430788996e+00
1.890878790283148536e+00
1.611901457884319600e+00
1.610803595320717818e+00
1.599889941610501021e+00
2.314471031823554625e+00
1.758304986844439588e+00
1.702432941480189976e+00
2.172903267277271677e+00
2.071779913393360761e+00
1.804880887067902950e+00
1.987159713871215372e+00
1.849743403766139105e+00
2.102640715267565241e+00
1.449668357653259854e+00
2.165583001385123829e+00
1.891732601589226626e+00
2.108484959673956993e+00
2.101113278531363981e+00
2.019298403491219585e+00
1.865950729778964368e+00
1.664009694596055633e+00
1.979704075874352709e+00
2.146889772127896112e+00
2.061891761524570210e+00
2.267704635121495116e+00
1.891174964358616872e+00
1.847489871649858229e+00
1.770985691086877312e+00
1.856387270409615153e+00
1.780026108000668961e+00
1.800377575156903998e+00
1.571243257590383635e+00
1.670332341718151259e+00
1.785251552405992870e+00
2.153479278747862491e+00
2.309469708475351268e+00
1.726327794040048103e+00
2.139780801087573181e+00
1.980191175820559035e+00
1.844986753957684744e+00
2.108426936345729530e+00
1.559991346193285944e+00
1.796686799530096801e+00
2.079950749964772250e+00
2.047327767980912316e+00
2.219722140658932918e+00
2.134389171553574993e+00
1.918611678350012451e+00
1.992066956694853230e+00
2.028994026303780451e+00
1.775260068527117596e+00
2.054737561136473101e+00
1.950629763142923467e+00
1.708793129325110405e+00
1.878721816376989429e+00
1.955627569022898138e+00
1.807175984609546537e+00
2.024113403656885080e+00
1.891057818017326531e+00
1.789436765485026504e+00
1.928202200362292063e+00
1.960081546677675979e+00
2.149811881962992555e+00
1.687563845007461705e+00
1.924030395209107347e+00
1.792326040256153163e+00
2.182036146629989126e+00
1.852038526718041922e+00
1.644930783250304396e+00
1.704314747815532494e+00
1.944106849473666410e+00
1.530357710613381439e+00
2.177541626618294757e+00
1.919253616094620529e+00
2.302276554053908075e+00
1.877249940235031334e+00
2.070725319876947523e+00
1.628041805931839336e+00
1.735233941830865323e+00
1.911760344882412976e+00
1.818443944219484854e+00
1.746213749156568129e+00
2.002250979973940748e+00
1.826691860495578412e+00
1.650973169839662802e+00
1.733524631269045768e+00
1.806502295264695412e+00
2.045383222979224147e+00
2.123120514546739557e+00
2.091847398314090167e+00
2.289702544448780408e+00
1.970243479255013863e+00
1.533261536391238522e+00
2.025996465322530415e+00
1.808616343933329595e+00
1.742894513073762308e+00
1.379489754167675386e+00
2.527991212680488875e+00
1.972956804427675293e+00
1.848549989998854004e+00
1.808574326728958681e+00
1.857805211872593842e+00
1.888378152008320932e+00
1.731674324198291925e+00
2.175928749611751201e+00
1.436819712083370781e+00
1.727878365652721238e+00
2.209699830209578941e+00
2.035050402731866104e+00
2.181472861522079754e+00
2.189010157793480182e+00
1.914660966118580498e+00
1.914979105938412918e+00
1.778719232041493070e+00
1.805806678779022123e+00
1.683889557142407956e+00
2.048809994254221500e+00
2.370768630133258004e+00
1.661060464601353370e+00
1.929095300144323621e+00
1.981635696690335902e+00
2.120222653535628332e+00
1.621787755920118812e+00
1.919813114459126613e+00
1.874758717617174053e+00
1.956351248965943590e+00
1.777502797936284074e+00
2.096869780911233772e+00
2.043203422157692906e+00
1.892791306168242871e+00
2.414265509000293797e+00
2.218970376206670370e+00
1.643626474575802909e+00
1.476683015527584963e+00
1.740186539357907902e+00
2.190560465106472954e+00
2.064993096701521758e+00
2.208181789289405117e+00
2.011866624737749465e+00
2.058550833348552711e+00
1.980144526425169582e+00
1.582881129841715140e+00
2.315024997812116236e+00
1.669353890457794032e+00
2.019794695506365478e+00
2.161576544895329022e+00
2.002227064047386040e+00
1.817798289987598848e+00
1.872112244837981665e+00
1.870194309928253862e+00
1.633121931433972662e+00
1.859283934919911951e+00
2.194468113721030011e+00
1.988967913667419207e+00
2.050353135929118498e+00
2.224456662286238284e+00
2.052832799940167874e+00
1.910152170722701825e+00
2.304282934757005741e+00
1.850690940713250354e+00
2.017371632720321273e+00
2.015533104288933064e+00
2.102027128955110236e+00
1.769483133994430801e+00
1.802364212879499217e+00
1.620500470114439207e+00
1.493294007916276422e+00
1.894507813077627167e+00
2.073027237640584719e+00
1.757853771028980328e+00
1.936470504924364899e+00
1.973239741528497238e+00
2.167781151626555047e+00
1.956766468765666955e+00
2.346964995582726754e+00
1.954721982124239865e+00
2.149732749096362472e+00
2.033493514616073305e+00
2.134496518472734916e+00
1.527644666779252258e+00
2.060330458636905337e+00
1.849783282803492801e+00
1.903847504004434255e+00
1.940366691604060057e+00
1.829805926000437566e+00
2.260917726187546162e+00
2.215191770810219563e+00
1.913395684908791194e+00
1.578872596121502658e+00
2.014333050564347971e+00
1.944178450393073465e+00
2.015159293141438823e+00
1.941885260363030552e+00
1.825948896599201010e+00
1.704102536268271129e+00
1.954512123929301071e+00
1.815539869645254267e+00
1.760392111227971457e+00
1.866022069943171546e+00
1.956746373704646880e+00
1.641698148235491317e+00
1.811384484199715095e+00
1.808809051559959524e+00
1.703427557220498434e+00
2.041918857897441875e+00
1.921708420349423019e+00
2.191169455111492415e+00
1.910729957756963193e+00
2.239459681020048443e+00
1.500413485437597449e+00
1.573589374318653089e+00
1.955441762280120344e+00
1.998803550705281262e+00
1.679127124882142885e+00
1.824475010366194860e+00
2.180549226953798936e+00
1.787223076602928673e+00
2.066253636114050440e+00
1.834337489835985435e+00
1.737408621875666581e+00
2.079379895590477201e+00
1.825663707744739517e+00
1.774395949090429747e+00
1.958486230155869201e+00
1.681701141535050681e+00
2.201545650892460682e+00
2.102631526140644525e+00
1.772249292111570673e+00
1.856059703330791066e+00
2.040178387944575622e+00
1.638804352008520926e+00
2.043190264114294941e+00
2.282407169518327894e+00
1.794841609232898705e+00
1.724246821433636612e+00
2.000256244600047584e+00
1.807053028376615078e+00
2.065081383450751318e+00
1.869828205369006957e+00
1.979883643218067313e+00
2.103243259239065299e+00
1.910542442976003175e+00
2.007415378110101400e+00
1.808869592551728189e+00
2.215314267094921519e+00
1.935120101240588752e+00
1.596742037733086317e+00
2.135125228791913354e+00
2.119880648950149382e+00
2.114026936265352319e+00
2.123217842840642078e+00
1.957405245131755178e+00
1.876281078088677612e+00
2.172596833466411859e+00
1.920917165854518993e+00
2.001125679771957433e+00
1.929618426151044286e+00
1.761151527904011305e+00
2.163173919740505102e+00
1.718813084600670171e+00
1.691638960763433674e+00
2.026691888991048351e+00
1.795306467168270803e+00
1.898309840475242982e+00
2.041381426310629799e+00
1.646102009110382847e+00
1.676735685314975743e+00
1.671150288197693845e+00
1.889263333978836279e+00
1.828621843289778059e+00
2.025218550564372055e+00
1.903534852966091151e+00
2.341721899710540455e+00
1.690628963341494817e+00
1.758042743047564249e+00
1.626664133413201707e+00
1.896897436062729980e+00
1.855986425907435899e+00
1.968644134494168974e+00
1.719371038630823856e+00
1.736377303850532794e+00
1.750531454301448298e+00
1.642583262371091424e+00
2.013019832495409833e+00
1.936444690402520319e+00
1.834266232471705615e+00
1.667167209796302840e+00
2.257893064155378937e+00
2.009319844811968458e+00
1.909564319376987118e+00
1.893091472278048304e+00
1.966123400078744421e+00
1.822169302210137731e+00
1.676500090843098034e+00
2.286390728320410570e+00
2.058698559101585168e+00
1.837465159447606355e+00
2.029770636223986457e+00
1.681412724018191529e+00
2.061503091143315647e+00
1.791277869127992695e+00
1.829240438723808815e+00
1.884862179968082696e+00
1.916831619036446277e+00
2.070732291539632453e+00
1.715555036190642646e+00
2.032239801855005190e+00
1.915444397698431001e+00
2.035451742934930586e+00
1.783607629604014644e+00
1.926541379731326664e+00
2.027224416338704316e+00
1.847942714587886393e+00
2.363690784120752397e+00
2.305238772899680821e+00
2.176345921240669501e+00
1.794977234883742501e+00
1.875169249342809819e+00
1.923163595197052045e+00
1.752260592526465821e+00
1.849333862207212853e+00
1.924770089326939937e+00
1.855079250887776698e+00
2.124832585985955369e+00
1.542580522078333738e+00
1.570429050394445802e+00
1.746412555459503357e+00
1.735955033908749057e+00
2.006309347650400809e+00
1.693048141102756698e+00
2.083770229789136508e+00
1.925106636176925567e+00
1.738542211082157563e+00
1.948971114716713915e+00
1.868033415448869139e+00
2.101330645447653467e+00
1.772134435675075670e+00
1.881856046414377204e+00
2.018759578997446624e+00
2.356053027359010787e+00
1.804258660396173219e+00
2.003169192186261327e+00
1.867046533679015630e+00
2.528221973228801378e+00
1.969032883752908969e+00
1.912246887630871361e+00
1.588566505147185559e+00
1.630311717562726193e+00
1.952714233984695236e+00
1.787470498816789322e+00
2.062826888764170974e+00
1.657952241603117383e+00
1.943052320392874899e+00
1.529493080209246791e+00
2.119652891869499456e+00
1.621989777021709989e+00
2.036231687636856247e+00
1.690774928641086694e+00
1.711579265922778204e+00
2.295224402133099417e+00
1.861992024364420573e+00
1.716714520528841659e+00
1.750085072316576840e+00
1.557439526727728119e+00
1.973017359251862723e+00
2.127936469927363738e+00
2.269680472128986715e+00
1.945640616380445831e+00
2.133572939522095258e+00
2.128085159574311547e+00
2.216879819372044036e+00
2.129135808259334350e+00
1.593852473059275354e+00
1.925070542133997087e+00
1.853664703240812672e+00
2.033114321598793683e+00
1.689319053943068250e+00
2.168532475397125125e+00
1.531072163053661228e+00
1.645376727251711468e+00
1.751935686205730036e+00
2.176245512512861247e+00
1.871892529215306133e+00
1.990582747411125952e+00
1.779206754006803726e+00
1.975925153163848869e+00
2.115864032498781189e+00
1.781999056457649555e+00
2.026349188758778119e+00
1.825348926246553205e+00
1.969124344612104283e+00
1.966441430466770335e+00
2.369283913795966701e+00
1.763493932421911881e+00
2.395743542917770696e+00
1.753020129401687832e+00
1.961739989324912781e+00
1.807106470248946994e+00
2.170799386131721409e+00
1.439932850243010432e+00
1.679964588463800812e+00
2.274905664468225286e+00
1.948938537006591032e+00
2.129700387682637253e+00
2.050710692772008681e+00
1.738163813934814117e+00
1.810288601608931236e+00
2.230268834584345772e+00
1.596586075350161948e+00
1.772001980535202526e+00
1.702799567350184340e+00
1.863816800849586786e+00
1.831988917181538445e+00
1.796383333330519694e+00
1.749882447249858419e+00
1.999225762738145784e+00
2.039221308209702599e+00
1.888562774912311948e+00
1.786484823843990766e+00
2.109947592005911421e+00
2.316588416798096350e+00
1.739637179081140461e+00
1.976324882883208289e+00
2.038255414790352660e+00
1.734305738246641804e+00
1.859240448457681438e+00
1.715248971887006535e+00
1.986636491588443354e+00
1.867916779692322393e+00
1.920068487658020073e+00
1.721668421869110732e+00
1.711482520119494088e+00
2.070283710421510381e+00
1.521951577492524743e+00
2.265886761112014369e+00
1.902247490434746613e+00
1.769419262769863499e+00
2.040323658614518809e+00
1.845009299975047812e+00
1.799455121713905204e+00
1.708938284786835959e+00
1.859551490547354247e+00
1.956517914377688960e+00
1.920952675032839840e+00
1.946629889851136497e+00
2.095583152955196482e+00
1.720043102245493394e+00
1.800007681888931454e+00
2.019876809085341396e+00
1.945709985787078322e+00
2.239004588122104789e+00
2.276257713413544881e+00
1.661662562630938256e+00
2.010652343399791153e+00
2.096748587603662450e+00
1.857443786489599402e+00
1.716489820049070136e+00
2.337901492262688397e+00
1.905633543010462949e+00
2.030870180741518372e+00
1.986782136432286405e+00
2.052105778677516756e+00
2.097586227167115069e+00
2.241353695942477575e+00
1.756667424331795235e+00
1.704141402909025826e+00
1.942862160591093179e+00
2.217406089212664355e+00
1.930871236455724560e+00
1.840430805817666826e+00
1.273936919327529838e+00
2.248110462016337685e+00
1.783358255731852804e+00
1.849266235740735898e+00
1.946227959002755359e+00
1.868193739334725656e+00
2.070412391988646128e+00
1.543518027492382094e+00
2.251152470290104013e+00
2.075987073565140673e+00
1.687897555244160408e+00
2.080362552838313395e+00
2.029780252052305389e+00
2.163571890513112272e+00
1.822310289924125692e+00
1.852859162198286391e+00
2.183290373745657487e+00
2.178503573138820482e+00
1.848050362277240399e+00
1.817734265649306957e+00
2.315980941396481363e+00
1.859128331825880220e+00
1.867342010921700934e+00
1.778193511898734869e+00
1.927654975166816387e+00
1.986805654173417146e+00
1.873384278720944041e+00
1.994938799183543887e+00
1.650909450673501588e+00
1.871611639564114471e+00
1.523725889746985640e+00
2.100697658084717201e+00
1.726437290949074832e+00
1.759918327739076638e+00
1.929597214083387691e+00
1.509615840351356653e+00
1.705137068404785516e+00
1.914369075169807921e+00
1.702748739137668776e+00
1.964006461557423533e+00
2.219981804000158210e+00
1.982250212534490741e+00
1.945553101281527475e+00
1.694278311320084329e+00
2.103587962952409463e+00
1.679875841106154066e+00
1.869655229336685709e+00
1.812121699574027245e+00
2.106024079901763990e+00
1.855978558771508302e+00
2.112591847800900702e+00
1.684369697167853897e+00
2.163331421441152980e+00
1.909474994510206525e+00
1.926103178982831343e+00
1.926135132164262354e+00
2.140992319817707212e+00
1.758339407527992782e+00
2.068370004979579235e+00
1.953604560365240106e+00
1.690668107085430805e+00
1.946980380521579734e+00
1.682159722718919337e+00
1.982816187291914112e+00
1.650471513249684996e+00
2.002505906624425958e+00
2.114053857582789853e+00
1.738042319364234034e+00
2.023481887603613583e+00
1.792467443843151598e+00
2.200228201352720347e+00
1.822980582166574548e+00
1.859217248344553486e+00
1.793179542260610493e+00
1.845632031909698600e+00
1.707630631527323306e+00
1.925571697062583576e+00
2.228733397752738821e+00
2.122027607828530726e+00
2.000994557223565451e+00
2.002656496457340563e+00
2.167825727120805457e+00
1.800750427397930675e+00
1.744173698225626401e+00
1.940854937792410029e+00
1.775731651002595557e+00
1.602467302648989289e+00
1.826453431583367815e+00
2.001978321485481160e+00
1.925574723413183476e+00
2.022502957689833014e+00
1.958331809092859199e+00
2.045213225125371626e+00
1.740825887390509141e+00
2.220251447044511384e+00
2.166867942214000475e+00
1.906994475320502147e+00
2.143183683622197577e+00
1.486115447697976544e+00
1.951771404625139317e+00
1.529404169694307258e+00
1.940683150765178500e+00
2.013045832784856604e+00
1.832096868137875978e+00
1.922948251442471390e+00
1.902273703893903489e+00
1.807863909569706440e+00
1.998780508128715550e+00
1.925529142562064866e+00
2.025984594942500827e+00
2.118915801104960472e+00
2.183687748913768267e+00
2.203203769461282047e+00
1.600936255633400140e+00
1.880138526532062704e+00
1.747403815967810914e+00
1.872500069722495164e+00
2.363566996435505274e+00
1.566798206543872585e+00
2.432170212959304134e+00
1.861690411034073289e+00
1.855356112898498333e+00
1.843035872628326688e+00
2.178736721801029841e+00
2.096699688446521215e+00
1.813774034618932385e+00
1.728121929442143268e+00
1.699306751343625965e+00
1.746451894614025280e+00
2.417391096210114387e+00
2.142362720076532057e+00
1.834619314129903200e+00
2.151952637722137407e+00
1.869443614164799206e+00
1.828902438611563097e+00
1.420416220074555147e+00
1.795900623707564092e+00
2.052490241007658867e+00
1.809698034026009594e+00
2.414562322248883230e+00
1.573796640893357024e+00
2.135897530880246364e+00
2.307935822714254570e+00
1.827535646551848636e+00
1.858436536036410347e+00
1.604119684133495261e+00
1.988221878443392043e+00
1.862252629925389869e+00
2.275852168733217162e+00
2.175908062410565336e+00
1.708834728725566077e+00
1.751485775945162748e+00
1.912510296778251906e+00
2.142411018251617616e+00
2.365761610925524394e+00
2.161414405402183103e+00
1.943665826430704735e+00
1.900064438842976822e+00
1.614997752536478037e+00
1.778238160212320063e+00
2.015703749495680430e+00
1.962476601721691472e+00
2.087839431249780553e+00
1.836315865803929581e+00
1.902892953799430797e+00
1.555955885118301518e+00
1.998699104825091721e+00
1.527992699289749456e+00
2.057552132487816543e+00
1.865809329160559527e+00
1.910416882709990993e+00
1.449107056679171057e+00
1.702009744226967269e+00
2.106886172395869394e+00
2.049596815764380686e+00
1.838523184781732489e+00
1.748597009368789923e+00
1.707743848598900938e+00
1.795081023373137352e+00
2.030585434021227265e+00
2.283092702386802841e+00
2.189406207645450575e+00
1.847272832436865020e+00
2.473696708625547025e+00
2.013455882900861749e+00
1.936154032398277547e+00
2.074488386593093647e+00
1.978795878579564960e+00
1.851297428904773223e+00
1.821119701560496962e+00
1.887616146899070424e+00
1.999159243688487742e+00
1.889080570796324743e+00
1.938921566485385828e+00
1.876882678435664031e+00
1.586342600444403006e+00
1.723869486589572730e+00
2.382423781803945317e+00
2.135673926567451364e+00
2.173173173528087254e+00
1.843540597750809473e+00
1.828709187943954761e+00
1.931482145026526709e+00
2.178420638279896959e+00
2.277385596036358706e+00
1.879390224334301474e+00
2.187627327280573741e+00
1.692208268052867615e+00
1.849663609317073298e+00
1.869543922061283281e+00
2.084007492746637880e+00
1.687301822967834708e+00
1.756207852510972556e+00
2.070049719527370158e+00
1.776453884513577774e+00
1.797178967505922653e+00
1.968834979516165484e+00
1.870629779103581525e+00
2.105063798228033800e+00
2.097383365544923439e+00
1.618166351125752245e+00
1.973468037321337132e+00
1.705402970479359848e+00
1.990679358411305389e+00
1.642931839918421399e+00
1.754054964676257322e+00
2.027621349034586018e+00
2.060489479290422032e+00
2.160724348446090737e+00
2.035510508500493643e+00
2.004758308917810705e+00
2.028684288006874059e+00
1.863306395483080191e+00
1.795135200217921501e+00
1.987484643643722571e+00
1.865204400796257156e+00
1.848386257981751823e+00
2.022956295142981364e+00
1.809748224561086305e+00
2.112312034003989591e+00
2.080104019587604380e+00
2.355388896752670824e+00
1.795740795817057922e+00
2.163087514892870544e+00
1.964591667278997367e+00
1.851048019997680649e+00
1.760957360288028406e+00
2.098229034899515622e+00
1.910625937181797740e+00
1.928504069681229893e+00
1.728647952484429595e+00
2.087608058407868672e+00
2.192180330805916899e+00
1.858855638517431741e+00
2.290768657741881764e+00
2.027229871985197551e+00
1.639658683959748231e+00
1.987397982158958243e+00
1.629670836312507642e+00
1.976304330945933385e+00
1.476206923366091051e+00
1.831399229935971817e+00
2.096001769180049656e+00
1.816874138880118617e+00
2.130383699914899509e+00
1.725870800184403864e+00
1.570811475935991242e+00
1.962829040925155200e+00
1.585505695102651158e+00
1.829044287996936191e+00
1.810658183635414753e+00
1.907687968129030631e+00
1.911795133743041442e+00
2.361866960887375466e+00
1.808914350976562613e+00
2.221310845287101987e+00
1.876853868101986844e+00
1.472936964669798732e+00
1.912557804259829020e+00
1.667446461878707931e+00
2.055517698392379078e+00
1.881693648586143963e+00
2.171510790770707189e+00
1.942485765476180015e+00
1.722393552014231055e+00
1.935127675642587475e+00
2.112544862174441374e+00
1.552975168244713489e+00
1.832913023483805137e+00
2.103374362627596916e+00
1.915465323073773041e+00
2.093887368353657852e+00
1.963057413989139022e+00
1.720367306546306763e+00
2.076592699845442258e+00
1.996953015271589971e+00
1.961524619171250539e+00
1.654404040784390295e+00
1.883853441925708028e+00
1.937398051703377755e+00
2.227855220412688464e+00
2.143755648187333218e+00
1.898432181090576210e+00
1.880705271330398665e+00
1.814498500897000266e+00
1.961813776310826762e+00
1.622554931999853345e+00
1.908377803388026317e+00
1.956324362616554069e+00
1.701439925956878874e+00
1.727409395185071084e+00
1.606475141203791868e+00
2.366487637723035498e+00
1.721434565764276670e+00
1.714634943374062859e+00
2.049060984706560173e+00
1.902097660227367815e+00
1.976552789764072449e+00
1.928617877951262827e+00
1.892639141101144951e+00
1.522786901526347103e+00
1.549575642573204348e+00
1.927792777070677976e+00
2.136295636350628691e+00
2.026733185727941589e+00
2.218505589724909299e+00
1.820899423050732269e+00
1.719407980199979535e+00
1.735546576788152828e+00
2.130614693515946900e+00
2.052351072105683016e+00
1.884311136984417212e+00
1.920246516702193373e+00
2.078207314199838063e+00
1.688289188663632201e+00
1.784095216395142014e+00
1.997901295693036650e+00
2.171543859657337983e+00
2.139636747847553089e+00
1.881499344854635769e+00
2.048389030823586143e+00
2.018327769458556631e+00
2.163433400940879991e+00
1.833274766238962128e+00
1.645562911538557715e+00
2.095695345623402872e+00
2.072750380215380606e+00
2.048967971624103601e+00
1.608490806962245223e+00
1.828673931235491157e+00
1.986466172287526089e+00
1.882888706451919081e+00
1.872528496215271954e+00
2.006258535098618179e+00
1.809199232756973030e+00
1.540631604698059265e+00
1.794260272340872708e+00
2.160202058839690409e+00
2.136335634007637818e+00
2.106242649592592109e+00
1.590132016713522889e+00
1.991889125745446076e+00
1.996930913141724329e+00
1.741452991138774165e+00
1.648859958988208030e+00
1.874129399862484391e+00
1.692594476227931022e+00
1.699372597774527094e+00
1.945166236349031630e+00
1.664910312213712773e+00
1.683125080072078728e+00
1.686702323904626377e+00
1.676431676440531149e+00
1.825469341733450657e+00
2.308702746862338007e+00
1.872401797046802985e+00
2.162880408624231698e+00
1.913082333971978688e+00
1.798367508254839375e+00
1.983686766810632607e+00
1.909931426232682972e+00
1.708483638063955645e+00
1.846184494128753073e+00
2.256132663038373565e+00
1.760114256958730916e+00
1.797356552199948165e+00
1.771872520271038143e+00
2.087679849773110607e+00
2.048294329779121625e+00
2.241509252941588315e+00
1.857228942803400784e+00
1.635872282793547239e+00
1.498984172529585823e+00
1.473284035712440820e+00
1.832987977194365792e+00
1.707603307173172213e+00
2.234994122228127100e+00
1.917569821178088940e+00
1.969171783850296675e+00
1.978156541317555694e+00
1.671758406115289031e+00
1.883737313206997666e+00
1.879532154002880873e+00
2.008711141406831935e+00
1.909593175004791421e+00
1.689978257688310448e+00
1.756726272395534805e+00
2.175166498231241974e+00
2.028517448853355276e+00
1.509509568833209192e+00
1.924317403491366818e+00
1.724895430153015718e+00
2.029919221278185137e+00
2.120471752379965213e+00
1.991385918642183173e+00
1.657799609260665052e+00
1.909804250320914276e+00
1.858064749902269552e+00
1.713459625217278459e+00
2.158681704681793878e+00
1.653745668075746966e+00
1.925260161114835666e+00
1.576733587347075805e+00
1.960711601882516364e+00
1.823203268216763817e+00
2.210838544526295912e+00
1.954003140989629239e+00
1.920580531005511293e+00
1.736626426009131086e+00
1.835835784959217953e+00
1.874157236036039453e+00
1.678002635056090153e+00
2.368229658200733390e+00
1.687068737438512267e+00
2.238345762876020384e+00
1.768117985563805394e+00
1.883280297211472831e+00
2.104495531912394135e+00
1.972815133188931647e+00
1.945268550375965688e+00
1.756542680384275634e+00
1.963337781013191563e+00
2.053668948926589355e+00
2.016823352850853457e+00
2.025184306360497732e+00
1.684076252083289260e+00
1.821352382044240104e+00
2.198447380015375430e+00
2.128187719544539558e+00
1.859689210838527007e+00
1.954486954286182243e+00
1.876612742357143926e+00
1.899381848242533311e+00
1.901708251338543931e+00
1.492767799396536699e+00
1.847067086423592075e+00
1.931755307841885205e+00
2.350382132187089912e+00
1.862569289100543424e+00
1.658258190814054123e+00
2.285148822575715499e+00
1.859438666717058375e+00
1.757214104771902985e+00
1.587040708034968661e+00
2.263131341431481314e+00
1.548819830039444900e+00
2.124756979503156007e+00
1.674713277119260324e+00
1.813084601139264063e+00
2.311414972282418656e+00
2.000840777346777788e+00
1.819366575961277155e+00
1.988508465383595603e+00
1.831662586345456756e+00
2.114433976135378312e+00
1.938414595072055269e+00
1.782482098243448387e+00
1.699959525813596439e+00
2.012356754497529820e+00
2.110845237242597427e+00
1.326032464215326279e+00
2.452561365737914389e+00
2.176713051324405068e+00
2.405717329041682451e+00
1.972838540242163097e+00
2.042862790766142300e+00
2.081722495723355770e+00
1.953648451565269895e+00
1.791263503239494570e+00
2.214651131191089917e+00
2.145240344031320578e+00
1.813830996414391938e+00
2.052069626221131760e+00
1.857981621415619955e+00
2.001002038195853316e+00
2.015254844831193104e+00
2.084958987490463933e+00
1.772780424670775679e+00
2.037293229486660362e+00
1.934657884324562538e+00
1.920012625665195483e+00
1.868139795213105803e+00
1.857212138259147549e+00
1.760332159881492498e+00
1.664017817417344114e+00
1.867177370607868481e+00
1.955482818395125610e+00
2.103924176326906093e+00
2.097666249569502650e+00
1.788071020521203147e+00
1.746255634663205658e+00
1.944500473572466470e+00
2.266180454577732206e+00
1.978172921443401844e+00
1.590021454043181848e+00
1.904721062535537746e+00
1.543389592774186525e+00
2.318770093999749538e+00
1.967702854713444083e+00
2.174511183939908499e+00
1.478005925873189907e+00
1.833516908518962429e+00
1.760260869302759712e+00
1.994240258418276346e+00
1.895307482755102191e+00
1.854127205887472263e+00
1.878779602496804868e+00
1.843474402786641431e+00
1.830753912522448346e+00
2.031038192888090954e+00
1.880505936914428355e+00
1.860464613300783387e+00
1.833074366900260932e+00
1.772491847768440820e+00
1.572619105549500462e+00
2.042859719518582917e+00
2.170284696401760360e+00
1.850093961267176956e+00
1.791150209242202695e+00
1.916835426524781782e+00
2.013672351597072030e+00
2.149588595779791778e+00
1.712286797395756288e+00
2.022550524333527999e+00
1.649618795597638687e+00
2.074626041522607434e+00
1.717622311858151951e+00
2.150516630738922519e+00
1.755291211132609996e+00
1.966393764947474532e+00
1.352463836144359499e+00
1.734908498639482932e+00
2.037242182240008415e+00
1.810013701890128557e+00
2.012386143756469625e+00
2.358876033387308890e+00
1.868251746909320721e+00
2.240968370641644558e+00
1.803820782676342382e+00
1.744350087104959535e+00
1.810811876532475440e+00
2.084359276428739971e+00
2.200324928715038819e+00
1.865574170250386299e+00
2.038520818309287552e+00
1.840545159496892902e+00
2.161403729832551690e+00
2.013709546825408037e+00
1.501256477769339792e+00
1.989487466336712140e+00
2.006795661970441014e+00
1.913353031262201132e+00
1.876613614563800825e+00
1.943146923578883856e+00
2.168794578428976827e+00
2.004946030916693545e+00
1.924247139738618939e+00
1.848219615693423412e+00
1.725530725017201839e+00
1.945700450507271695e+00
1.949615513521493648e+00
1.807720109430832389e+00
1.868580009487250893e+00
1.956079853084143449e+00
1.895033685555137071e+00
2.165238274829458742e+00
2.066378659163902842e+00
1.603484132805349960e+00
1.738138323922818085e+00
1.843329704938942992e+00
1.600986000961246880e+00
1.817478316689783435e+00
2.068889287588334902e+00
2.005821293322209709e+00
1.694366050774875676e+00
2.017402101727563846e+00
1.879777550178458823e+00
2.073917433928958332e+00
1.965571926028700789e+00
2.116976414823352304e+00
2.297080955123032453e+00
2.039308482563182867e+00
1.789648502349193038e+00
1.752489601103472072e+00
1.682815266176927560e+00
1.701748164415461950e+00
2.199756490769468442e+00
1.854243667737615509e+00
1.999866086962885037e+00
1.706564429741436406e+00
1.712951533851817976e+00
1.863357462197895664e+00
1.529867989329382505e+00
1.318233364779686667e+00
1.907979723294887853e+00
1.835026445435701925e+00
2.058461106163320675e+00
2.166971693293056500e+00
1.610356316321386760e+00
2.231987614792349639e+00
2.265310334445028495e+00
1.996784810048925385e+00
1.942769481674506249e+00
1.795431568242007003e+00
1.955453677996452866e+00
2.249310992334176973e+00
2.158980918755128098e+00
2.081923743503451885e+00
2.003912304825925528e+00
1.928502679973117306e+00
1.553241179913087189e+00
2.149668914948903886e+00
1.910002197448684047e+00
1.864793790413715957e+00
2.222445291914264320e+00
2.050828529518188059e+00
1.734604326599932467e+00
2.044989542731276533e+00
1.764874408284316187e+00
1.857169660309795800e+00
2.192095757946142420e+00
1.955721923616629665e+00
2.572950464321721586e+00
1.679660825967302262e+00
2.081155981149624523e+00
2.015211711654383731e+00
1.663985942051225519e+00
2.167040760057066695e+00
1.872005315171528128e+00
2.101699406167984119e+00
2.094400797170709705e+00
1.794030463832655187e+00
2.035500172971319799e+00
1.809051014653742628e+00
2.010387219812041604e+00
1.815886940307458230e+00
2.087144906060837357e+00
2.005366962980724921e+00
1.826193185611861836e+00
2.029534764281384351e+00
1.694542232557255224e+00
1.689994341383759702e+00
2.043301122318662788e+00
2.079704558155067051e+00
2.232881424021286865e+00
2.088931575228172299e+00
1.888685190871606023e+00
2.125281977765685504e+00
2.028638712173343794e+00
1.775595942206821487e+00
1.817576718684586590e+00
1.930111834752284317e+00
1.937373597501648614e+00
1.765268930344530141e+00
1.955542605335968576e+00
1.830747652866555830e+00
2.057566127714714366e+00
1.870286121689634484e+00
1.703173772110085693e+00
1.693107004325683507e+00
1.676629448468607730e+00
2.018406392437307240e+00
2.286465626641414506e+00
1.895862938114984964e+00
1.968019333531569437e+00
2.221858037831787591e+00
1.638868634572849370e+00
1.763501111736571758e+00
1.749190540455475062e+00
1.886779789387440953e+00
2.214137574992277813e+00
1.712791898757950237e+00
1.872441804791903586e+00
2.051122327743853724e+00
1.573834997709597339e+00
1.867311872697567932e+00
1.513224591486145965e+00
1.562722579861661742e+00
1.865975233796275390e+00
1.777408079532318386e+00
2.042548623832962651e+00
1.962988174464692870e+00
1.933609242701701980e+00
1.820814472414673313e+00
1.953275199153783115e+00
2.089255169372403298e+00
1.734232478225578022e+00
1.920781025764669137e+00
1.864465356976525268e+00
1.811431388624574534e+00
1.583858476840876106e+00
1.602167774099702457e+00
2.273577712771102100e+00
1.719570975684769243e+00
1.781831463303353846e+00
2.151265634937831184e+00
1.489505738499327769e+00
1.985512390155177442e+00
1.861061270956502867e+00
2.050451004053972071e+00
1.780565714709074099e+00
2.085041763583139307e+00
1.822580866909049302e+00
1.725574015395431982e+00
1.426773316980811446e+00
2.185649299670967327e+00
2.019504262665468453e+00
1.898721438233654135e+00
2.115850804128769358e+00
1.679815764222567731e+00
1.990660053112614181e+00
2.072306834261078645e+00
1.667385256076276745e+00
1.534099702305866009e+00
2.133951235414824232e+00
1.900753352818478126e+00
1.828742157167289939e+00
1.828402727910924508e+00
2.057029306649434286e+00
2.204183738564468698e+00
1.682892537930317678e+00
1.909191733750306819e+00
1.689897346711454640e+00
1.890167020132805575e+00
1.933074785180623145e+00
2.107225168664809356e+00
2.025974766869772292e+00
1.881248851391025267e+00
2.123781146824785804e+00
1.858467382943239876e+00
2.290618963002589936e+00
1.788485790715400814e+00
2.065215879404841637e+00
2.126600606279824834e+00
2.076176756987033301e+00
1.825162242637336618e+00
1.806987451379221676e+00
1.747695329377823903e+00
1.915199964550678313e+00
2.000917935637812839e+00
1.618182962605831721e+00
1.813708224439785521e+00
1.765645004380995253e+00
1.396222734212160255e+00
1.970631592262927390e+00
2.176147169591259978e+00
1.830851270149150389e+00
2.158850391369476984e+00
2.125456368672964391e+00
2.175616103112295363e+00
1.896674407430354981e+00
1.937425528584216572e+00
2.051994517116435546e+00
2.069922265654063676e+00
2.348644227821927721e+00
1.828493896784837203e+00
1.613372466659286797e+00
1.541393002409962243e+00
1.815597353911958090e+00
2.141355398436448620e+00
1.627714634761877832e+00
2.105396896594035283e+00
2.091818656876241356e+00
1.973208566445801893e+00
1.909990907635958024e+00
1.921893753828575413e+00
2.219752345015780115e+00
2.162166456253380442e+00
1.870090896845661321e+00
2.041561148839621698e+00
1.663841753620775910e+00
1.698462322093297061e+00
2.182664617671011609e+00
1.983743815440895508e+00
1.783503198264585476e+00
1.677014397378779664e+00
1.951448184693954868e+00
1.790205834243044913e+00
1.671045280077829487e+00
1.645548715411646601e+00
1.899707356988960427e+00
1.825350421647077059e+00
1.701601960065543651e+00
1.951617339970680653e+00
1.671609555108820588e+00
2.134921495677721826e+00
1.871567934866334770e+00
1.926205953500222723e+00
1.790844029879243182e+00
1.856326667462153690e+00
2.033677287336750794e+00
2.139852451666803379e+00
1.740390613845464562e+00
2.020575074186440112e+00
1.985665286110468664e+00
1.798782053222055310e+00
1.991432914151826550e+00
1.822583066890543613e+00
1.950398364696552367e+00
1.849378661805844315e+00
1.906416719006341687e+00
1.669059717892336092e+00
1.639913116327022413e+00
1.868661444730077559e+00
1.698327854350323962e+00
1.738153772897213845e+00
1.733001334940434957e+00
1.854955810211916578e+00
1.540739811603148768e+00
1.797169556690959347e+00
1.675752823411195358e+00
2.081703121816494306e+00
2.081104759073484356e+00
1.848091421810683421e+00
1.834769359619733420e+00
2.002492378765400982e+00
2.018665354470341899e+00
1.956030053428140736e+00
2.000263247628585539e+00
1.800550621512581939e+00
2.002274379100175583e+00
1.832060190723482807e+00
1.805523565983681911e+00
2.055250653844388875e+00
1.996733300910295439e+00
1.766450307075054793e+00
2.410928496897222217e+00
1.951429727588019691e+00
2.039750598045625196e+00
2.238514283116119330e+00
2.112139213680756633e+00
2.227099471154264432e+00
1.555031810661351432e+00
2.003103507364560887e+00
1.845852637657942941e+00
1.744035690382727877e+00
2.325390174041170432e+00
2.102076229676218766e+00
2.225088199456040972e+00
1.917268707268768635e+00
2.067384723879872155e+00
1.968216338270917465e+00
2.225998127966319462e+00
1.535708835707897180e+00
1.904309204563680691e+00
2.042202000211006840e+00
1.690697908808814542e+00
1.865648707278277696e+00
2.050485452311081147e+00
1.488258254263690405e+00
2.261641671382395913e+00
2.204649063876146897e+00
1.839073500990484611e+00
2.008396191324944180e+00
1.877575279697503596e+00
1.767418429211019104e+00
1.877285761134844799e+00
1.761359905951925597e+00
2.024234236674315124e+00
2.135379213912843355e+00
1.931856353073130972e+00
1.872418315369167585e+00
2.128435088151034993e+00
1.797371716585886237e+00
1.679649372978291977e+00
2.052212677739076785e+00
2.092617482410119134e+00
1.880312104911710414e+00
1.851195782984381921e+00
1.944855815140725808e+00
2.206715863872972250e+00
1.704258833573812471e+00
1.707307664875851172e+00
2.193803806724555550e+00
1.998750107070732307e+00
1.963323052702409477e+00
2.080047538848349920e+00
1.675467599683890807e+00
1.696802459083629255e+00
2.082569338578055262e+00
1.642668386448618900e+00
1.828095489659323336e+00
1.606953932021980558e+00
1.624554168367941420e+00
1.792401159900966379e+00
1.859287823929469452e+00
1.906580815535137141e+00
1.773198785063294647e+00
1.969753790070988497e+00
1.762887007753660251e+00
1.676784378051011215e+00
2.088875203781070500e+00
1.580042261446759966e+00
2.093583290391900498e+00
1.819084009556670933e+00
2.124118682659715596e+00
1.816121091601242021e+00
1.800395093778775824e+00
1.746495551230508481e+00
2.034888809980250901e+00
1.746950229938952770e+00
1.785691738008764462e+00
1.831546598074651477e+00
1.782226997990076889e+00
1.963702841982281289e+00
1.863252876279572368e+00
1.912078258331457503e+00
1.902897421242239595e+00
1.965854589383875251e+00
2.029969037337788773e+00
2.043260940257419556e+00
1.805630898883813229e+00
1.928368040082286461e+00
2.042975671361179746e+00
1.977644446634305497e+00
2.030253044699425136e+00
2.185783777457766419e+00
1.806368086136421525e+00
1.667639381307153057e+00
2.062866464474292894e+00
1.814710780634155141e+00
1.921852475433481811e+00
1.836774344524898961e+00
1.789847660148037312e+00
1.599983591569384522e+00
1.844463058066698968e+00
1.812272432005650469e+00
1.989115120639657341e+00
1.799229926670146806e+00
2.001110010879870060e+00
1.839391757986664988e+00
1.726478098772554981e+00
2.056834888199590594e+00
2.304438843911216672e+00
2.199537565444352083e+00
2.000550216819778182e+00
2.251748508731354903e+00
2.001824489535600105e+00
1.879863044492943835e+00
2.295592888078342941e+00
1.657452322714906057e+00
2.090834976999430328e+00
1.974804014855542578e+00
1.886819129201192879e+00
2.058501522316966703e+00
2.342828965358549898e+00
2.071556527953645865e+00
1.874517096660248905e+00
1.865254262641810046e+00
1.794675137506637874e+00
2.280597464081193682e+00
2.009189686561938526e+00
1.980381411086566734e+00
1.870886192103618395e+00
2.070280684693452056e+00
1.696822737769274836e+00
2.378116813539158159e+00
2.090467981885951065e+00
2.445099830299554355e+00
1.917032323824750639e+00
1.809487670373483681e+00
1.834446524531130107e+00
1.834228263401986636e+00
1.918136201089521320e+00
2.282395166648846008e+00
1.775498302511258730e+00
1.831312554383872415e+00
1.683596395386844913e+00
1.999775625806765378e+00
1.869917916425710480e+00
1.948950987228308174e+00
1.660456123211696999e+00
1.891662645787099972e+00
1.843349292499214975e+00
1.822043936149654986e+00
1.680079249116288587e+00
2.135621396497831004e+00
1.995651410831750461e+00
1.758686815037677098e+00
1.543101470258838592e+00
1.795670273851232013e+00
1.992978218777125221e+00
1.951876236682629218e+00
1.856670674915526398e+00
1.782712112791514425e+00
2.139072689754708101e+00
1.967715112546265521e+00
2.139895378675702453e+00
1.875389639590174129e+00
2.373384543115699685e+00
2.188406860816670019e+00
1.722740324738056161e+00
1.877563496881164751e+00
1.750918485549005865e+00
1.904584154204153279e+00
1.971894723908160119e+00
2.156325515267094151e+00
1.980569618675811494e+00
2.190432370196066625e+00
1.945196360380154088e+00
1.958661401266007962e+00
1.695412999937003340e+00
2.336577931378479800e+00
1.937832627523612183e+00
1.601321607238102018e+00
1.810490926956567881e+00
2.007370161678494025e+00
1.981669248488169943e+00
1.865807313029328895e+00
2.047984123787061517e+00
1.829888407369873571e+00
2.010589609965744096e+00
2.225760424832534223e+00
1.792657943831172052e+00
1.869300445049275394e+00
1.764133621803110952e+00
1.862608309133086726e+00
1.903775758119235828e+00
1.845255412096732384e+00
1.796513270474802137e+00
1.937929148751180497e+00
1.490857681677717705e+00
2.021002180555627525e+00
2.027010913337163878e+00
1.763425738347558669e+00
1.959418035945067249e+00
1.601797359897075612e+00
2.219437757612911621e+00
1.858961858265736344e+00
1.744157073724797336e+00
1.946692280866850977e+00
1.679047888642899444e+00
1.954269945982079593e+00
1.712940188265475117e+00
2.140095974304328408e+00
1.727560447468039495e+00
1.800408832131644710e+00
1.771449712134210097e+00
2.017117614200086617e+00
1.965960633926726375e+00
1.822713261420036090e+00
1.746694609036502310e+00
1.911661588132889555e+00
1.358674167377660558e+00
1.841796241703731685e+00
2.039700540076530899e+00
1.798622867921180424e+00
1.860336788546593123e+00
2.124624544569599927e+00
2.099331719514835992e+00
2.149529103673183617e+00
1.809565211543906482e+00
1.585186394074697747e+00
1.601081076953088544e+00
2.361450809828077535e+00
1.737558116799132302e+00
2.111980791757325004e+00
2.157091473557155137e+00
2.078590421768644614e+00
1.851396078651396326e+00
1.736170394925192317e+00
1.999746682568537715e+00
1.845381658810733461e+00
1.989863500730636225e+00
1.641293487551811925e+00
1.651664247351195991e+00
2.030598136793384079e+00
1.864674342038636246e+00
1.648779500952412880e+00
1.807163637361085096e+00
2.253359556874519498e+00
1.779820408993126435e+00
1.890968093548689000e+00
1.856188991406044098e+00
1.820219488777843120e+00
2.134083777295847639e+00
1.941139546826923912e+00
1.958382837190125070e+00
2.176173828488652262e+00
2.031549491592207435e+00
1.856936294276783972e+00
1.997719682016157794e+00
2.010365235174324194e+00
1.991886448452274472e+00
1.971581880320611324e+00
1.775690993770369985e+00
1.836452271973243233e+00
2.182098875833717866e+00
1.723262001241565367e+00
1.877371391950526380e+00
1.891464912992870673e+00
2.311865957963173734e+00
1.800364866837437017e+00
1.899113114178119233e+00
1.526414223155902361e+00
2.283186850309372407e+00
1.931740413727708106e+00
2.105089416846678940e+00
1.933877223696367054e+00
1.471765440043975914e+00
1.792592169278128145e+00
1.954567194941052355e+00
2.119042722799858058e+00
2.125073504811710645e+00
1.902449330546879258e+00
1.907918684538393306e+00
1.550114723710049436e+00
2.542611539917523977e+00
1.855014697864754591e+00
2.064694810007407177e+00
2.112606540769597974e+00
2.018599938827794205e+00
1.620132928970599018e+00
2.354283444547345283e+00
1.688691592537576280e+00
2.116892188568839650e+00
1.909215710080377049e+00
1.668690386955747007e+00
1.891654586906009961e+00
2.052001306428277605e+00
1.689857003852379691e+00
1.998824997557124838e+00
2.042877779550982265e+00
1.807981638904375687e+00
1.932212961276444263e+00
2.016449479242232723e+00
2.282212637503330033e+00
2.217399576241042336e+00
2.028419242477126350e+00
1.830316405337299779e+00
1.544258341004550505e+00
2.108594998902190376e+00
1.948789380934763171e+00
1.889534356374552582e+00
1.724899679632943661e+00
2.025104050077650264e+00
1.793614467907028498e+00
1.878092792086990537e+00
1.869858591492548294e+00
1.859231741776964819e+00
1.770666288231567576e+00
1.950598983079689708e+00
2.354792977046965774e+00
1.753089324810330529e+00
2.046757876887350225e+00
2.420632732535646259e+00
2.353019466732352960e+00
1.901825864627773921e+00
1.588045264241373378e+00
1.749098199623457361e+00
1.936060063538151299e+00
1.517441371537746386e+00
1.685580680607185577e+00
1.641340967691567565e+00
1.342021773107165972e+00
1.522592511454958109e+00
1.672302518107869229e+00
1.975574216448649612e+00
1.888707178773182838e+00
1.960405989954217887e+00
1.977048763896092742e+00
2.147075106196091543e+00
1.722954450191866105e+00
1.998456067228370436e+00
1.999922661013342706e+00
2.121659514398113178e+00
1.624109794372025961e+00
1.783484481077034278e+00
2.047215995221336460e+00
1.776619388153223511e+00
1.955072844663299669e+00
2.056653344607841660e+00
1.932354397563703419e+00
2.032054860428713194e+00
1.909233612461459728e+00
2.099426699603488711e+00
1.542710797318670890e+00
1.963758922907592241e+00
1.771283257455994242e+00
1.892927046080157050e+00
1.870707038564653368e+00
1.854327403295731092e+00
2.029630205915606833e+00
1.843853912833005815e+00
2.020959156486214159e+00
1.910230560989253146e+00
1.562636094957311483e+00
2.149561667504248597e+00
1.785961828481581026e+00
1.605360959387575726e+00
1.885747119551706596e+00
1.807554506463133981e+00
1.754399245802101159e+00
2.012379884445760769e+00
1.668884688959042961e+00
1.954486639148579119e+00
1.937082309995582285e+00
2.021634014576735527e+00
1.987600303906231769e+00
1.954309443166496241e+00
1.903538373249004545e+00
1.974523313302848138e+00
1.437554324130544625e+00
1.573099491984427889e+00
1.874179668476555261e+00
2.121629480444964244e+00
1.856053990779257923e+00
1.789914309444138318e+00
1.877321394107938302e+00
2.315935447011858273e+00
1.759889667026518723e+00
1.853928081568620989e+00
1.964826912678368398e+00
1.660704461510329466e+00
1.756591053305686989e+00
1.951710072378258110e+00
1.977794209714698104e+00
1.712300636774169105e+00
1.758343371168479052e+00
1.857061574094787559e+00
1.971946550592751146e+00
1.816650849634197540e+00
1.951146998493074491e+00
1.923085422589691396e+00
1.753011650839000346e+00
1.676970475127826932e+00
1.927107348092309769e+00
1.885933395457251915e+00
1.650791411793276930e+00
1.935629842557365921e+00
1.631795815390777671e+00
2.199589165185004802e+00
1.963036248573750475e+00
1.826812985545807733e+00
2.045970117106097330e+00
1.756845693412033560e+00
2.090527596169199143e+00
2.029070567582246021e+00
2.089198286405167693e+00
1.766311468777538751e+00
1.777408094958162765e+00
2.023267521718501438e+00
1.976757010547013582e+00
1.889679296688621557e+00
2.095381662938572198e+00
1.773583289807879382e+00
1.911419893934489744e+00
1.993742268819762353e+00
2.049349680816760610e+00
1.758434837444461163e+00
1.841286447189584896e+00
2.258175512590757883e+00
1.898463464239045662e+00
1.647111110928882960e+00
1.675686690084609021e+00
1.761223957904885840e+00
1.710359193136424372e+00
2.116540474472166977e+00
1.945759781305077762e+00
1.828568098415418008e+00
1.792401605548400667e+00
1.693948083993364495e+00
1.859515976468757215e+00
1.920401406017750778e+00
2.033936447306127437e+00
1.703001315866317977e+00
1.931523258050997338e+00
1.814996075428830569e+00
1.524870159858650931e+00
1.640707965569178306e+00
1.964395873695181649e+00
1.721325636922410807e+00
2.103780939688414620e+00
1.832604908643881370e+00
1.806961836152719103e+00
1.898322784726843571e+00
2.013529799834334444e+00
2.200942404325135104e+00
2.043390899703730668e+00
1.913634249637611751e+00
1.664392124060294798e+00
2.204572308299020733e+00
1.996640781324467095e+00
1.725887578521542842e+00
1.883322839874521204e+00
2.141296961687594091e+00
1.879489709114714691e+00
1.924007082475384545e+00
2.050954999020828673e+00
2.080827285127700321e+00
1.939199813843170084e+00
1.906167182805172722e+00
2.025873044058194239e+00
1.325756598351550908e+00
1.783461845255594813e+00
2.094526125442494724e+00
1.948233122678459939e+00
1.648956328251897308e+00
1.983071618019938365e+00
2.528041042193423404e+00
1.963537197162357417e+00
1.966476621077850373e+00
2.038218128271434892e+00
1.795604010412456431e+00
1.817404455436306687e+00
2.158153294293128521e+00
1.902339896336537883e+00
1.859675473933178225e+00
2.098823001524123821e+00
1.896829601620987793e+00
1.800228788940902103e+00
2.126617166362439360e+00
1.610307741996842568e+00
1.534258720578728807e+00
1.859928761990185198e+00
2.090133091830968848e+00
1.854114052405167357e+00
1.999547503511761359e+00
1.473325564983330338e+00
1.911904054833260425e+00
2.208562518182197287e+00
2.012538332549487219e+00
2.301869105402354343e+00
2.011994915229710745e+00
2.011822161680088872e+00
1.791632650346892452e+00
1.952135439075610046e+00
1.871986388953973179e+00
1.905950395068259251e+00
2.165567620698267248e+00
1.806683034461327164e+00
1.992009525341938314e+00
1.822055311942927025e+00
1.666285824606765109e+00
1.959608161088956191e+00
2.225429504734645736e+00
1.835800331535333063e+00
1.957223177122264124e+00
1.846333502939453863e+00
2.022991138242212106e+00
1.734388948019933707e+00
1.783300893077942817e+00
1.951451401006325526e+00
1.887863104440418383e+00
2.322228174035742665e+00
1.771810595195253413e+00
1.857922593231005726e+00
1.682419670090276265e+00
1.882540327083987108e+00
1.740495492566563662e+00
1.913054263034237312e+00
1.980434806570707806e+00
1.973106589803224065e+00
1.991117534849605963e+00
2.012712808075488358e+00
1.848682064592473973e+00
2.105454817788733113e+00
1.656442635985780454e+00
2.028319026974381156e+00
2.033074480791554173e+00
1.905146682823823268e+00
1.749092582628738013e+00
2.128476923784907271e+00
1.856601981196025930e+00
2.074371184790341438e+00
2.150256685107762245e+00
1.913398815774169925e+00
2.274976639684335389e+00
1.833569576669396239e+00
1.878928043984581908e+00
1.805680281607508597e+00
1.795897028763641545e+00
2.395720349202505428e+00
1.525932697987060660e+00
1.938788404347292271e+00
2.019478881532425607e+00
1.867228999935938605e+00
2.157464421435563384e+00
1.878735617746080111e+00
1.750045468995727438e+00
1.941196407532924662e+00
1.726420865023274853e+00
1.746063602273721260e+00
1.953013843888009804e+00
2.216256544059894029e+00
2.241004590752877501e+00
2.034967432048709668e+00
2.317163692322449009e+00
2.114402902033032827e+00
1.716154422943223734e+00
1.684046996766990878e+00
1.700538819215674957e+00
1.887628404004897398e+00
1.823181972767286219e+00
2.103695857647230216e+00
2.226629356457342723e+00
1.912879221720382272e+00
1.854166355495409313e+00
1.719316643325558669e+00
2.076515949621649870e+00
2.030870202481771969e+00
2.374276063893281385e+00
1.898362915993836442e+00
1.534794113405742122e+00
1.935589983167198547e+00
2.306567902218918498e+00
1.925555118778118802e+00
1.926691059060809286e+00
1.747672542443630128e+00
1.885566738333450898e+00
1.891107817113123479e+00
1.881587374077074992e+00
2.055086560531947271e+00
1.957320115500997826e+00
1.675632744984384637e+00
1.869300932565862494e+00
1.938038821491268715e+00
1.935379915713141719e+00
2.063795327828896298e+00
2.187835543275794326e+00
1.759754088488022061e+00
1.474617412280532891e+00
2.129366395345059448e+00
1.894140987544160160e+00
2.337371747443042658e+00
1.704917251870312844e+00
1.831916649198415348e+00
2.113691535824597345e+00
1.912595095200832374e+00
1.609429338971241519e+00
2.369087089745117058e+00
1.966138738065055458e+00
1.658178337208335185e+00
1.675993933572596628e+00
1.947957889068765658e+00
1.497837839909179403e+00
2.218705166738390133e+00
1.857130884648496849e+00
1.717370765272201893e+00
1.823908277720622584e+00
2.004203998943265841e+00
2.093520430075014094e+00
2.126626711103130951e+00
1.756626504086846730e+00
2.311944118095754952e+00
1.915279325496562990e+00
2.129966792163757283e+00
1.747924025910138512e+00
1.990213002668955733e+00
1.971986947846897875e+00
2.104959455797669410e+00
1.778964194030835611e+00
1.770840462000177196e+00
1.902994676325086454e+00
2.062002781243979843e+00
1.754769538876965962e+00
2.037337578823346096e+00
2.066420397648978113e+00
1.987098872639329050e+00
1.624362082484173575e+00
2.045504267100912266e+00
1.942352009515928124e+00
2.124381074173975037e+00
2.019850804216213991e+00
1.888825816905403077e+00
1.550249360644576635e+00
1.942773743903883910e+00
1.820894213110300974e+00
2.064601928135692877e+00
2.150748595472729008e+00
1.947886157994619394e+00
2.122790338475311067e+00
2.161261823339544197e+00
1.779007144055444467e+00
1.988472914385106760e+00
2.105481459939076316e+00
2.405531181873057811e+00
1.894799497667970067e+00
1.822362347093837931e+00
2.007093890509707101e+00
1.836939384475147596e+00
1.740909730616404305e+00
1.463263994273396928e+00
2.018951166391122154e+00
1.757402117634159877e+00
2.037034044587284765e+00
1.933307214608811497e+00
1.661472570075286814e+00
1.920101351919109467e+00
1.807351933470075833e+00
1.281653601874258364e+00
1.741484637693433868e+00
1.485257988710364074e+00
1.846571209160068117e+00
2.226007166974197649e+00
2.108618949157165190e+00
1.876751124163289930e+00
1.284091472677812762e+00
2.095779847369763527e+00
1.821010300671009219e+00
1.751885463119243758e+00
2.076980046863331264e+00
1.805052521090511064e+00
1.735890010516372595e+00
1.614016672653248552e+00
1.573706461920312050e+00
1.929456440704405917e+00
1.681255882119610412e+00
1.737087518809430797e+00
1.955036457120622906e+00
2.393360736771807051e+00
1.741729961736026455e+00
1.970133338922340327e+00
1.961592830179512692e+00
1.719706452503705574e+00
1.750941997783336923e+00
1.862365609767766328e+00
1.430421581927650898e+00
1.464425480885861441e+00
1.828478190135765846e+00
2.394518499080787510e+00
1.483107820502549190e+00
1.960333931741213176e+00
1.943999093722397875e+00
1.704056872665194122e+00
1.616504841763279243e+00
1.465415078974620311e+00
2.148138867034846911e+00
1.997782843693056920e+00
2.202144369583593164e+00
2.151707892256446542e+00
1.820469643908823043e+00
1.696791340065949560e+00
1.821116535344966536e+00
1.581076310444750055e+00
1.698905140022113569e+00
2.257704042268866562e+00
2.210581435133855521e+00
1.601229585170332426e+00
1.730416590525698961e+00
1.571143415775732244e+00
2.215446000246320768e+00
2.075138540571265455e+00
2.001238975695149858e+00
2.078869528399310163e+00
2.156681850479729601e+00
1.797528817527194178e+00
2.025388534255468276e+00
1.680507982785283794e+00
1.977722560855681877e+00
1.942488195631549397e+00
1.762287473793407555e+00
2.248485748020675690e+00
2.082641504616480344e+00
1.906883131789452124e+00
1.842688368183771574e+00
1.897142134593919893e+00
1.979701240042850419e+00
1.815971911827639840e+00
2.141671898220292913e+00
2.123374511711551449e+00
1.866076920469886380e+00
2.024191865045951388e+00
2.302769671853822420e+00
1.808875385918520706e+00
1.948736396357453327e+00
1.838712265892761266e+00
1.702182871199577452e+00
1.675001079420285865e+00
1.692719324122789581e+00
1.872077822562360216e+00
1.972825311388472391e+00
1.836002816992716946e+00
1.881414196065572364e+00
1.853601741995092977e+00
2.139926821529122947e+00
1.769614622503121737e+00
1.779712050827569225e+00
1.727053130148389792e+00
2.297924022803806920e+00
1.770314527959840234e+00
1.905499223606154313e+00
1.898642950235371440e+00
1.982419552318771094e+00
2.118960576118687378e+00
2.058626736125186873e+00
1.569354893166532872e+00
1.831210914539024959e+00
2.043143952905241978e+00
1.982459795820409765e+00
1.781865863054202137e+00
1.813300388695777920e+00
1.693572844682966094e+00
2.159375898919231318e+00
1.761687770488568283e+00
1.765404080915393470e+00
1.712345135079721414e+00
1.888821470141987424e+00
2.193694845000100813e+00
1.973089623023947414e+00
1.939156398935587777e+00
2.093971133029381981e+00
1.911481230172612067e+00
1.918934245590957044e+00
1.630225793721800986e+00
2.132324493846657010e+00
2.013888723310431228e+00
1.898379776729972157e+00
2.149552768015793092e+00
2.023481864748994941e+00
2.104066881427428370e+00
1.793687304486758949e+00
1.816153457220548439e+00
2.242036768168357952e+00
1.748956488008824417e+00
1.776036565402698830e+00
1.794366930979188757e+00
1.880729116734847661e+00
1.863703059230910952e+00
1.931158808444258801e+00
1.956957654156015192e+00
1.638233443141399182e+00
2.014755327756055259e+00
2.107430156871664018e+00
1.837017018044697858e+00
1.684489212976488126e+00
1.898323352993015911e+00
1.937629520625414825e+00
2.187082492010659518e+00
2.022622551073847585e+00
1.932791806690001168e+00
2.031145954365391582e+00
2.095749707023421671e+00
1.536005421135444582e+00
1.522417078117830558e+00
1.837538480709747013e+00
1.805792016243868092e+00
1.897047994904800916e+00
1.805942836523558359e+00
2.122540035788335722e+00
1.939447915300580583e+00
2.067890433776816028e+00
2.048982294709684737e+00
1.713744368128415019e+00
1.966949914197785976e+00
2.171318293725736481e+00
1.888494960213265905e+00
1.983421229203055969e+00
1.937880229875280635e+00
2.210648181839730775e+00
1.854774496397341377e+00
1.719207817809657701e+00
2.118745944056985131e+00
1.856485413852589250e+00
1.828497152092829925e+00
1.897413424869428544e+00
1.647654585679222405e+00
1.756471930788637836e+00
1.623151667048682745e+00
1.140329907801765907e+00
2.112105362703506017e+00
1.838639687138117207e+00
2.134444335559750439e+00
1.850383458879396814e+00
1.885703459402856108e+00
2.278199930350911728e+00
2.006160839468886348e+00
2.236840900108055141e+00
2.172253881102834239e+00
1.801458873162884222e+00
2.102985369830010054e+00
1.617269126444325966e+00
1.840692225076744348e+00
1.625800825177884601e+00
2.165292950872478972e+00
1.918850579420862124e+00
2.062931277094353533e+00
1.830875410526063618e+00
1.707805886393505945e+00
1.887644942339550047e+00
1.889229748099858108e+00
1.966628760426976097e+00
1.934425609535316282e+00
1.817929695748474073e+00
2.217088570656155166e+00
1.546361871931350551e+00
2.082523911892618873e+00
1.814417408864541281e+00
1.847681007211111170e+00
1.833403917489943469e+00
1.913966612793525757e+00
1.994370829829404279e+00
1.986006777317092187e+00
1.835569672037163924e+00
1.944890593686766200e+00
2.198116538286722044e+00
1.640958247031346628e+00
1.889489089033144831e+00
1.739519085883209248e+00
1.729510233402218544e+00
2.308495414879832008e+00
2.008447612595197995e+00
1.723001559751943690e+00
1.891381297700181374e+00
1.938963470412361945e+00
1.929130692325176089e+00
2.005304153381933574e+00
2.150820874632926927e+00
2.063281467662342994e+00
1.802302485229888784e+00
2.215465908814462814e+00
1.779041096083129547e+00
2.250502057421774893e+00
1.635473174076567560e+00
2.224294521744365483e+00
1.717237966932640081e+00
1.981536870605650202e+00
2.056740488312949200e+00
2.126409707159083062e+00
1.906048967513885861e+00
2.098026440367048107e+00
1.924711819986042016e+00
1.591187954482419453e+00
1.724141141476383865e+00
1.994764939712964535e+00
2.176084580174250771e+00
2.155932650017033936e+00
1.756606393618027617e+00
1.725341878696066145e+00
2.008165617587251983e+00
1.686651898886890377e+00
2.050527840408624236e+00
1.978362392245883505e+00
2.231137303961700624e+00
1.852663499864181773e+00
1.933152363203894941e+00
1.971149567467731289e+00
1.833157170372538225e+00
2.095574701450686472e+00
1.643161779459916927e+00
1.796965541026823487e+00
1.886881874816427107e+00
1.845010365908690941e+00
1.895103072442952064e+00
1.838024666154601139e+00
1.985570535112755275e+00
1.853991942392666292e+00
1.722830157119989991e+00
1.761214103320918323e+00
2.062341240181297941e+00
1.437241130762360930e+00
2.396677493328572606e+00
1.792635669541909671e+00
2.227763711446038464e+00
1.988163136688146038e+00
1.688615677276706473e+00
2.045685361957392256e+00
1.681766634172660480e+00
1.804281537418878534e+00
2.221358644935457871e+00
2.127191754395707068e+00
1.801091863593810238e+00
1.865466103800434761e+00
1.802317308037855170e+00
1.652969743871585129e+00
1.501380292070975342e+00
1.799874239002846599e+00
1.758379422288799621e+00
2.154501768106096726e+00
2.055087227914246029e+00
1.897711434972923827e+00
1.876862029961678058e+00
1.909248975711375973e+00
1.958859493366875482e+00
1.785835256837364104e+00
1.970974270350250412e+00
1.953478485926098518e+00
1.611728529057028236e+00
2.038524434298362831e+00
1.728063043491058215e+00
1.835784361857274005e+00
1.674434709717688596e+00
2.243371002862634356e+00
1.711617587015527464e+00
1.937468945480132820e+00
1.946932422256087536e+00
1.921386213126812237e+00
1.691066312395804294e+00
1.743609787900717079e+00
1.712387513989049426e+00
2.071705247876216127e+00
1.823826104752948707e+00
2.438063006832794866e+00
1.930691013979155546e+00
2.098901672335469204e+00
2.141739100555176911e+00
1.879830232803721524e+00
2.097245364872848850e+00
1.891395322846874283e+00
2.074278918573893460e+00
2.222699663379329671e+00
2.072029279608780694e+00
1.762247446503257375e+00
1.715852797953256070e+00
1.767583117125317571e+00
1.799552548164604415e+00
1.859209043394867145e+00
1.851991133041756665e+00
1.845283924271364118e+00
1.963297761441356704e+00
2.152404563654898517e+00
1.922697230901051935e+00
1.854221007273886945e+00
1.902925302791112605e+00
2.084796137729167942e+00
1.820492668885938636e+00
1.903533835395023521e+00
2.153948000458293599e+00
1.973869122531629827e+00
1.401216219922691630e+00
1.877307684457069747e+00
1.947095451591905890e+00
2.002796249207114077e+00
1.919885909409023261e+00
1.989911248301301061e+00
1.845517195985386216e+00
2.029388140415502750e+00
1.965706829096664610e+00
1.769748926090840779e+00
2.222208704677740343e+00
1.960152568341627433e+00
2.102560708776627596e+00
2.011135358963146214e+00
1.716343991641629652e+00
2.048752561560280405e+00
1.840170197834528620e+00
2.222094376245474123e+00
1.842183101457929073e+00
1.919985140481521801e+00
2.146359165072759367e+00
1.981210984487608684e+00
2.106570247064494694e+00
2.143593897322567887e+00
1.810111737815936372e+00
2.001138675456359373e+00
2.060831226391805160e+00
1.941370058409116695e+00
1.946170094155083907e+00
2.191259478331064159e+00
1.952940367816474954e+00
1.650769360026717703e+00
1.907519843549102312e+00
1.998689611987272130e+00
2.115079856582635642e+00
1.679961958092128116e+00
1.909801506210281996e+00
2.045206785549259720e+00
2.109858944396333591e+00
1.804562791738492988e+00
1.835564952673414574e+00
1.917688329624459564e+00
1.926982471171848843e+00
2.120549961167863984e+00
1.897658412199616729e+00
1.781678925084295040e+00
1.821727108648880433e+00
1.719222122472756853e+00
1.946873612971529832e+00
1.865124994761587773e+00
1.379319838168707291e+00
1.948674978160639837e+00
1.664740468807930585e+00
2.162151776902617062e+00
1.476203782604304182e+00
1.852327871087405597e+00
2.291990476917315167e+00
1.927076371007924838e+00
1.782421319733681120e+00
2.039479035337001367e+00
1.691460805885087293e+00
2.026821001679413481e+00
1.906778106852710986e+00
2.217134324669392420e+00
1.684543948030752247e+00
1.956784389965198434e+00
1.718655468495581262e+00
1.792801224198014687e+00
1.991240921137516162e+00
1.519346860205507577e+00
1.580702277509546505e+00
1.762228191980875769e+00
1.560025260674508196e+00
2.198220818725201919e+00
1.771580518452554598e+00
1.952418408988345844e+00
2.188706342494974866e+00
1.502271357055699141e+00
2.158695273809222215e+00
1.747077696697394877e+00
1.944275161187629442e+00
1.573817266224083911e+00
1.812889976194503205e+00
1.765077675800690082e+00
1.768939482022051202e+00
1.766872534116729954e+00
2.139829147982774238e+00
2.005147129138435957e+00
1.820218145470436255e+00
2.023954741783699607e+00
2.015405217887016764e+00
1.761112262794573002e+00
1.964674237052582928e+00
2.113030519566005960e+00
1.639887657245777008e+00
1.826011254594609445e+00
2.274568388822938214e+00
2.300186247914136395e+00
1.855273131708198298e+00
1.925638341459393166e+00
1.487729381517439053e+00
1.465435537809032240e+00
1.794313553784739002e+00
1.671459247175609786e+00
1.611374398309763034e+00
1.435720623398675233e+00
2.138895018808701032e+00
2.099777498934375153e+00
2.283915119215396139e+00
1.572973819275383045e+00
1.959137189376094046e+00
2.130393888246949974e+00
1.677887878447917869e+00
1.857861607647000479e+00
1.735394716482571154e+00
1.675005442019595225e+00
1.805809078309872140e+00
1.840836507206255135e+00
1.990598934005938458e+00
2.306853159302618916e+00
1.872966327199871106e+00
1.919485607900371926e+00
1.609561591647847179e+00
1.970959759296194047e+00
1.645940583499216459e+00
2.306630621312234730e+00
1.980309277566044690e+00
1.941295991614157890e+00
1.878684319116772583e+00
2.141570352513550102e+00
1.613942927348998468e+00
1.899327438291722903e+00
1.664585400926091197e+00
2.160571849693743829e+00
1.647374521062374697e+00
2.141942956073328297e+00
2.048782849086938640e+00
1.738768924667373206e+00
2.022621301268224592e+00
1.730997467181541127e+00
1.948879143474119502e+00
1.905515622047531998e+00
1.893259809366403257e+00
1.845294716489602083e+00
1.790543845117132493e+00
1.719627768657894906e+00
1.861173460415040282e+00
1.768639496804011113e+00
1.926809288751973659e+00
1.647176411375600891e+00
1.626449729086523632e+00
1.929553942967838331e+00
1.913678796100140245e+00
1.765259867811135752e+00
2.046336040532779510e+00
1.958485001822216631e+00
2.228043075951477991e+00
1.655434759017913482e+00
1.785701586225338477e+00
2.278755005142391710e+00
2.018823424953360757e+00
2.305375129040128979e+00
1.723887472881611371e+00
2.346106549169705957e+00
1.952616836199628336e+00
1.857357777783855468e+00
1.928181234608854711e+00
2.145336381062799891e+00
1.578262961346159843e+00
1.785548241678779791e+00
2.044874705030505169e+00
2.125753498637529493e+00
2.101320362361566829e+00
2.063663905031176693e+00
1.737971698734725345e+00
1.514443676027322772e+00
2.091179686914299563e+00
2.061441681723386932e+00
2.175586993511977596e+00
1.833448167363362025e+00
1.882744874412093372e+00
1.945372364870971982e+00
1.856692383664384050e+00
1.758349901569159712e+00
1.779862382002797005e+00
1.860099723070502087e+00
1.823508662521817092e+00
1.887572511274911324e+00
1.865311028270733029e+00
1.807664810100674702e+00
1.856317738433734155e+00
1.684365875521709688e+00
1.730400488522475744e+00
1.603656365561884956e+00
1.732294194263893861e+00
1.852094643321420042e+00
1.892708133593843156e+00
1.769865422080604933e+00
1.650469508399858176e+00
1.897145681598613409e+00
1.933429258205952683e+00
2.290970707835847442e+00
1.794339085983687410e+00
2.034674578739600115e+00
2.114341382460866559e+00
2.172840208691523500e+00
1.970554104185405775e+00
1.975011945369407051e+00
1.691239366703189084e+00
2.019564329123355151e+00
2.236531233439075450e+00
1.709619556636809756e+00
1.945851295685940174e+00
1.848539209325307020e+00
2.171225401219463169e+00
1.846348445446461373e+00
1.878338580232096655e+00
2.305699629801621686e+00
1.305515146590620512e+00
2.050741919878700692e+00
1.872399524284919847e+00
2.390024591523027819e+00
1.816477096871316421e+00
2.075830488628978898e+00
1.883692626641895629e+00
1.779542844404117030e+00
1.706131410377018653e+00
2.006155698237727325e+00
1.796137042943920514e+00
1.910322053693245037e+00
1.743694434324728038e+00
1.814897256069319953e+00
1.712818827045278436e+00
2.396153913363944898e+00
1.909098479299657480e+00
2.017850409274455359e+00
2.089932721660160642e+00
1.689424401798633957e+00
1.683552623908467272e+00
1.866422320168730220e+00
1.655882894524995930e+00
1.800979480871670146e+00
1.689656609416104516e+00
1.953385453582614506e+00
1.720731438324455853e+00
1.993723353644416774e+00
1.812589915665032470e+00
1.843362546209826869e+00
1.829655624342236386e+00
2.079478069918944350e+00
1.942242322397727650e+00
1.707478684294106985e+00
2.047381608612975690e+00
1.927992923641622225e+00
1.829532500057263977e+00
2.230652356951837056e+00
1.782516754655934399e+00
1.772546379510387071e+00
1.624938598733313144e+00
1.919372529054602206e+00
1.719463065164188231e+00
1.751063247497077535e+00
1.760366755265425631e+00
1.969211219707110105e+00
2.719330791859828178e+00
1.753981858333427901e+00
1.919622940480320450e+00
2.023042568144807873e+00
1.695711996413997946e+00
1.841240362936432673e+00
1.865882581841679766e+00
1.947053980478948176e+00
1.822338868050650040e+00
2.072895137622391193e+00
2.131295928099943282e+00
1.958823654189193686e+00
2.154587110919088833e+00
2.158917297457447759e+00
1.706076992612816534e+00
2.027718283524498233e+00
2.167409137697746679e+00
1.792034436205566461e+00
1.826271953052287511e+00
1.624853892047782633e+00
2.032754191135276667e+00
2.095236803113506241e+00
1.708342167631782704e+00
1.476506978583687069e+00
1.622395839750356838e+00
1.714726032670196521e+00
2.209914364080283189e+00
1.738320481945194507e+00
2.058168457457529410e+00
1.702766290835440399e+00
2.120116186864770658e+00
2.037247457919311611e+00
1.857718002301453675e+00
2.014705383711972608e+00
2.109071868704314845e+00
1.841451333301472149e+00
1.648582065787087991e+00
1.810345656447059248e+00
2.010486105941863055e+00
2.011980760213646580e+00
1.968398854229420847e+00
1.949797720118073174e+00
1.893106179465030570e+00
1.891559145776276152e+00
1.970495168364772898e+00
1.882283748178877447e+00
2.114246281341455092e+00
1.841964330833311347e+00
1.596105508583542720e+00
1.762315002448765711e+00
2.002008994682345389e+00
1.932933247694438972e+00
2.166112138467894965e+00
1.779146734809555763e+00
2.319635324522083764e+00
1.993010672790002102e+00
1.868838601038578684e+00
1.609718539901137557e+00
1.987764036054725958e+00
1.687573386874364978e+00
2.105655981974515978e+00
1.743855680952261622e+00
1.736678044990410452e+00
1.488503585127462836e+00
1.964943058239528417e+00
2.204147174808136711e+00
1.932191264967818123e+00
1.843851058555312061e+00
2.065015349888063234e+00
2.007077856790691506e+00
1.605190498968087631e+00
2.083592719759061129e+00
1.922469228608299829e+00
1.820195736180221013e+00
1.842624545891220489e+00
2.165224818175190968e+00
1.728447817370823980e+00
1.855109577108719821e+00
2.358909442724781425e+00
2.040534043993553759e+00
1.960217421932865856e+00
2.067312263335400857e+00
2.071666835430092668e+00
2.033330912272415691e+00
2.122980264829013475e+00
1.478019324063838624e+00
1.840502546973676434e+00
1.945391675199650061e+00
1.886078389727379179e+00
1.634590044973442069e+00
2.218962695963220710e+00
1.915464661360505749e+00
1.714273585330702510e+00
2.075764918359143341e+00
2.187686641016851841e+00
2.188868221860563956e+00
1.955432152910913990e+00
1.915364184099741518e+00
1.755016765890835773e+00
2.103825862987881212e+00
1.829222090374326148e+00
2.122250514827437318e+00
2.076903766804889973e+00
2.056191766367416740e+00
1.593846758600304669e+00
2.225397855424799065e+00
2.178350195417981805e+00
1.919009006144642093e+00
1.556248080296580794e+00
1.982752834233719286e+00
2.173720705132932807e+00
1.819775988053537574e+00
1.859192832191183919e+00
1.556934662094847432e+00
1.707418326300621292e+00
2.070573576047008313e+00
1.807254711364417954e+00
2.050541087738976032e+00
2.040004501865906761e+00
2.358234597222204965e+00
1.619292995841701277e+00
1.938570987969437498e+00
1.723047417170233908e+00
1.884777420821870164e+00
2.116520710380365600e+00
1.488457874349721877e+00
2.163091035623382563e+00
1.952981716565115766e+00
1.708328238718203052e+00
1.954601884794334277e+00
1.903548664269815172e+00
1.877957866059793091e+00
1.922159649873562692e+00
1.943666713065997698e+00
1.956949668018018729e+00
2.162849478978086992e+00
1.845279565931964072e+00
1.801152002750561865e+00
1.965999166454053260e+00
1.668472571228932555e+00
1.698971022635027417e+00
2.184875612413278656e+00
1.666957913482494336e+00
1.999123195010570120e+00
1.946206932471516327e+00
1.908974178695370449e+00
2.119570691243466865e+00
1.783568741538504643e+00
1.782392936002033634e+00
2.183557928791593383e+00
1.488227386943473673e+00
1.940983054761931337e+00
1.743014717053923190e+00
1.895210803876718364e+00
2.106865606990530271e+00
1.892887293141624294e+00
1.654421378458823977e+00
1.355768576209426923e+00
2.010483767506417330e+00
1.684366476036118110e+00
2.027128784871532030e+00
2.028182428479836652e+00
1.956389423012719897e+00
2.039448061663647671e+00
1.869769882641662218e+00
2.107736798772722686e+00
1.612560984606139947e+00
1.769051269779994051e+00
2.373713588026613586e+00
1.747181121875008847e+00
2.015816338750923808e+00
1.703473793217145316e+00
2.022538417164609026e+00
2.039442518963138440e+00
1.936489174289675042e+00
2.046349397903828304e+00
2.061969629176156449e+00
1.869471641694637976e+00
1.743178476188311565e+00
2.139630445562354932e+00
1.810796450079137809e+00
2.162853666951649156e+00
2.223212198791865823e+00
1.828641927923464250e+00
2.036025919297443920e+00
1.991238804522888151e+00
1.971768716309880265e+00
1.863786272864305760e+00
2.195643913914903322e+00
2.226074511359123154e+00
1.878576468189420590e+00
1.804176678687010815e+00
1.989387768520058941e+00
2.094395312386791552e+00
2.201873362893644881e+00
2.004610870779956588e+00
2.055305948745678180e+00
1.916806766752907176e+00
2.044156138183901739e+00
2.015378011002370684e+00
2.132671812785813525e+00
1.822612572818337995e+00
1.753766496787931839e+00
1.717586388104794803e+00
1.413388241590337602e+00
2.077145559930583918e+00
2.273479094964405256e+00
1.939743268848621582e+00
2.080918516996580259e+00
1.661161069869386608e+00
1.787176236942138008e+00
1.730333399644307990e+00
2.169828721375386849e+00
1.768829895499449467e+00
1.950650125913717892e+00
1.686822626704756134e+00
2.104003602605789780e+00
2.176293626856561580e+00
1.948292873541093373e+00
1.996392741137429816e+00
1.718144140611364890e+00
2.237555000164420882e+00
1.784677725770835499e+00
1.848684364231433896e+00
1.617930119579863657e+00
1.917137353725726578e+00
2.104483240323833826e+00
1.794560947399001183e+00
1.906220498598676816e+00
1.716190879165294225e+00
2.132210279521862262e+00
1.727932806544691058e+00
1.812907035396625677e+00
1.718432618805620926e+00
1.797071608706469092e+00
2.235646594903660578e+00
2.224014782972945969e+00
1.921478228776099417e+00
1.843724411270517560e+00
1.567426167342974797e+00
1.501470219500311787e+00
1.703366283677910653e+00
2.179644208837047792e+00
2.034903026105455037e+00
1.910039637024671277e+00
1.981103835916190103e+00
2.179681516577659739e+00
1.937674744670380811e+00
2.055472913196152440e+00
1.844800824805953532e+00
2.072608616029318007e+00
2.075347881409553619e+00
2.121739882333635308e+00
1.825491645093960447e+00
1.990064183197890912e+00
1.992518822903931897e+00
1.810310615904985765e+00
1.992490894934902501e+00
1.855179824202622285e+00
2.177267941128056439e+00
1.746050261269820547e+00
1.671276272020396414e+00
1.693053583811954477e+00
1.906412773753137557e+00
2.376711704578187589e+00
1.539814629114893973e+00
1.674470513529895843e+00
1.878757973659560099e+00
1.599741938617053494e+00
1.887611223998699961e+00
2.001848440679317775e+00
1.785549026051587385e+00
1.719689644155091957e+00
1.779445714878999052e+00
2.090723634439073830e+00
2.004610634155892690e+00
1.872969407346941617e+00
1.894237909659273189e+00
1.901122684374125793e+00
2.257961371919117610e+00
1.931061128734468335e+00
1.749067565698394722e+00
1.840204053669147521e+00
1.681740180375583815e+00
1.880119552914102155e+00
1.854472589264925197e+00
1.489455981683089014e+00
1.743212194388911618e+00
1.900812395494343665e+00
1.676087830327907424e+00
1.360081141995687748e+00
1.892159447106280812e+00
2.166878815005949477e+00
2.196623289764784381e+00
1.590615858382425696e+00
1.977390213117544260e+00
2.086540271988424511e+00
2.377016160287988455e+00
1.962252333076779820e+00
1.835920151926283106e+00
2.168386090244249331e+00
2.057391014838898968e+00
1.834054698684427054e+00
2.177918351246376893e+00
1.886174209940426172e+00
2.198177867913815309e+00
2.012253254964228688e+00
2.346920765714052060e+00
1.668784917637669452e+00
1.697828891524990835e+00
1.912475272583123775e+00
1.800728641061531077e+00
1.826406743674828803e+00
1.834590419637812220e+00
1.802348011055425525e+00
1.650864994598108648e+00
1.744523955415635763e+00
1.873097237583378982e+00
1.943217866501513402e+00
1.936236690420436224e+00
2.092058560615473350e+00
2.060645128136125326e+00
1.868697938828989713e+00
2.242037683261633330e+00
1.877540901860317746e+00
1.962024620252247331e+00
2.091195436379371664e+00
1.978898365071868115e+00
2.109166372411130030e+00
2.039454198218599856e+00
1.892985917879587365e+00
2.032756376191401593e+00
1.863553995249730866e+00
2.002472573893960384e+00
1.929402373153672023e+00
1.773746373222313100e+00
1.960332890869922906e+00
1.918529608474189851e+00
2.050878195917944957e+00
2.050428028243552525e+00
1.945322815206368183e+00
2.050125097479175373e+00
1.909592037199448145e+00
1.768990428624984901e+00
2.025003639771281172e+00
2.176785572694529769e+00
2.108155395142831345e+00
2.053246057344074949e+00
2.284973454098316648e+00
2.078101541108373862e+00
2.149370343882247791e+00
2.024876801494751799e+00
2.125919456189947265e+00
1.838140313674467397e+00
2.102444200207736813e+00
1.856032989313788129e+00
2.027461971677742447e+00
2.226085288324008538e+00
1.732915990638115522e+00
1.687691420494868311e+00
1.918089700772464212e+00
1.667272318144542353e+00
1.669539872104707889e+00
1.842940233855636878e+00
1.765289024901202986e+00
1.651035600626972855e+00
1.616230950992446624e+00
1.984973542216471154e+00
1.885442950945510843e+00
1.523537618148610884e+00
1.974932926659810795e+00
1.806986018144049355e+00
1.775891780573716661e+00
1.844331933007761659e+00
1.830128125088115620e+00
2.016632010630576399e+00
1.833887145398951146e+00
1.850592617552732744e+00
2.099020765669945110e+00
1.879539954262714918e+00
1.784474564488182091e+00
2.033497941600065584e+00
2.053058477150730976e+00
1.811915429000954925e+00
1.586170145143094734e+00
1.935088405953923729e+00
1.933626687269585753e+00
1.763219253216343096e+00
2.389921723229924577e+00
2.107043309646977391e+00
1.791500094302716617e+00
1.831509771179296253e+00
1.864853576614819541e+00
1.789358728753333683e+00
2.163290014483266965e+00
1.802319854372818053e+00
1.838096275464361939e+00
1.602131053267484395e+00
2.080789893968389759e+00
1.997071242182050232e+00
1.709914319269750793e+00
2.181736106934890618e+00
2.221338139241172627e+00
1.538978555445456031e+00
1.793247705368882228e+00
1.568672139565359558e+00
1.797506035813967840e+00
2.048323019625860830e+00
1.793119718545104879e+00
1.878553407665460639e+00
2.087535551228912212e+00
1.941447643360763253e+00
1.940747397370215621e+00
1.920203526427604057e+00
1.743114428480903477e+00
2.005744540672754095e+00
1.774523236504164103e+00
1.842754067218454139e+00
2.179515804443346028e+00
1.908094428102240281e+00
1.711854102878830330e+00
1.883755130513522502e+00
1.627391273154173978e+00
1.969373503737210651e+00
2.083099696662597644e+00
2.291205052931047703e+00
1.778388009091958377e+00
1.826699116300226855e+00
2.224644303401438705e+00
2.076178249965787259e+00
2.179988331746048225e+00
1.702653512260393631e+00
2.015631393416995820e+00
1.713951689565503589e+00
1.788034729384919919e+00
1.557399231677230045e+00
1.862528520863265147e+00
1.896579500628553294e+00
2.045914860785870815e+00
1.994533797710747569e+00
1.915339138899964100e+00
2.156346674930785134e+00
1.678742732623044853e+00
1.657657416598756095e+00
2.094862814697506792e+00
1.916608012933976202e+00
1.743245716522006994e+00
1.987519228855250120e+00
1.913499587745807640e+00
2.144256793219875057e+00
1.805770501886508006e+00
1.841178738613205246e+00
2.012132506002761279e+00
2.215186857050857050e+00
1.827295618657154952e+00
2.197403086637934599e+00
1.756576738577366514e+00
1.926303861551106555e+00
1.499038543661479483e+00
1.993154521593091255e+00
2.251400748758066950e+00
2.032211010933430817e+00
1.720214127706364060e+00
1.796929322246647143e+00
1.770364146284509443e+00
1.915390287407962910e+00
1.726301910498393433e+00
1.867186764578764979e+00
2.012373595802584347e+00
1.476747426941491748e+00
2.062798191514789270e+00
1.901640463340208420e+00
1.747233491697232521e+00
1.888755725363410409e+00
2.374331660274486833e+00
2.248916660093854158e+00
1.639631648254562535e+00
2.013696007213908068e+00
1.959051665962080246e+00
1.867565835368254712e+00
1.728274965133041352e+00
2.134346379799938909e+00
1.917030953608359622e+00
1.843476731670725011e+00
1.857969527268344523e+00
1.559959424590724009e+00
1.561249877059008639e+00
2.086612332451475815e+00
1.924702612781529432e+00
1.847501252552835593e+00
1.964395661535371262e+00
2.036325166438829104e+00
1.678053424401186211e+00
1.886030396291329403e+00
1.988312268898092539e+00
1.976878032356405024e+00
1.765162856332068708e+00
1.896865631724707013e+00
1.660701768908896314e+00
1.731607162873946004e+00
1.882709955914849465e+00
1.201936232644894798e+00
2.073153121964955048e+00
2.000519348782557660e+00
2.091468400416570450e+00
1.620031002671635356e+00
1.451341802091731692e+00
1.751580630249292669e+00
1.557480554221033930e+00
1.894354495305402564e+00
1.813099793385289704e+00
1.806655433521619392e+00
1.774584425266727328e+00
2.098621655998243352e+00
1.706217140263243337e+00
1.699337417623097091e+00
2.000120168810708865e+00
2.078066472661716180e+00
1.437317705581650173e+00
1.775293530475551274e+00
1.863021641617669921e+00
2.260041109719596264e+00
2.092980444091223191e+00
2.150849121903510852e+00
2.320638200279436791e+00
2.066005825004946672e+00
1.730951494142406233e+00
1.760801774174343359e+00
2.435940807482790404e+00
1.800877144795197449e+00
1.904304509084860486e+00
1.661815849349287832e+00
2.459946159188246551e+00
1.967468591329456507e+00
2.100601995743180961e+00
2.025153295748513216e+00
2.048325870349631206e+00
1.760458055551086698e+00
1.916999155327956395e+00
1.800910174149920051e+00
1.969767816093479063e+00
2.369810032482588813e+00
1.924293411196079440e+00
2.088635116841057293e+00
2.117995947068063156e+00
2.034221061746954717e+00
1.812749559442148550e+00
2.023960034920492035e+00
2.097612638334447333e+00
2.021421470190199354e+00
1.980487594816052521e+00
1.866415702205461713e+00
1.989744154115679509e+00
1.669690634125733375e+00
1.861066056268813496e+00
1.388132107228370771e+00
2.097784979551069906e+00
2.223049445219565268e+00
1.900826800548781614e+00
1.919269105929669150e+00
1.785309555206370913e+00
1.849515676025349276e+00
1.655799592427320999e+00
1.857147888760622756e+00
2.109100364465575694e+00
2.020752308984231860e+00
2.289547063388638115e+00
1.805696404323207327e+00
1.822006523035870185e+00
1.816529253199998584e+00
1.657852062960854633e+00
2.049128626725495561e+00
2.106593246382181039e+00
1.862468401008271934e+00
2.405786080994142040e+00
1.965440753227162496e+00
1.906485112846381558e+00
2.019571457934789649e+00
1.862471853871886962e+00
2.181237444706992434e+00
1.955416651543152584e+00
1.826269452558995088e+00
1.929579748556807584e+00
1.952868540390884755e+00
2.198518633601499683e+00
1.789658635366946582e+00
1.927903891074551623e+00
1.821332806181623409e+00
1.928148166509066730e+00
2.264256447216509649e+00
2.218930440003037408e+00
1.728974869329157560e+00
1.756683061293534909e+00
2.050199644499310470e+00
2.291411975220744246e+00
1.794465975941575087e+00
1.770465064712132053e+00
2.013487629361603304e+00
2.424439500148662496e+00
1.726500201201214946e+00
1.975773404070737538e+00
1.745898192121648318e+00
2.120521978025807996e+00
1.807470441171833420e+00
1.818174590597964491e+00
2.006653911728765394e+00
1.748593539943305242e+00
1.863223891852493708e+00
2.027936089790078000e+00
1.665338869368766517e+00
1.890256862470090837e+00
1.746845288894256720e+00
1.811579867523767540e+00
1.917564092665682507e+00
2.234313431492779500e+00
1.442994022111549146e+00
1.782737795353974919e+00
1.928390126581899677e+00
1.692453356054152591e+00
2.084264537395465577e+00
1.890810011402988877e+00
1.800668441431145794e+00
1.844721284788859439e+00
1.699598756332709293e+00
2.040153358853656229e+00
1.744774585657660637e+00
2.045033134746784942e+00
1.872765719794256878e+00
1.704375811358544990e+00
2.275076704770323754e+00
1.710955695744088345e+00
1.660912503598284129e+00
1.677516988304667889e+00
1.600288556966722675e+00
1.657343476440002572e+00
2.199776991552631955e+00
1.768818911852022557e+00
1.760884888729391751e+00
1.355645175684223824e+00
1.998561146242117781e+00
2.081268755039721086e+00
1.464274864906889961e+00
1.917154513111669401e+00
1.923565636728266304e+00
2.415943943134611249e+00
1.981686571454096546e+00
1.831395464573211118e+00
1.711949400777937447e+00
1.675803359601982345e+00
1.925245603396854355e+00
2.133566844791674466e+00
1.826586309721282886e+00
2.192725557195720043e+00
1.521671036407381994e+00
1.784560523919384023e+00
2.253820867795791383e+00
1.662277412357632933e+00
2.014125279655472056e+00
1.900481821691041961e+00
1.834526639938535375e+00
1.533863279333644636e+00
2.220996165875529726e+00
2.431765988873623385e+00
1.779107906158698293e+00
1.552241294111246672e+00
1.677293295548773377e+00
2.050403646218763587e+00
2.001898221450446602e+00
2.257859967267747070e+00
1.810397416938581028e+00
1.872782004038539894e+00
2.216696790098980685e+00
1.694879297771389570e+00
1.989627514466821623e+00
2.353735739404678728e+00
2.120687881189402990e+00
1.587445758882048308e+00
1.700798487291507399e+00
2.028073914262552790e+00
1.958828463510791984e+00
2.061293673047887243e+00
1.651765430904312604e+00
2.038406272480917547e+00
2.129480033581267584e+00
1.959271282721995577e+00
1.988852307094632677e+00
1.949278861123161510e+00
1.917054632289061367e+00
1.793098409168905949e+00
1.587429441306099642e+00
1.672794808071771611e+00
1.730919133722337966e+00
2.093137552215146080e+00
1.740319300774483047e+00
1.950667226220120565e+00
1.610573033822458422e+00
2.009276075270776118e+00
2.104432547355505445e+00
2.018806205347265514e+00
1.906444833365012581e+00
1.819334846062472533e+00
2.113654599761932484e+00
2.095390858318646465e+00
1.992793079258983635e+00
1.459871533643147368e+00
2.203803339298790132e+00
2.076064857661044982e+00
1.858166340746548295e+00
1.842605055848244078e+00
1.524475143537458166e+00
1.800225290795213429e+00
2.389325658165923905e+00
2.064135011226519101e+00
2.191451155239645399e+00
2.157131417287538877e+00
1.744837948708661601e+00
1.888322949466224143e+00
1.873957877258408233e+00
2.053433908198700308e+00
1.856390918169614990e+00
1.902535229883901113e+00
1.902156616611211604e+00
1.937230815200136291e+00
1.649867047287358446e+00
2.074418808329216546e+00
1.916131457771995672e+00
2.059182442476776842e+00
2.024467372438507606e+00
1.795175789411083578e+00
1.791107277033538558e+00
1.976274093135140131e+00
1.637551129967866892e+00
1.677396913406082879e+00
1.998456086203786786e+00
2.242781168941260894e+00
2.153773921935317581e+00
1.464617776479334887e+00
2.011689673263593381e+00
2.109888716592981606e+00
1.849858009866940156e+00
1.910401429317817756e+00
1.929050314336434813e+00
2.140732454750984726e+00
2.298270458815328432e+00
2.187221033377101165e+00
1.996218275823854471e+00
1.739205097565658997e+00
1.998992738994865848e+00
2.089854257439891505e+00
1.914671009407980184e+00
2.267477030254108072e+00
1.877110120511842783e+00
2.001250518844229109e+00
1.898380717097593484e+00
1.795698961294587059e+00
2.107636733801264040e+00
1.711218002584608433e+00
1.889432281256449242e+00
1.810727518757687449e+00
2.002079054394280799e+00
1.888110923374878292e+00
1.611372118805564524e+00
2.165733413385586115e+00
1.961234950938835819e+00
2.046859403422521151e+00
2.200220143618774937e+00
1.841480217469769087e+00
1.966981838515234671e+00
1.801164165811457440e+00
2.171214228047894323e+00
1.710971832293682882e+00
1.922048961870818307e+00
2.260045930254489299e+00
2.291098588409382852e+00
2.004085854897291963e+00
1.728468061108556109e+00
1.695129848942898976e+00
1.928791414840654639e+00
1.770123239923973246e+00
2.327869515135506440e+00
1.985495202971613748e+00
2.116646090434954885e+00
1.826497371506277112e+00
1.907655952397188104e+00
1.956991410703350587e+00
1.663292689337435126e+00
1.982662867797415407e+00
1.807980260619501456e+00
1.980358593215814977e+00
2.033593312312266921e+00
1.946567600813351451e+00
2.148394030516276310e+00
1.982172760564981484e+00
2.133959294259878181e+00
1.815775101562695504e+00
2.082908789895530521e+00
1.640754719340113965e+00
2.093611367281027036e+00
1.930969510466683747e+00
2.016757131474939069e+00
1.734453419664312435e+00
2.118427525904947650e+00
1.818529201542017137e+00
2.072980857171157432e+00
2.002729233239098239e+00
1.879421929191896767e+00
2.504916581919093499e+00
1.696709963654420283e+00
1.719447237063417067e+00
1.841648234661232397e+00
1.602462818490549612e+00
1.794028505866539946e+00
1.593433550440578106e+00
1.965592620469486684e+00
1.863690289049278359e+00
2.153334587499339481e+00
1.990893423798426154e+00
1.916975923556113459e+00
1.912212467173378450e+00
1.867181107418879105e+00
1.683668218044915621e+00
1.837388453763365792e+00
1.381243993322252450e+00
1.932896110496208131e+00
1.810261679882847918e+00
1.856126252137759280e+00
1.889091314200080474e+00
1.950607932894701912e+00
1.675119388346002935e+00
1.911551134938902052e+00
1.962760326754650952e+00
1.804906401512120118e+00
1.900590142028756313e+00
1.922971896159660021e+00
1.942686725808177917e+00
2.436659429047256520e+00
2.257293541074795851e+00
1.827653856029147095e+00
1.672305352575930826e+00
1.826006075984247135e+00
1.943253472020745498e+00
2.073553301809663019e+00
2.107242458473734370e+00
2.147153046293672318e+00
1.592442235221569691e+00
1.498985622411723950e+00
1.870788808143763804e+00
1.948041476294738672e+00
1.805922454782739495e+00
1.980363251595722796e+00
1.880776942779745387e+00
1.959146979806364097e+00
2.267298962402765738e+00
2.132249252297321096e+00
1.813112703441503104e+00
2.034872305670024417e+00
1.680385170364578462e+00
1.628458877315950515e+00
1.920458432478294508e+00
1.719762134640903106e+00
1.626145982072123797e+00
2.255422866450034647e+00
1.912015314609124106e+00
1.998026071411332705e+00
1.766613241906606957e+00
1.862960590669594296e+00
1.744686287359607846e+00
2.167606961359107576e+00
2.055130277909639425e+00
1.590430490706563837e+00
2.010918549423079682e+00
2.078026903480469034e+00
2.012271811833951762e+00
2.203834193649637285e+00
1.626140458449815807e+00
1.969408292958691131e+00
1.877376767253414069e+00
1.551618641765474260e+00
1.436694666581380009e+00
1.754224596630183930e+00
1.821280901874566371e+00
1.815006774833067826e+00
1.892748521346204971e+00
1.729103440916669898e+00
1.889127032173180343e+00
1.963599572806809190e+00
1.876405847336359844e+00
1.995227274847251042e+00
1.995499321573545037e+00
1.830502583247221926e+00
1.974178446612568916e+00
1.845886517145854278e+00
1.681354371100746148e+00
2.084267402245048473e+00
1.861534949652696502e+00
2.083702211967553453e+00
1.698426656681262470e+00
2.065566838225777246e+00
1.889224663423401118e+00
2.112480208858895203e+00
1.789499953280963673e+00
1.923004393645795895e+00
2.048601851172746180e+00
1.866083718739651953e+00
1.830720200942129727e+00
1.636739602580675745e+00
1.925010999912107001e+00
1.947047212331130650e+00
2.239531956138106850e+00
1.973780895461230145e+00
2.220726858753429678e+00
1.800847878925620593e+00
1.789363569156473543e+00
1.744425211182240254e+00
1.754251278049442142e+00
1.752982076650323018e+00
1.705671504586195653e+00
2.206869089500135495e+00
1.861240025045299618e+00
2.127697514360929798e+00
2.136139029003101708e+00
1.773129637709059070e+00
1.985930354243130358e+00
1.909306875246334911e+00
2.035769918682563073e+00
2.088109240256494470e+00
1.867217475114512748e+00
1.968261919753416134e+00
1.992586469787675840e+00
2.050876757723530730e+00
2.170553639541617841e+00
1.728629153222821735e+00
1.796325056266377507e+00
1.975276141377676709e+00
1.993129118913807174e+00
1.669453085300365958e+00
1.916120430954358689e+00
2.011390190216794327e+00
1.860111060459780807e+00
2.303653793311592590e+00
2.127043780937087014e+00
2.166573524871482803e+00
1.893127200379793207e+00
1.948051343026482085e+00
1.934987271672945486e+00
1.904091306131197481e+00
1.958858274815028055e+00
1.736000472911467751e+00
1.846577333844439339e+00
1.919156762039564423e+00
1.896991472776336840e+00
1.802413774566317128e+00
1.824436575806775318e+00
1.610070598251027052e+00
1.941799603516365602e+00
1.630769859383452536e+00
1.971386640023953474e+00
1.876847113625068619e+00
1.927809622717056026e+00
1.832348914244263494e+00
1.884810367797937314e+00
2.089775560105176844e+00
1.735185444928522891e+00
1.538919277662287755e+00
1.970433396971719153e+00
1.496936169017050400e+00
1.822683867959541626e+00
1.871418024846715600e+00
1.608643052176179200e+00
1.744358297251011880e+00
2.042040509217741384e+00
2.147777681451200849e+00
1.629166662528135356e+00
1.615957086625147143e+00
1.773730833920483807e+00
2.014111567567852923e+00
1.783758595734273422e+00
1.924487048698323211e+00
2.257592162082821652e+00
1.773375135465989683e+00
1.761417263803556565e+00
2.231638238377993577e+00
2.245455091896928490e+00
2.117031085506522636e+00
1.909672284691067645e+00
2.206491892466984961e+00
2.049935725916454565e+00
2.093248348796580505e+00
1.931032671437183268e+00
1.665903266097100044e+00
2.174519875734401531e+00
1.687547917229718530e+00
1.731518225599257166e+00
2.087859837842994004e+00
1.925629613629726400e+00
1.925574988385149178e+00
1.975968676426570259e+00
1.972806340203077990e+00
1.712377597584688882e+00
1.938414227817392366e+00
2.015025973793651115e+00
2.257234681444854285e+00
1.999273003012997041e+00
1.943850863727727196e+00
1.600014161929566914e+00
1.318950232480251783e+00
1.954448449296519286e+00
2.041720689329674432e+00
2.122071043698221526e+00
1.591467807449640448e+00
1.747404334321253305e+00
1.759226927176516408e+00
1.936680754143665917e+00
1.665841701065301717e+00
1.919304302333314727e+00
1.801118869524093169e+00
1.967785946910750594e+00
1.905449036684971453e+00
2.135733150074748288e+00
2.278586207480246983e+00
2.010056433583145896e+00
1.707784842992263741e+00
2.145688837886004396e+00
1.858276162958129474e+00
2.055173949979033132e+00
1.823139455403984588e+00
1.913794136228846421e+00
1.954737444847134187e+00
1.606736801457335995e+00
1.831934612054820555e+00
1.646051938930255254e+00
1.846471602595670891e+00
1.711726540144004494e+00
1.816801954205851777e+00
1.583992727209147855e+00
2.013796369928026131e+00
1.778267644227829125e+00
1.768749061327993477e+00
1.854310683372586199e+00
1.796590566056021965e+00
1.684401567908646147e+00
1.792984687919964681e+00
2.247410192135968376e+00
1.857879418198797650e+00
1.859163752831745953e+00
2.018828089367719958e+00
1.719721517502123875e+00
1.797294981453874341e+00
1.862525540075495645e+00
1.614631016873254499e+00
1.505550924155492298e+00
1.654044265758987109e+00
2.107213318539382207e+00
1.746888199781605477e+00
1.858498657255198472e+00
1.805593306739279091e+00
2.228061359636279715e+00
1.803010955011045802e+00
1.862877482077532898e+00
2.039677473409041930e+00
2.174355997097648707e+00
2.172953256336334960e+00
1.972290951227417377e+00
1.465615606950197103e+00
1.874545235968674950e+00
2.122073007548442636e+00
1.683919662335250145e+00
1.710290486062344684e+00
1.653012751742109598e+00
1.689033925290831295e+00
2.035956004727038415e+00
1.692520567986717239e+00
2.291074900297175088e+00
2.020881805180708479e+00
2.106300003916097729e+00
1.911359043517005363e+00
1.860841990041795180e+00
1.684168580261515613e+00
1.878352824712551161e+00
2.083334711021556096e+00
2.082759537602635991e+00
2.059334589071895483e+00
2.081968349558389164e+00
1.904817424414313232e+00
1.692668616365977430e+00
1.913213052443055950e+00
1.789736716052911847e+00
2.018096259053619779e+00
1.821381157218510127e+00
1.898679016022162935e+00
1.945458598419364193e+00
1.723248743301385222e+00
1.849468105084792313e+00
1.819109972999297220e+00
1.552087201215397450e+00
1.807078724107528123e+00
2.022387462175883943e+00
1.889645630709270607e+00
2.199466737191821064e+00
1.829483673994526383e+00
2.166813310395927505e+00
1.949564808348825506e+00
2.018453428407422479e+00
1.884703163779257507e+00
2.201186483284798268e+00
1.855768582597187244e+00
1.829968863920785394e+00
1.841911476089359789e+00
2.004547030511942829e+00
2.347839352010653524e+00
2.071114413197078008e+00
1.925407574206506212e+00
1.894738314086037434e+00
1.990535716311496506e+00
2.145199989302508659e+00
2.033405163926471637e+00
2.102416445825217917e+00
1.444080632979964252e+00
1.890295390727217528e+00
1.556829666905369836e+00
2.006043130080928272e+00
2.029033759502167911e+00
1.663790370350721748e+00
1.816929172594949460e+00
2.031959403896228089e+00
1.726670689291414318e+00
1.747497530663034038e+00
2.036514651220596495e+00
1.670103722849379579e+00
2.255760392926158264e+00
2.121001743886736790e+00
1.760747405814067967e+00
1.908665977199517139e+00
2.074423038265834851e+00
1.912078556431715759e+00
1.716652475528642086e+00
1.786729089231724021e+00
2.318632337456782544e+00
1.612108742356319402e+00
1.937480845849423483e+00
2.255440540736664889e+00
2.190643050481694942e+00
1.436829220181534472e+00
1.948829517643009712e+00
2.052441311512614330e+00
1.767721907673167170e+00
1.877346407416407459e+00
1.702091453246894037e+00
1.881257196587373670e+00
2.108616463395125429e+00
1.850139697005724004e+00
1.793661645590649556e+00
2.026390481255771814e+00
1.998579765553500920e+00
2.301485388122620268e+00
2.102936960960582802e+00
1.877608058069535568e+00
1.969164729839118833e+00
2.011956967937884144e+00
1.977243372679894362e+00
2.010941859988872871e+00
1.807273380687548281e+00
2.360235691661614954e+00
1.982506742728924243e+00
1.765177676907169424e+00
2.024522360032048329e+00
2.138083010131262451e+00
1.613380312193906319e+00
1.848626337111528350e+00
2.037152227229434232e+00
1.764018837078266788e+00
1.379527511278197505e+00
1.956183038990716438e+00
1.827569913860971562e+00
1.823757902113908536e+00
1.925163148817819359e+00
1.609510600827669835e+00
1.547959137129574003e+00
2.236829746674858566e+00
1.871034234247714423e+00
1.905228541838425382e+00
1.866235903198026902e+00
1.783249423556256374e+00
1.831312873584789225e+00
1.832522327448070421e+00
1.937926006273222868e+00
1.958563794825621152e+00
1.850521087343203197e+00
2.026104598427148851e+00
1.722274432210037620e+00
1.752467349690651988e+00
1.498311168761025769e+00
2.135113552937560666e+00
1.695156591723621098e+00
1.870445184445667985e+00
2.455661558409500511e+00
2.160759107055131079e+00
2.204041061360604736e+00
1.974939537691302593e+00
1.733099038087665633e+00
1.983892180829222918e+00
2.066798798674886584e+00
2.487839336286349123e+00
2.091018836486026711e+00
2.079682338829745181e+00
2.080234546126342288e+00
1.831096085106063809e+00
1.632657015691058255e+00
1.906872640228948423e+00
1.713112944909164437e+00
1.915783697272817943e+00
2.201039093154032678e+00
1.553672098180137962e+00
1.906367667172861546e+00
1.854037847143712670e+00
1.800349952972481793e+00
1.903635303408402812e+00
1.553205091912417180e+00
1.749149950873841508e+00
2.077135319207103592e+00
1.713581964268629854e+00
1.976088509091669998e+00
2.008300892899055334e+00
1.845372899625196572e+00
1.964427870635141238e+00
1.731492784551819764e+00
1.747364261871917179e+00
1.614194555153771082e+00
1.837076897382210028e+00
1.784074116616492400e+00
1.827637282463116630e+00
1.851716902082839677e+00
2.040733638018636942e+00
1.783196074027434186e+00
1.733676961275131934e+00
1.985306277390401331e+00
1.952367007574236091e+00
1.597076265937612538e+00
2.256299413222687900e+00
2.163986860250107558e+00
2.290368077280030334e+00
1.969789365831959183e+00
1.748017423364666145e+00
1.895878411288853815e+00
1.847887875602171048e+00
1.486524044592874683e+00
2.077221039933887514e+00
1.980508870893199047e+00
1.996011472797530217e+00
1.997576115543785669e+00
1.479958729519396332e+00
1.796463899803461439e+00
1.556362902129035053e+00
1.945098242309897696e+00
2.033113662447447290e+00
1.557325139790872948e+00
1.481644044147724770e+00
1.864657492450980003e+00
2.092829283574543897e+00
1.772799522128065908e+00
2.122307332302938221e+00
1.833095762713813803e+00
1.851094624646953735e+00
1.737269167876470233e+00
1.956212321045113223e+00
2.223310248463572503e+00
2.013596320703381348e+00
1.838133928512399873e+00
1.931421848260798768e+00
1.995800782704924448e+00
1.724399490345635888e+00
2.337935591711329586e+00
2.108456205750912638e+00
1.983424964117557865e+00
1.834833055995179540e+00
1.922423863303036828e+00
1.541046326989347737e+00
1.843511154074648051e+00
2.054719028574592432e+00
1.783118357379974928e+00
1.557545186068561849e+00
2.035183311298847109e+00
1.981059661290098362e+00
1.883017506204268665e+00
2.336570754038471698e+00
1.806519881071877887e+00
1.902005288151906948e+00
2.131723740611279450e+00
1.585489976304402360e+00
2.001133202812504841e+00
2.035422013961324605e+00
2.260917929415156458e+00
2.029703065804814965e+00
1.917843791231170325e+00
2.021851875445352942e+00
1.501959587968616283e+00
1.688220116859052489e+00
1.778785018580673949e+00
1.929842265853323857e+00
1.844320042657002778e+00
1.993813581639223065e+00
1.991646706094003960e+00
1.707799732028486339e+00
1.946555497935114953e+00
2.275219937979136908e+00
1.737116761628470618e+00
1.915131635374871077e+00
1.950462230945107178e+00
1.473667613813513633e+00
1.867951171604691263e+00
1.665140404967332621e+00
1.835482270871095611e+00
2.127696502577757443e+00
1.830452260133389908e+00
1.927409570500615121e+00
2.301050651870541142e+00
1.919200363310014312e+00
1.715036402074921362e+00
1.935150936979302516e+00
2.011394974124335988e+00
1.856924576888294265e+00
1.737241738663283019e+00
1.991333843213447974e+00
1.625304364554883918e+00
2.073027971707196215e+00
2.092715551180133193e+00
1.743176310354217051e+00
2.055063356434351896e+00
1.975311182728966886e+00
2.150928908399200701e+00
1.797659166631224492e+00
1.892166625000597735e+00
2.331593540535029430e+00
2.011228614698862049e+00
1.880156894254596756e+00
1.889319246697050980e+00
1.810585527316528331e+00
2.234289499337696050e+00
1.769297379203799370e+00
1.929191265435982849e+00
2.183150561185962957e+00
1.933597384962031818e+00
1.354767453696330337e+00
1.904548802564344223e+00
1.985366423030132665e+00
1.910976652095979889e+00
1.844504508393213449e+00
2.046875861786515038e+00
2.041873088182068585e+00
2.142760471225775287e+00
1.878147450005934083e+00
1.893171320524120071e+00
1.922456651006111406e+00
1.544355027170881245e+00
2.240787854280055669e+00
1.733005651752061116e+00
1.863908012884273990e+00
1.880052119292700885e+00
2.142597476984079652e+00
2.030648954069082190e+00
1.914746123813016565e+00
2.024577814861933778e+00
1.622959769076616432e+00
1.953643550844385901e+00
1.538922104451533546e+00
2.149292329948223834e+00
1.886530671964965489e+00
2.166763580177458959e+00
2.027579077388764528e+00
2.120772200260245377e+00
1.791378540804783981e+00
2.183205020999025248e+00
1.920916189969123833e+00
2.218715521524480927e+00
2.001034220209300774e+00
2.078399368958498084e+00
1.702591320713438439e+00
2.045211505180247524e+00
1.995758538080741218e+00
1.916286475576637560e+00
2.486430644428775594e+00
1.770280598597954391e+00
2.119448144045486426e+00
1.817601417592414004e+00
2.029740863965847630e+00
1.993652344175236735e+00
1.990419229274332347e+00
2.065687555877587567e+00
1.949952094085043885e+00
1.870021453279238521e+00
1.852711462909614637e+00
1.901595836990456645e+00
1.824566375826341957e+00
2.023542998851985963e+00
1.952949493655170343e+00
1.889988305200890117e+00
1.677502228138760598e+00
1.570736623659333642e+00
1.873001557192173872e+00
1.668426696149661215e+00
1.905683754727226509e+00
1.752943078351370865e+00
2.049862582000447020e+00
1.852615302475810966e+00
2.038626343112347250e+00
1.829377369111600427e+00
2.005023767864403617e+00
2.066325583852188785e+00
1.887119017659842912e+00
1.635482632419298366e+00
1.712396887207584539e+00
2.307879534710487679e+00
1.922688356515768637e+00
1.642565030295151773e+00
1.933438828536089060e+00
1.843942351413069947e+00
1.963861053604855966e+00
1.847410194828786878e+00
1.766634745781092031e+00
1.852799200482368569e+00
2.006020051302581209e+00
1.610284079140708924e+00
1.986688841018144247e+00
1.749149113232962405e+00
1.971379330769728710e+00
1.888115000353423500e+00
1.884102717228943735e+00
2.015536185841721117e+00
2.517389544180826721e+00
2.049003564646291853e+00
2.195896307702166261e+00
1.822296709103724544e+00
1.861605256940087161e+00
2.047926216535486343e+00
2.182550365442495810e+00
2.182880760826652278e+00
1.926826326561703606e+00
1.559213532502963906e+00
2.106717053729180833e+00
2.095371994351651779e+00
1.769507204050290383e+00
1.904160273784691437e+00
1.688735302016988626e+00
2.079062307288191302e+00
2.046300706109364320e+00
1.775185162867873423e+00
1.672327078882412943e+00
1.921095927883350374e+00
1.634642949509609533e+00
1.987322794470049114e+00
2.097080131903994893e+00
2.049240401732332462e+00
1.618339210628019886e+00
1.777057882463358940e+00
2.032116521583840374e+00
1.728417454067583403e+00
1.764351734606459665e+00
1.906182634341207605e+00
1.800268497659719857e+00
1.913556990654652568e+00
1.798694291817209967e+00
1.736511245097383860e+00
1.950547506524047403e+00
2.314949883040614775e+00
2.028220720266068255e+00
2.092800850259795897e+00
2.185091764541144510e+00
2.153180174085221665e+00
1.840639413444508321e+00
2.129451352010772069e+00
2.117443236739654733e+00
1.972995103967763342e+00
2.068920144911196246e+00
1.995601461411079969e+00
2.126472475543062846e+00
1.970140869694768870e+00
1.750873014183167209e+00
1.944343003772126321e+00
2.007436346147672968e+00
1.945267050984520241e+00
2.156839443769287268e+00
2.214407364743999906e+00
2.109703459731775865e+00
1.918087646844969241e+00
2.161408708758052910e+00
1.745064008828894897e+00
1.938891737780870761e+00
1.801971539806463074e+00
2.045958719283163418e+00
1.848615741837860371e+00
1.888982580125305732e+00
1.846975087055485520e+00
2.073587088635512554e+00
1.985908457598307697e+00
2.206304318391835828e+00
1.851849164741481868e+00
2.154084947116861048e+00
1.965070569069220507e+00
1.771229787738637151e+00
2.067402958895780518e+00
1.777175440614646273e+00
1.870891871604803747e+00
1.769591710545157071e+00
2.240630265350352257e+00
1.423445370649017327e+00
2.013421566662174644e+00
2.004108134382586393e+00
1.972007216283570674e+00
1.774626420217157552e+00
1.923897220426471266e+00
1.882610164099437489e+00
2.042629150251516812e+00
2.233975491330757901e+00
1.940928511399050205e+00
1.769566711722360353e+00
1.594183453369079961e+00
1.646120183110640678e+00
2.070858405758790433e+00
1.850543487302843459e+00
1.698912370165969854e+00
1.909770205113375363e+00
1.738865228505465987e+00
1.888739358699787152e+00
1.845001336804495740e+00
1.700165616509578204e+00
1.591696698370177687e+00
1.990526561674647033e+00
2.196305821823391291e+00
1.738191354948945833e+00
1.829827508367732225e+00
1.586139901331944824e+00
2.051772177017037180e+00
2.209013449154167752e+00
2.013173000750887898e+00
1.777816892628045986e+00
2.169449686601645055e+00
2.008418327009718229e+00
2.016873135769150505e+00
1.825644456887897338e+00
1.978968884160967834e+00
1.858219814768979683e+00
1.286610496409119619e+00
1.921772026445395465e+00
1.788353188850468234e+00
1.971252895869255006e+00
1.592871172803898672e+00
1.617891640493573702e+00
1.923102571778825931e+00
1.857331199546283562e+00
1.444006713597052238e+00
2.227406008523649117e+00
1.873076822395437269e+00
1.798990848289362399e+00
1.924160872540928047e+00
1.830779236142468624e+00
1.526691172809788721e+00
1.886925161631509251e+00
2.015050312155336254e+00
1.900221616565367366e+00
2.341573173058390633e+00
1.862766222537305172e+00
2.417702035749929479e+00
1.737463173444738995e+00
1.762760334950517427e+00
1.941203023480701173e+00
1.940936149855807091e+00
1.803501064824843292e+00
2.298402948357452846e+00
1.710656323797784095e+00
2.033830707042331376e+00
2.044832359706106217e+00
1.809391477827265726e+00
2.309541203044957580e+00
1.894361632794950401e+00
1.776492123937412959e+00
2.077841966191769973e+00
1.896281058439988731e+00
1.790310352297021623e+00
2.087725562466713924e+00
1.756836483998045262e+00
2.115957067558674076e+00
1.998790198103824967e+00
1.986257594611740673e+00
2.004545351032911427e+00
2.039095213837990528e+00
2.211027406366198544e+00
1.783217891655574316e+00
1.867673891358917038e+00
2.047063444780937935e+00
1.938824749592317653e+00
1.863282064252510306e+00
2.049045785721833823e+00
1.983746623917361118e+00
2.306670025843078342e+00
1.817273503791052569e+00
2.061734678380057417e+00
1.791745051629574315e+00
2.111944307385311248e+00
1.979317715524963495e+00
2.005181233784125716e+00
1.818361281956794251e+00
1.863626864770288938e+00
2.120614868435584999e+00
1.816053013886397727e+00
1.747863848983673529e+00
1.684670221846080285e+00
1.790115581311075177e+00
2.176179155241110941e+00
1.754796154098279048e+00
1.956452648062546817e+00
1.813356630015475757e+00
1.921517465870125063e+00
1.977570135833842224e+00
1.886623270005695963e+00
2.022173081208144207e+00
1.942063117703546338e+00
2.017369330316146403e+00
2.191289049625142926e+00
1.874434088186278657e+00
2.101335543123679095e+00
1.866865017932548998e+00
1.944728741796659222e+00
1.821048606230588174e+00
1.954034723820124997e+00
1.745163894380643788e+00
2.118114868017466179e+00
2.178909157880894121e+00
1.781957909031442355e+00
2.028517420688633610e+00
1.961166420972292102e+00
2.059693083716506834e+00
1.952269613181963237e+00
1.705002721595575865e+00
1.770253328003989157e+00
2.197896668022333522e+00
2.108075688220453436e+00
1.948189812228833029e+00
1.673978847306822670e+00
1.924969470690760964e+00
2.201231120057111301e+00
2.026977984275706302e+00
1.405791540900526604e+00
2.160377966669522198e+00
2.090554279706638763e+00
1.879079632896985652e+00
1.935754450387219938e+00
1.792550961320531044e+00
2.095612485955702819e+00
1.754248899325106192e+00
1.779298655208517044e+00
2.007781868236341083e+00
1.890265508730345267e+00
2.277822705473434350e+00
1.968959724733413408e+00
2.096316105898267335e+00
1.683402950571299295e+00
1.790394818415363520e+00
1.847531218080727289e+00
1.711398265163082355e+00
1.779682502432126556e+00
2.218335324374179685e+00
2.096738053624343845e+00
1.968896706982762534e+00
1.989675705847480991e+00
1.929587886093625526e+00
2.242378992025758411e+00
2.132106696860650796e+00
1.876878093378282042e+00
1.934786656247917902e+00
1.691757261988812600e+00
1.729558129601517447e+00
2.208503859229588251e+00
2.228571583531225198e+00
1.868278306011307732e+00
1.837993054181391805e+00
2.023446107268036531e+00
2.043809277810654468e+00
1.810964303677480292e+00
1.922794418999839605e+00
1.966106517655450858e+00
2.055314451787083385e+00
1.871403395232683398e+00
1.697869825909511299e+00
1.858340020568773232e+00
2.158663061102547243e+00
2.054000733011610791e+00
1.825207138168449372e+00
2.099010776773980957e+00
1.809541937481832008e+00
1.985551938871836120e+00
2.101165967538125567e+00
2.015475152953213112e+00
1.527500826208688656e+00
1.877244165883693583e+00
1.922673750813191473e+00
1.964801623878400516e+00
1.802111425318640103e+00
2.091598000843146732e+00
1.753717415910727828e+00
2.106877989119575023e+00
2.077062522596639926e+00
1.861729391228178265e+00
2.097214164756973087e+00
1.820253375434658816e+00
2.130611913518374756e+00
2.069898456911120732e+00
1.992948629576447139e+00
1.976362938546120107e+00
1.722163077065816728e+00
1.765264655715664821e+00
1.828828032018223970e+00
1.819497600190038256e+00
1.521904007008846760e+00
1.782723945831826251e+00
2.008448070233866734e+00
1.932408858505010985e+00
1.599884404318112185e+00
2.301214485365729701e+00
1.830152501068639026e+00
1.906016962974200313e+00
1.757978056375799181e+00
1.867888661443790177e+00
2.083073958376900237e+00
2.102857080322662942e+00
2.350049181247976460e+00
1.741325757506318572e+00
2.116695823975435431e+00
1.735962308695325307e+00
1.746262870205601114e+00
1.841507579299960673e+00
2.289975436218736782e+00
1.836486975371512509e+00
2.188277550751852374e+00
2.109899989125838982e+00
2.104380720023586004e+00
1.703424519925170966e+00
2.074573043741321676e+00
1.858704110802259057e+00
1.693720182553814180e+00
2.167254799361071349e+00
1.976882786687567339e+00
1.958384246322364630e+00
1.689377539339829148e+00
1.826820875979685344e+00
2.150535782616629810e+00
2.095660665478422668e+00
1.874709637973136722e+00
1.879363294884601299e+00
1.942047290274611537e+00
1.913558252891587097e+00
1.865878923816568502e+00
2.199527379803275728e+00
1.908658588441051407e+00
2.188070570034196027e+00
1.921873927004174920e+00
1.834395600347437538e+00
1.586285178115579786e+00
1.813250622059545236e+00
1.742596244162341712e+00
2.061882705956080919e+00
1.399328905834298364e+00
1.609843826150397561e+00
1.799345571858422144e+00
1.878667069248795451e+00
1.984489492401172006e+00
1.815915600050905132e+00
1.929462354608670660e+00
2.078335926802862055e+00
1.882454135103192483e+00
1.773485076061948940e+00
1.789491931524235468e+00
1.762568543984474712e+00
1.989434871888120737e+00
1.872512077054129476e+00
2.171419696677733935e+00
1.674830105234953237e+00
2.084949429575792212e+00
1.974316173550360709e+00
1.811271215224312892e+00
1.779790541154551820e+00
1.876806504179030943e+00
1.985089835845935680e+00
1.735567620873914363e+00
2.128881650454472307e+00
1.777366085670475826e+00
1.999649655562817152e+00
1.746245242014754950e+00
1.811432020818255717e+00
1.619997614608452041e+00
1.918277277414110138e+00
2.065202412507129104e+00
2.132450571628180302e+00
2.222943287196129880e+00
1.993950958865116529e+00
2.025335357940881043e+00
1.771845012673844755e+00
1.900938018373278471e+00
1.745382308097822133e+00
2.132904041391463501e+00
1.703587486705369303e+00
2.068801264614553048e+00
1.990246964183605138e+00
1.997107338750428562e+00
2.043367984976461216e+00
1.783332243360413516e+00
1.738693242343925194e+00
1.635611360146940862e+00
2.271678803597408702e+00
1.760707041039069054e+00
1.917430421605246682e+00
1.783190496790337365e+00
1.692877826575175826e+00
1.987900044265643817e+00
1.642149746811782496e+00
1.676933606026735912e+00
2.099765691207078344e+00
1.828153423224797125e+00
2.238879036929366517e+00
1.618444938706032454e+00
1.715855901023337626e+00
2.004771572104298905e+00
2.115612787088180458e+00
1.948072597926707950e+00
2.156515203055598739e+00
1.921834069106403975e+00
1.844808945600814098e+00
2.023217712546960367e+00
1.933594016177048847e+00
1.837509319290859811e+00
1.740407858545976794e+00
2.254631235457176697e+00
1.703421549884688302e+00
1.909681239906631633e+00
2.191234870801898271e+00
1.979163206364817462e+00
1.765240219352070650e+00
1.830506676661025844e+00
1.813813875816383758e+00
2.051138118729469273e+00
1.966161015185047711e+00
1.578879673371988535e+00
1.674459875256479213e+00
1.697257627026646398e+00
1.817014222917569422e+00
2.342357248545711368e+00
1.922187373151567735e+00
2.054230473193052298e+00
1.846213298421098381e+00
1.896387581229471930e+00
1.918482459279240882e+00
1.776531782592398523e+00
1.844721741305737961e+00
1.880160345602705618e+00
2.105498874715430624e+00
1.889738090044595697e+00
1.821078501081729417e+00
1.925643725413620500e+00
1.889562353675671824e+00
1.884530570675542416e+00
1.783782035851031456e+00
2.025303508978637979e+00
1.829925987271186605e+00
1.763693830113334471e+00
1.740591025954553173e+00
1.968639968821494612e+00
1.620869928496425416e+00
1.911618484871828949e+00
1.736428558713686510e+00
1.665379904108499121e+00
1.646859989594334328e+00
1.819562357144753673e+00
1.838582422226020308e+00
1.787949282747619328e+00
1.670951514657571968e+00
1.964753197934204332e+00
1.906677725294708248e+00
1.751175555220837232e+00
1.642695854151948298e+00
1.940666328963278620e+00
2.126602049791812110e+00
1.978988330962679898e+00
1.986372375081775887e+00
2.063820228138569579e+00
1.819638750579560149e+00
1.947776809262109499e+00
1.840098163198062853e+00
1.934181069250695106e+00
1.883614685206802974e+00
2.154218459160113674e+00
1.843498219523614701e+00
2.011554057184918420e+00
2.193870856133192770e+00
1.983179978714614933e+00
1.880727932991067108e+00
2.159075782969744672e+00
2.075498690827378034e+00
1.928530956187481049e+00
2.052452843315559772e+00
1.958128553030227037e+00
1.867298440339679511e+00
2.088445527559328774e+00
2.088032809448037153e+00
2.130398087049027556e+00
1.805098545605005711e+00
2.039402930455051610e+00
1.475501222809618040e+00
1.894040958365190042e+00
2.092745065958276474e+00
1.918155383885990606e+00
2.045717506974153110e+00
1.595781348697886681e+00
1.928465473535889707e+00
1.700893646744060739e+00
1.944450734107237677e+00
1.677902691370678490e+00
1.776764033973323054e+00
2.172205537551139098e+00
1.685291129373156283e+00
1.965311976916923165e+00
1.968563655871093498e+00
2.210593378048451907e+00
1.940900887704195554e+00
1.745916711989327075e+00
2.104713771676240963e+00
1.635318087370855933e+00
1.759667547227355522e+00
1.881326821833734675e+00
2.022373786999445144e+00
2.421242121901999056e+00
1.982692405542221481e+00
2.149459712984419735e+00
1.910108997285915322e+00
1.872433060909533653e+00
1.749071626378367661e+00
2.155619243732693313e+00
1.783398101709172900e+00
2.198927906030938129e+00
1.481508125565195844e+00
1.963586339592761965e+00
2.198596768965120241e+00
1.811461583939241837e+00
1.915809470064718800e+00
1.936765832722883829e+00
2.465385800823055362e+00
1.974786934068326172e+00
1.521797832118920946e+00
1.573520683302400691e+00
1.748355771482162480e+00
1.945982037415823207e+00
2.165159916138980734e+00
1.807535442878496657e+00
1.979474610920495481e+00
1.636475551453336674e+00
1.962979109420988522e+00
1.577396673234911395e+00
1.719876908300890683e+00
1.820482239721005202e+00
2.393639991557935609e+00
1.898013129394647169e+00
1.900146397030657353e+00
1.675925347289578982e+00
2.115336938534974287e+00
1.629038095106655648e+00
1.750126253720210245e+00
1.986343355929827359e+00
1.761545486080071887e+00
2.082615031216897172e+00
1.543934628009742793e+00
1.960082519299251702e+00
2.119545242104054150e+00
1.824295378592196037e+00
2.054819801644111266e+00
2.051051523720684777e+00
1.893008880133453697e+00
1.701701695090140243e+00
1.815634169162390732e+00
1.840498377911652605e+00
2.160527103318505837e+00
1.728625049402692682e+00
1.730873156755235343e+00
1.804839170077051635e+00
2.063847468674147034e+00
1.919259886122814507e+00
1.907452544391197380e+00
2.098215969447384310e+00
1.978242636239322172e+00
1.870232168556354324e+00
2.435847183034367536e+00
1.970462222744037595e+00
1.907012512211683886e+00
1.885358359892409075e+00
2.146531680464857761e+00
2.079903032783015249e+00
1.781938828523701224e+00
2.130530971274418484e+00
1.998150551663490537e+00
1.721739193639055809e+00
2.190899742188590515e+00
1.797709024762559560e+00
1.732152270395273419e+00
1.967177210415178568e+00
1.956732714897215342e+00
1.941114536772364119e+00
1.775031636617987907e+00
1.782449909418051703e+00
1.938930327198282733e+00
1.610885492110359030e+00
1.881119972782735461e+00
1.773823206288176246e+00
1.956372976042316303e+00
1.631836761921263257e+00
2.016554817214723183e+00
2.094314826602101665e+00
2.327821268547707767e+00
2.155437196074150297e+00
2.025412082247765255e+00
1.662765227427607906e+00
2.062159576331848765e+00
1.524881752688985959e+00
2.034305587693485684e+00
2.175973421867781976e+00
1.985913228489864846e+00
1.874176637425066572e+00
2.103508451650398126e+00
2.102238055169093567e+00
1.820667932930061017e+00
1.786492243629868693e+00
2.055159697870080127e+00
1.885442405708058766e+00
2.111442672779261009e+00
1.859026468086591111e+00
2.068073595538562515e+00
1.686405240594250898e+00
2.096969621780587101e+00
1.798707069336438202e+00
1.671237685418018426e+00
1.740945640502794545e+00
1.994023755439641166e+00
2.157349784200166098e+00
1.642360171418828951e+00
1.944674030945453325e+00
1.798621357675307841e+00
2.084728786228281727e+00
1.954380886971531339e+00
1.833890440943927169e+00
2.150860618018126669e+00
1.937558381549479458e+00
1.949264309112944238e+00
1.686923511875197956e+00
1.801190108982162696e+00
1.943712281421333232e+00
1.812904173884018810e+00
1.588428728650934874e+00
2.298303580254022371e+00
1.704951240684734248e+00
1.781181646799375073e+00
1.590717211998562419e+00
2.027024529305712974e+00
2.202381322378912376e+00
1.916750393589899293e+00
1.732946236694191677e+00
1.735345552441002637e+00
1.903376522550733974e+00
1.984153589594614520e+00
1.880290718861987509e+00
2.338017621737454199e+00
2.071542167205059126e+00
1.787617986920633228e+00
1.846611822416070359e+00
1.620744492568890749e+00
2.046069190780332114e+00
1.693653406724967558e+00
1.860834454018539752e+00
1.657317629213342247e+00
1.897889215784191785e+00
2.119270496368989232e+00
2.197913894697060666e+00
2.078538832566528161e+00
2.113457463952216564e+00
1.911900892697361298e+00
1.840272096674443691e+00
2.004877962000128910e+00
1.696558468385351182e+00
2.197708074438960768e+00
1.796907139589634772e+00
2.007451497078291069e+00
1.738650372026779189e+00
1.887390427892711386e+00
1.954986003665690308e+00
2.091551401216320993e+00
1.785642841783890766e+00
1.565789717785767365e+00
2.080810463802706956e+00
1.783992733547232978e+00
1.709162622902681727e+00
2.045268690984774818e+00
1.902677398150105725e+00
2.055229568316598865e+00
2.020974414997177782e+00
2.114521418187376600e+00
2.120329627617757229e+00
1.881462108407882416e+00
2.272657956944706736e+00
1.765016725055363667e+00
1.927058186026425535e+00
1.959117130902141790e+00
1.987072466900475787e+00
2.306662786859167813e+00
1.925807169594512924e+00
1.728147116962964525e+00
2.047441158454284427e+00
2.106702143163943663e+00
1.762329879392429355e+00
2.148433197980509579e+00
1.822572186144260531e+00
1.692546542416712985e+00
1.802517896999866753e+00
1.961043339890156778e+00
1.529468467151341216e+00
2.007987751488336858e+00
1.863004486941144400e+00
1.771347174352816634e+00
1.789344156649940842e+00
1.472662787601321188e+00
1.943884758700056503e+00
1.760423172975941641e+00
2.028837069369394008e+00
1.791238534388297943e+00
1.592290382883259969e+00
1.927772070234076152e+00
1.868294487724601494e+00
1.761533602460921610e+00
1.976816144969271161e+00
1.420416960373724002e+00
1.804073105940716237e+00
2.041353854046524141e+00
1.663311803590960869e+00
1.926328306668134482e+00
1.822562736002271366e+00
1.933989190796864710e+00
1.987481890162630771e+00
1.813159240365850078e+00
2.001812543431698899e+00
1.381899422223086260e+00
1.778502049756179648e+00
1.701830053014433908e+00
2.183636311956782983e+00
1.850021033541608295e+00
1.823491904939906760e+00
1.710215684835384220e+00
2.299785417139423860e+00
1.841940002412479238e+00
2.007681081111329924e+00
1.675155383769520334e+00
1.760902396181369678e+00
2.031489534116914797e+00
2.111830658120706694e+00
1.700412690688609452e+00
1.752774478081319920e+00
1.975640814565177594e+00
2.170549357689658176e+00
1.965724052717168213e+00
2.091604054953877245e+00
1.883392993166969065e+00
2.097262664331462023e+00
1.702940151994209783e+00
2.278593114184672253e+00
2.061651987614462556e+00
1.824441483296460609e+00
1.585400647382139372e+00
2.136650501608040820e+00
1.906507533463248638e+00
2.020977287054165128e+00
1.853951669305673455e+00
2.270042478067147762e+00
2.268113550235853815e+00
1.598622328800656245e+00
1.797461336279134292e+00
1.717371365682445639e+00
1.948718173641981410e+00
1.925817150833883717e+00
1.690997460197445124e+00
1.634241733295782817e+00
1.976411405820139633e+00
2.039568234008374503e+00
1.848563312223357347e+00
2.123361375741758206e+00
2.029598297354394454e+00
2.089768367084087863e+00
1.716672885608730548e+00
1.850426219183593624e+00
1.953710308386526151e+00
2.067718919923793752e+00
1.781209848749863101e+00
1.834769960173701975e+00
1.865217415065868467e+00
1.938130597134236188e+00
1.728788169811168229e+00
2.003291571431152995e+00
1.793611198687633745e+00
1.785175407486922161e+00
1.704713297502990388e+00
1.787343789611927081e+00
2.080348523976538022e+00
1.900144584490468969e+00
2.222793485874698938e+00
2.011461096561437678e+00
2.015492377102720223e+00
2.074166213154606808e+00
1.895390183292828601e+00
1.945231232512674824e+00
1.887778288816605476e+00
1.806765384001256303e+00
1.815921370441195615e+00
1.389233753854167253e+00
1.923039893692846114e+00
1.753126384217357225e+00
1.827678588423621520e+00
1.960563174349793103e+00
2.020560260964508359e+00
1.793207348849351401e+00
1.779661689297466154e+00
1.691545916049780773e+00
1.982873452763414202e+00
2.101407661955923434e+00
2.444993986183934265e+00
2.092331677800261414e+00
1.951893394396521542e+00
2.271659183817030581e+00
2.101627480369772538e+00
1.713643010227633212e+00
1.941747584049352993e+00
2.130292744226179202e+00
1.897937293732221642e+00
1.951052981458673674e+00
1.576433438210960380e+00
1.868313990540273029e+00
2.006858815565024212e+00
2.022002601500407337e+00
2.116780951375585751e+00
2.101633035964544316e+00
2.135290980706594066e+00
1.907280440368263275e+00
1.739595342405131362e+00
1.928106962953700876e+00
1.861722988894290554e+00
2.074654462186649617e+00
1.617499955378103538e+00
1.853041393011686688e+00
1.787540403766851194e+00
2.011803522138265077e+00
1.765042688991840913e+00
2.065134756896824353e+00
2.031098044846040729e+00
2.029490863921389998e+00
1.898180036564487416e+00
2.203455360720606659e+00
2.012719270798699611e+00
2.063722822941078228e+00
1.907875709483287219e+00
1.758421211877421175e+00
2.178615645017973002e+00
1.606715992498580103e+00
2.435939942571799133e+00
1.766011436727032535e+00
1.948883882015961966e+00
1.887024909432820863e+00
1.614820621081553664e+00
1.889176272228113795e+00
1.910660267831929771e+00
1.928199143122534043e+00
1.826908560832897210e+00
1.522290281963241787e+00
1.811366313167678266e+00
1.847889432600414050e+00
1.985884782618775768e+00
1.781887122187650219e+00
2.060623209278696244e+00
1.895339581148301367e+00
1.990628173144034951e+00
1.821876193767553609e+00
1.917343596164665875e+00
1.808876002317599596e+00
1.841459875606056285e+00
2.151199820907786275e+00
1.471326842182743677e+00
2.059907665452106240e+00
2.068293967317680337e+00
1.808350318763505271e+00
2.085679779924411115e+00
2.005945934792745522e+00
2.132275009544607247e+00
1.747596664639592623e+00
1.897818129160710354e+00
2.167143717833605709e+00
2.161345131013963972e+00
1.798876453525374064e+00
1.690885677577178337e+00
2.123763679212941735e+00
2.188664401536220883e+00
1.356172921882155658e+00
1.956245487578502917e+00
1.637869522995676119e+00
1.520147859269591395e+00
1.794961790947881219e+00
1.902217476889631165e+00
1.701772753898660451e+00
1.756277998614708791e+00
1.635432517539689545e+00
1.928629703797672068e+00
1.744350296799774158e+00
1.990551852020231882e+00
2.074534168395657741e+00
1.798482064698969873e+00
1.977114941125914571e+00
2.117671457395237766e+00
1.464631261716108801e+00
1.892364216201155136e+00
1.770984393081656671e+00
2.139859973126534420e+00
1.716107437839048844e+00
1.702141234880032661e+00
2.289957917385045505e+00
2.087641217904543378e+00
1.649153362959440594e+00
1.852237139561828005e+00
1.942102273812091440e+00
1.736592109884841806e+00
1.716614474144385394e+00
1.852539223183313988e+00
2.546218285107414214e+00
2.066817636637528821e+00
1.779568168053675459e+00
1.956957947590731717e+00
1.534700612671260123e+00
1.981572806778901574e+00
2.105135343137875203e+00
2.007786114842240899e+00
2.175884671930437442e+00
1.872121006433853374e+00
2.094664365843649012e+00
1.854357798518269318e+00
1.674409558624444960e+00
2.032320145760952101e+00
1.893200732807000852e+00
1.661756628298916905e+00
1.949759306151163996e+00
1.482771321801206854e+00
1.988184409361788862e+00
2.036629768549641284e+00
1.775098448083689107e+00
1.871671683573199463e+00
1.845340766563366541e+00
1.786404118736099944e+00
1.950437148171545898e+00
1.725177602682310907e+00
2.060113586911090700e+00
1.869397354336419514e+00
1.612660629827979530e+00
1.622782466086980291e+00
1.698495994085884142e+00
2.060715540957430481e+00
1.603194651768092394e+00
2.127622890857038929e+00
1.932145989166200950e+00
1.545018828612453765e+00
1.950157242491468157e+00
1.748909504606111831e+00
2.041991191374892267e+00
1.923755393715139483e+00
2.130887671686455320e+00
2.134358826217827687e+00
1.543536368478201082e+00
2.036559432111777923e+00
1.533747574211812736e+00
1.967895614956661543e+00
2.081361796279703302e+00
2.122680786836669498e+00
2.108016609922125362e+00
1.555099608234248754e+00
2.050448863752099005e+00
1.989388157999743445e+00
1.704924315606806351e+00
1.956192516100200507e+00
1.672313547254593136e+00
1.738125710862442164e+00
2.060636322910672114e+00
2.068044604954891508e+00
1.776313913290875623e+00
1.816839210600665666e+00
2.055878742450529373e+00
2.059167210229941869e+00
1.731906740133800415e+00
2.128923427009732361e+00
1.592843193108787414e+00
2.528156843821832478e+00
1.907489320178428649e+00
1.791641862448944300e+00
2.686988279628598875e+00
1.649710894175389964e+00
2.114891002336296122e+00
1.893134869971576206e+00
2.054502086688285711e+00
1.805294862836636982e+00
1.931882102487410213e+00
1.821761744641012815e+00
1.873027180566006589e+00
1.876911215201051863e+00
2.218209392871096419e+00
1.743380953006944400e+00
1.896712866548465604e+00
2.277500311811984535e+00
1.793254881850655735e+00
2.115242564191119001e+00
1.724259529100101940e+00
1.822842038723245794e+00
1.971536595547082715e+00
1.943934339587252369e+00
1.474968927744992220e+00
2.240663156395795497e+00
1.686523681151609777e+00
1.856250146092738085e+00
1.977842672270674118e+00
2.088511282200622432e+00
1.913300030810073382e+00
1.854298278952104972e+00
2.444925683719497478e+00
2.173096722297969574e+00
2.110755426346844210e+00
1.810321043581099465e+00
2.070159418629348824e+00
2.347110453351578752e+00
1.707463677340766317e+00
1.787750235771015994e+00
1.844399604576768548e+00
1.892261875894806655e+00
1.804687961666432638e+00
1.488332877681832755e+00
1.774733919084570566e+00
1.818518453030640192e+00
1.767263416229134521e+00
1.860635721574522394e+00
1.417320804490246333e+00
2.131666404695764072e+00
1.998889172956355598e+00
1.880214850166913365e+00
1.619767460312874219e+00
1.722507476239169222e+00
2.161258947007838493e+00
2.064739734318863817e+00
1.999183583590462776e+00
1.844193668761125338e+00
2.376494643199868584e+00
1.566740322316318768e+00
1.904400604375079409e+00
1.852629470161211156e+00
2.119972015354020911e+00
1.785882222106088157e+00
2.033595184890744978e+00
2.026058111902184322e+00
1.809753136856200539e+00
1.816055621873548853e+00
1.514584246749543617e+00
2.197873628778074018e+00
1.689641182872174241e+00
1.585438184287705443e+00
1.911732346109677128e+00
2.000619781192547908e+00
2.204514161011504658e+00
2.050041717029601251e+00
1.756477692969268700e+00
1.855140896312746479e+00
1.976031112275615120e+00
2.281887755129900164e+00
1.819719881808447237e+00
1.883239836760591368e+00
2.071210556560491689e+00
2.391884446553895316e+00
1.770697934327609024e+00
1.830316673548740392e+00
2.092167438170872806e+00
2.053462078056471629e+00
1.215893943588052029e+00
1.962110721319671347e+00
2.227149024917215225e+00
1.956741538325829310e+00
1.875053460552176032e+00
1.759239682411988248e+00
1.796585070527837669e+00
1.710592933353771716e+00
1.695884257286487617e+00
1.996036081535458306e+00
1.854340177797342060e+00
2.024509072631188733e+00
1.643899535824029812e+00
1.888476435632443273e+00
1.659864893465259783e+00
1.706153243513538253e+00
2.056090019725663964e+00
2.069277112909870375e+00
2.099306200146021872e+00
2.179794005397228673e+00
1.682759918147685552e+00
1.775947503482240730e+00
1.492432786224501262e+00
1.914239298907765230e+00
2.021167732439600240e+00
1.980216052565589413e+00
2.198779454286679425e+00
1.821499615316348519e+00
1.823176796828767543e+00
1.910061870744089951e+00
2.153437585969010470e+00
1.648224472763372139e+00
1.788291204606197837e+00
2.274112237074960685e+00
1.791577969681810378e+00
1.937938754477505743e+00
1.881345471652200452e+00
2.225331806557301562e+00
1.728694134919697811e+00
1.991700904069361844e+00
1.882829418761704288e+00
2.043510311394028278e+00
1.674996598866944852e+00
2.063592777718397553e+00
2.000353350861432400e+00
1.998967990515086113e+00
1.949287173413105423e+00
1.896110664542614677e+00
2.077037481769074212e+00
1.349868478152455253e+00
1.918895594604951516e+00
1.837586758224500905e+00
2.173033612163957962e+00
1.805773560533985300e+00
1.877114498180830315e+00
1.896482066573464520e+00
1.956567288601027688e+00
1.950707172568886039e+00
2.034894885988057567e+00
2.106264659914064197e+00
1.758695528567150612e+00
1.889105715434787003e+00
2.092461564801912033e+00
1.713171281451583816e+00
1.900606636239762004e+00
1.738814270497257564e+00
1.724500379622134316e+00
1.681446664509932853e+00
2.171924025562628646e+00
2.092507610852046618e+00
1.854264757874922287e+00
1.743388097246068691e+00
1.587094965703636618e+00
1.767313648188518549e+00
2.000926911091561067e+00
1.784096398632567526e+00
1.597702409257167444e+00
1.952300641198969400e+00
2.089313182131987023e+00
1.870033173941023197e+00
1.922803973477640538e+00
2.287490033753071028e+00
1.656336390594128405e+00
1.869512293729098662e+00
1.891903946869547104e+00
1.729721313886212197e+00
2.024108782866687051e+00
1.806284819899899974e+00
1.668575912287094454e+00
1.786966294261906896e+00
2.163964369698693435e+00
1.686533645218890154e+00
1.747025021090051977e+00
1.593398073410554394e+00
1.941423945418866204e+00
2.283587337442014586e+00
1.734545601084781730e+00
1.627977881492144618e+00
1.732858992234534989e+00
1.985972729323853381e+00
2.026642724198676415e+00
1.854471352800893813e+00
2.151268761588167155e+00
1.830176588466756682e+00
1.738893818923194834e+00
1.815762947574147912e+00
1.863492457266175295e+00
2.295412717395945101e+00
2.046800892477850464e+00
1.742731238809738459e+00
1.852917009082720723e+00
1.499237562480240094e+00
1.961420917216950555e+00
1.619717915117001139e+00
1.993346083546029268e+00
2.087206584571182688e+00
2.276060722720836704e+00
1.335376706242373812e+00
1.897290031571169378e+00
2.162132949050782571e+00
2.196504568376222544e+00
1.886196735703733918e+00
1.721672894398856846e+00
1.662010083342439382e+00
1.749258135488309440e+00
2.021879340001057290e+00
1.651027695457687239e+00
1.678408643984504511e+00
1.838293563469053593e+00
1.601051635484311841e+00
2.032863110979710175e+00
2.023941528292841241e+00
2.122066797031800345e+00
1.551402546950105821e+00
1.817353152725753374e+00
1.766356390647328523e+00
1.916796422151433754e+00
1.460253139770553599e+00
1.857012795889431356e+00
1.764141928607114496e+00
2.025353395996202011e+00
1.749172858144705023e+00
2.123953031558892590e+00
2.141209281608006165e+00
1.942431310352217277e+00
2.022404576670663978e+00
1.960419374830707273e+00
2.050222871532812796e+00
1.851347107627417943e+00
2.197901003173630130e+00
2.066337938976413380e+00
1.943202263836093291e+00
1.996860718863835427e+00
1.917463643523618755e+00
1.839595507752191716e+00
1.933911153182379383e+00
1.936949347014150780e+00
1.721398954217730592e+00
1.945531571188355180e+00
1.591860829304845293e+00
1.826734741526623518e+00
2.191506164711420901e+00
2.125568594317774007e+00
2.032499596642680206e+00
1.891911594706007005e+00
1.618446837319233333e+00
2.028772277297183457e+00
2.157133351344239003e+00
2.281193543840988269e+00
2.105872956267668350e+00
2.111580399541880926e+00
1.781463410392973845e+00
2.079911952926039920e+00
1.860970498103297954e+00
1.980335385915213964e+00
1.804119810557265335e+00
2.115822926193891007e+00
2.274470679532626605e+00
1.524912157409611169e+00
1.814729932535468881e+00
1.871974885104624509e+00
2.014870825829639056e+00
2.094340306707828780e+00
1.985791776074060211e+00
1.936633076963875988e+00
1.512707066744866324e+00
1.672897397882734172e+00
1.580027189935892196e+00
1.791045810415594408e+00
1.881586852882982219e+00
1.574415788025335772e+00
1.731555538093096036e+00
1.604291748031647202e+00
2.015472834171930128e+00
1.732491417345747742e+00
1.841517689596080531e+00
2.060093482864657322e+00
1.796492034911039370e+00
1.592692560180227090e+00
1.918668631742818764e+00
2.052984926461410176e+00
1.954184927904094593e+00
2.072170327885314300e+00
2.257264228727054345e+00
1.833596923048124827e+00
2.145125828028967785e+00
1.766128061062462784e+00
2.341680089351044991e+00
1.962994492191259432e+00
2.050222970803602607e+00
1.990810584240730208e+00
1.845465348621380119e+00
2.109309362443746672e+00
1.635449157162056855e+00
1.868001771754858709e+00
1.755143295320253038e+00
1.912664995372390209e+00
1.733357388823561829e+00
2.012011646526310038e+00
2.035859114977234707e+00
2.349791818692533063e+00
1.728084881119790639e+00
1.796923347870633014e+00
2.128349056204526413e+00
1.993640589779678729e+00
1.948498084432153998e+00
1.996316845211330904e+00
1.765811392473479735e+00
1.607784606531282856e+00
1.691418519445424984e+00
1.616432921738240269e+00
2.101856630598911035e+00
1.686249899518041051e+00
1.791457835651069530e+00
1.836202423668186201e+00
2.114714353205862540e+00
1.892414846234018899e+00
1.904748172479849178e+00
1.719919751329672453e+00
2.046464206104802841e+00
1.881617115528585016e+00
1.678757680629922922e+00
1.739046377023987677e+00
1.821507987757207792e+00
2.259246087360549105e+00
1.920723108800350909e+00
1.820854445353758511e+00
1.869182337663498616e+00
1.647545586102710846e+00
1.855523843169871512e+00
1.668603294967245798e+00
1.815738467465413342e+00
2.079581927787579332e+00
2.145494568146032677e+00
2.382363031457377378e+00
1.968919187663729309e+00
1.975141623906718769e+00
1.972486723082388149e+00
1.981974414809909657e+00
2.128119685906486591e+00
2.320121179873244177e+00
2.168307687997911071e+00
1.579856873650518079e+00
1.976277483145383984e+00
1.854127123569206281e+00
1.734324317238970181e+00
2.190902558585148707e+00
1.814082061299793214e+00
2.154251835388016012e+00
1.815022609622427341e+00
1.990232889099792679e+00
1.736030417866075259e+00
1.920964324747262530e+00
1.772560030376334472e+00
1.595856922524564458e+00
2.095322692404815612e+00
2.151416536533283796e+00
2.131869782917549028e+00
1.504506688398769221e+00
1.951563961860460328e+00
1.863182147154947232e+00
1.814849215164339391e+00
1.943704160928706681e+00
1.886611858265764496e+00
2.231093702895488473e+00
1.912587126877392407e+00
1.767596580218303126e+00
2.135649317800195846e+00
1.688547507891567045e+00
1.998580902353556121e+00
2.062582240989309312e+00
1.551519984206016334e+00
1.904912111213657555e+00
1.922671887855955886e+00
2.025416947384075517e+00
1.545046244380383405e+00
1.807069727053069785e+00
1.917466984404902819e+00
2.044642564224057324e+00
1.738820315375843473e+00
2.010718600987166926e+00
2.014944092802482878e+00
1.948240955288710108e+00
2.027212199797174375e+00
2.004594707418553057e+00
2.091295120146992481e+00
1.793512189863958106e+00
2.202700449868644661e+00
1.701691332283727931e+00
2.087484457584706909e+00
2.040033408519259961e+00
1.900114258445987581e+00
1.936297980553361331e+00
1.980466888445500784e+00
1.990563429193481948e+00
1.465430769133552191e+00
1.756161939159746055e+00
1.814892191793890719e+00
1.763154858468180208e+00
2.187192221305748863e+00
1.840007622646046004e+00
1.974603407914781616e+00
2.110809028256650954e+00
1.736453390197770785e+00
1.844038831698247227e+00
2.199367005138961328e+00
2.048214901207490168e+00
1.925989633150199776e+00
2.122170547181494893e+00
2.172879314763283443e+00
1.713908146533852594e+00
1.767374193255171644e+00
2.237521711646244693e+00
1.877948178983655847e+00
1.474195353417129928e+00
1.815640391436784018e+00
1.813088189006457629e+00
1.943208555308366670e+00
1.913984027591238979e+00
1.864515419103452532e+00
1.859750852807404486e+00
2.297108369614053291e+00
2.239650483012881832e+00
2.084917716700406931e+00
2.145810290689279309e+00
2.053350864222093008e+00
2.013486503557034624e+00
1.860153171115523474e+00
2.144767501105401486e+00
1.887311201024538310e+00
1.904222375173066251e+00
2.113069060476498340e+00
1.708013699288524867e+00
1.683683600925391932e+00
2.053529556710623982e+00
2.142083712418000108e+00
1.572561313484089229e+00
1.565066237754893619e+00
1.893900290089095328e+00
1.709613389687062446e+00
1.930355301657988631e+00
2.071425913109777639e+00
1.685567425048714041e+00
1.819837918831327395e+00
2.189907626668580409e+00
1.553535937524661126e+00
1.958898965151242733e+00
2.095036020679775568e+00
2.112925851219186857e+00
1.573535477719057107e+00
1.811178100343743935e+00
1.890076996272606946e+00
1.914676551217268985e+00
2.060933367265764815e+00
2.082516130931378662e+00
1.674521887469636594e+00
1.990076231489642522e+00
2.018683500225543437e+00
1.621485732597282681e+00
2.100170165769652098e+00
2.052833956694207096e+00
2.106586311039098103e+00
1.535746854839681763e+00
1.839386870770202131e+00
1.908654605430162521e+00
1.901743361572647117e+00
1.618915700315612938e+00
1.939395766282774547e+00
1.917316125893328893e+00
1.384218948697143237e+00
1.786973486290479363e+00
2.070935086022123617e+00
1.686682539044547458e+00
2.069300722169122420e+00
1.917413245834651780e+00
1.606526234305861056e+00
2.111580827091516177e+00
1.786345870234669064e+00
1.796427090702688911e+00
1.867681484279773763e+00
2.065694505862638142e+00
1.669992153837422055e+00
1.810349173452466376e+00
1.921735754637026172e+00
2.128357237141481395e+00
1.763173601574392624e+00
2.064651812448258461e+00
1.984658231316622112e+00
2.085914756860338226e+00
1.691546915475377499e+00
2.189932863604873159e+00
2.148579603662529536e+00
2.059903982170955050e+00
1.745989691056929027e+00
1.721604776378949264e+00
1.971002292523733823e+00
1.833281224078643135e+00
1.842472020768760821e+00
1.858143972681366884e+00
1.880629163593896536e+00
2.084162045042347255e+00
2.036637383157068104e+00
1.972158018076242136e+00
1.732005215471510873e+00
1.675825180020375171e+00
1.741011353981404497e+00
1.666171921052405303e+00
2.072317126470429205e+00
1.984909982523024974e+00
1.769679710201203182e+00
1.849870205040607285e+00
2.153580899970058748e+00
1.857384994219686059e+00
1.983059344904442911e+00
2.013272240019393866e+00
1.973505934030095554e+00
1.475460420219950386e+00
1.774194730118085150e+00
1.945185245250934170e+00
1.876946681684484641e+00
1.914673734960341100e+00
1.866843868851829402e+00
1.681805090767890976e+00
2.003019737283898483e+00
2.046874882115611971e+00
1.959992234653229914e+00
1.991661631042355163e+00
1.600559453647476316e+00
2.147253873605080354e+00
1.892870885730626673e+00
1.760257802189557630e+00
1.699165414490589665e+00
1.938848020660853821e+00
2.300131283831709172e+00
1.950355887035489788e+00
1.618064270847554775e+00
1.955533427480428132e+00
1.865942772083519996e+00
1.703267293975573082e+00
1.666333274640959150e+00
1.824736328635172322e+00
1.751169001422384186e+00
2.042229267626638478e+00
1.905194590547587330e+00
1.735773612010020672e+00
1.863459957634726383e+00
2.135348777643974572e+00
1.764043266848475788e+00
2.267669532035756053e+00
1.982216695896671377e+00
2.022442657140055999e+00
1.985573828786519224e+00
2.127996596635507665e+00
1.744062548842499893e+00
1.802428912313112974e+00
2.014139923885298167e+00
2.183273192973151033e+00
2.057062656282298896e+00
1.772773545379690896e+00
1.676829950790348800e+00
1.696805578675620430e+00
1.777388049607438125e+00
2.394109650736539141e+00
1.730299797616342117e+00
1.844223682088844241e+00
1.940163645855077945e+00
1.692804709930361584e+00
1.700308921835824938e+00
2.155089368189388122e+00
2.304910419596520654e+00
1.708934660965063079e+00
1.730478860484501613e+00
1.893122364306396577e+00
1.880289081525121420e+00
1.914743203924699211e+00
1.863466577662992396e+00
1.953347515930191181e+00
1.856632047750505610e+00
2.244481289444729022e+00
2.059667612309700857e+00
2.183813111638239768e+00
1.949138967402630485e+00
1.973920151549140245e+00
2.167538072846483033e+00
1.892469424303093950e+00
2.021083695080066800e+00
1.611245585379644574e+00
1.674566060324701677e+00
1.676801364739771927e+00
2.047593271014127581e+00
2.204467962379787593e+00
1.769724226948761192e+00
1.808000591614446817e+00
1.623801375425335314e+00
2.063465147898615015e+00
2.014186840374077025e+00
1.658093647390373571e+00
2.150060777674311030e+00
1.950221007959368702e+00
1.947829757667476125e+00
1.692964001167218235e+00
1.625405357870353562e+00
2.120468164031706682e+00
2.089795829941764715e+00
2.232457662577362889e+00
1.816533811392967657e+00
2.273064128749338053e+00
1.814745174930843641e+00
1.779776576639729324e+00
2.237561104071336349e+00
2.123489851545087959e+00
2.058831925531466656e+00
1.804607518942653366e+00
1.895609144806747359e+00
2.182207805666938949e+00
1.843985506772652272e+00
1.976877568102308524e+00
2.013922742485374506e+00
1.992538310100482990e+00
1.941493215436351338e+00
1.669373130332881372e+00
1.566522191394111196e+00
2.115298307771225073e+00
1.946177431306839178e+00
1.796242503901040566e+00
1.972144932859223543e+00
1.912706410884093211e+00
1.871408698271999071e+00
1.600821253930155397e+00
1.802924512310282834e+00
1.869907436370369380e+00
1.793770660617183710e+00
1.778327305289324700e+00
2.034933590945072979e+00
2.024588922696963333e+00
1.769216358747261353e+00
1.934528447596109313e+00
1.833310647990987308e+00
1.671471515983763201e+00
1.933853952727661918e+00
1.660338261705847751e+00
1.658587725493391618e+00
1.902597536320830951e+00
1.855281883829504874e+00
2.037431385305846554e+00
1.942147465689362695e+00
1.567112223268570803e+00
2.028975603486199653e+00
1.901974214314303913e+00
1.643587577811746803e+00
2.043794137330448013e+00
1.605826632274413468e+00
1.917666159915993873e+00
2.076050658070375921e+00
1.667787497035897903e+00
1.595934444326821966e+00
1.686438127115653440e+00
2.010411712388172845e+00
1.557410667711736751e+00
1.907767669515109565e+00
1.680790648279741673e+00
2.175694774020633382e+00
2.058873158244143742e+00
1.942656318651273084e+00
1.807077248206066189e+00
1.749342189205391307e+00
1.907769428652239752e+00
2.074384438214755821e+00
1.644887598522549510e+00
2.024203496984586348e+00
1.895996930454552754e+00
1.994840751121064626e+00
1.979411640813327322e+00
1.893799934735567847e+00
1.971862875539324822e+00
2.354948802573669564e+00
1.998635456886498796e+00
2.432260278702103928e+00
1.856654776983588384e+00
2.158203689336652964e+00
2.312741323343059374e+00
1.958019528387180852e+00
1.579926886676491948e+00
1.759735260572503623e+00
2.290645641859880399e+00
2.014444816940055283e+00
1.560400266680204151e+00
1.957862952481798313e+00
1.550077592608490651e+00
1.733160058445802010e+00
2.138987549572929581e+00
1.487338210742555233e+00
1.902602313107764731e+00
1.859514721290169037e+00
2.057416649752870974e+00
2.083664595806958175e+00
1.935409423437864929e+00
1.728887224273290224e+00
2.132786161539989234e+00
2.302334511264941597e+00
1.954479087031472551e+00
1.436839292695471393e+00
1.863750833813132335e+00
1.811645596663894908e+00
1.576608157310373182e+00
1.718297710295892289e+00
2.111389275428212642e+00
1.791016351175381827e+00
1.693107673664303148e+00
2.063431819521589272e+00
1.986954570130578634e+00
1.684131493010442071e+00
1.832368630072784832e+00
1.868213708221878600e+00
2.011632786679667717e+00
1.990821597661347919e+00
2.084907801872004196e+00
1.906256718438832820e+00
1.702600210706508577e+00
2.083615127064956773e+00
1.989913444123751818e+00
1.855987411949839627e+00
2.102226757632478904e+00
2.200025820616670735e+00
2.032324345583659930e+00
1.654838641969992530e+00
2.132198893391842542e+00
1.931768056609988848e+00
1.994910543557464111e+00
1.813757110080843171e+00
1.829988514276830847e+00
1.634303159643791137e+00
1.958333153342939337e+00
1.996775481681164477e+00
1.782661146071535807e+00
1.738590004982946580e+00
1.889771110879418847e+00
1.747642651933175362e+00
1.806486572271098767e+00
2.045453022392936582e+00
2.055936603797059004e+00
1.972481469280559230e+00
1.531027365836783005e+00
2.112950245147440231e+00
1.377646228300803743e+00
1.600076941393134833e+00
1.846087984852313513e+00
1.909507018947117274e+00
2.126217577015149018e+00
2.222304427224899737e+00
1.980064351834271985e+00
1.804666610996782161e+00
1.474378174149826970e+00
1.482951627423359620e+00
1.602498796623341049e+00
1.901060565472292074e+00
1.787115121886614366e+00
2.348618847125037767e+00
1.816668249483017306e+00
1.859014630299609561e+00
1.730000400050144993e+00
1.608456229922623493e+00
1.607363680451165067e+00
1.642547438475600474e+00
2.015384632743617122e+00
1.808814113606627583e+00
1.619087410821004713e+00
2.089003533211621466e+00
2.036628994616233701e+00
1.989825643352685081e+00
2.135493402863107182e+00
1.891085830238624865e+00
2.269986908670914350e+00
2.032656090542600325e+00
1.768563420840219891e+00
1.887721554452995942e+00
1.808516167980247280e+00
1.920125820960852936e+00
1.976637805888693089e+00
1.930070899526642014e+00
1.950602810798312881e+00
1.554032906465693697e+00
1.799601551603889016e+00
2.146569188086499214e+00
1.866365127901311372e+00
1.824331950539330949e+00
1.971460298484054796e+00
1.952872974887420288e+00
1.863886500071911367e+00
2.151502372101659954e+00
1.933638957533627245e+00
1.893234694498348469e+00
1.541564053147363555e+00
2.014984998877099809e+00
1.740369776008725777e+00
1.934862185532570056e+00
1.495401103209873961e+00
1.728488910436269066e+00
1.918744216851158590e+00
2.029062163440132238e+00
1.349419977112154445e+00
1.720475149299481421e+00
2.049679997536195675e+00
1.974621161153587989e+00
2.241471030861709846e+00
1.832357126969710981e+00
1.965879312534315249e+00
1.905963764835543195e+00
1.969729273025044414e+00
1.919673960441374172e+00
1.799176788217340173e+00
1.571706544661749749e+00
2.225239008651033412e+00
1.975413133119786169e+00
2.002124181637577216e+00
1.968106913925173451e+00
2.132419035111656758e+00
2.084435835329053965e+00
1.541197990230615433e+00
2.189078664122343643e+00
2.281776755131427414e+00
1.681018881660293118e+00
1.948731901969012803e+00
1.938212759444447819e+00
2.161704557298536056e+00
1.569115503216466756e+00
1.906999652987395377e+00
1.853595212134867998e+00
2.246125644165978485e+00
1.937825799034708751e+00
1.849984434404698952e+00
1.863195052511629646e+00
1.799167503100838283e+00
1.988169004502046366e+00
2.059366182464525963e+00
1.966464524765991317e+00
1.492296617935555236e+00
2.053306929160821248e+00
1.714088321710458329e+00
2.143565060046689563e+00
1.911973407368893652e+00
2.142871391697820815e+00
2.189594926933551733e+00
1.878302370408373889e+00
1.993128989405245743e+00
1.778601222291777972e+00
1.939623863569266415e+00
2.066486469137814197e+00
1.553752877671586319e+00
1.698193204039130322e+00
1.802394928070359281e+00
1.735248871200447462e+00
1.795165067224016031e+00
1.883858093182654958e+00
1.907145693296965483e+00
1.578919713395941615e+00
1.612556262681928532e+00
1.983650489435034414e+00
1.952280209822760071e+00
2.178488235183919208e+00
2.128340765093107212e+00
1.537054518824558569e+00
2.102966950427721304e+00
1.883610930064504307e+00
1.907557687048793804e+00
1.922838776491004209e+00
1.826781981151625267e+00
1.729895523219698195e+00
1.383511038767858636e+00
1.566888173547024143e+00
1.550780612980048767e+00
1.952541522854762901e+00
1.827278421510588169e+00
1.987486744691629115e+00
2.070408221710376306e+00
2.286926610944729266e+00
1.747069995441983936e+00
1.934573256961270138e+00
2.054697807130658305e+00
1.892351795826001659e+00
1.871599248313854380e+00
1.824556966713081207e+00
1.991845286663790571e+00
1.781868287992404820e+00
2.018457779759528670e+00
1.636408145623948762e+00
1.700851749914733535e+00
2.116666979195773735e+00
1.801614456969625522e+00
1.848123117580253494e+00
1.956539455598060195e+00
1.631638954908804839e+00
2.079413873552002912e+00
2.311902115905187571e+00
1.983917023085994824e+00
1.914829240084279682e+00
1.709785561250517061e+00
1.886733235199010261e+00
1.822869095615772261e+00
1.731687490329528067e+00
1.961442846023124131e+00
1.926304046255426394e+00
1.894287639723237771e+00
1.845435657367392901e+00
1.871173289663370154e+00
2.182136653601812082e+00
1.465977872354851996e+00
2.071102904374897857e+00
2.090188196614282123e+00
1.832187801758059509e+00
1.765517549150789067e+00
1.707566767258904994e+00
1.818217576306305761e+00
1.989722444481373032e+00
1.828799353309871201e+00
1.845027719147918521e+00
2.237905731375724905e+00
1.943092020917542850e+00
1.933870659898255795e+00
1.815587641237745409e+00
1.887369113389034458e+00
1.884722003591134065e+00
2.272153082065210938e+00
1.851436065347491722e+00
1.907077110683644827e+00
1.962687868270675651e+00
1.987239176485953163e+00
1.938198476446055585e+00
1.896730565517390499e+00
2.227031747459597533e+00
2.024167306038327840e+00
1.990502193411499698e+00
1.493032252415233740e+00
1.860869613340847994e+00
2.001957251589601583e+00
1.837529803906625014e+00
1.978811078393285294e+00
1.542991783274333839e+00
1.934776557676914255e+00
2.215839807666651673e+00
1.988059386839108322e+00
1.948576858644562648e+00
2.094774472588344594e+00
2.367993220157231349e+00
2.066024050790851607e+00
1.861645017775831024e+00
1.900790586383790615e+00
2.084823474889517136e+00
2.320070900891030963e+00
1.668736520479590091e+00
2.124755416155976739e+00
1.818374839453045455e+00
2.101866244569483566e+00
1.648584189220902774e+00
1.532431890116656259e+00
1.730111459823223008e+00
2.016163815454607988e+00
1.750957160530736356e+00
2.061962431091834524e+00
1.998955305530904170e+00
1.896781969128399803e+00
1.999455343519668693e+00
1.868686294266502346e+00
2.163622880720806663e+00
2.241524304699860970e+00
1.694684113876548270e+00
1.442054530522375755e+00
1.744741540597511964e+00
1.615207876762301487e+00
1.985130528573062492e+00
1.987095105259294003e+00
1.792710052369698381e+00
1.490918991333353816e+00
1.389609021370924014e+00
2.190383761265016993e+00
1.676413282107437119e+00
1.816430597961951277e+00
1.677806082128780352e+00
2.489059778390003697e+00
2.226836327326553899e+00
1.909737685153061637e+00
1.608252733577915983e+00
1.765387349292109720e+00
1.923663701135041926e+00
1.725707099861243599e+00
2.000315022753663907e+00
1.678729925675922940e+00
1.699874832836593130e+00
1.889527729948701662e+00
2.292912268299886147e+00
1.954459208816364812e+00
1.806459021207795335e+00
1.993328288064131426e+00
1.972177558158615174e+00
1.933581227468049057e+00
1.730638203107612627e+00
1.864805922612253308e+00
1.803869471994088425e+00
1.480152016468260223e+00
1.954074280486426174e+00
1.806874489675647455e+00
1.878183504089771416e+00
1.750641571015932429e+00
1.668714679728555694e+00
2.275353642077737160e+00
1.757952193759870996e+00
1.722723840887098845e+00
1.954716472667124894e+00
1.938007011624631959e+00
1.727596476625104849e+00
2.425040391599929013e+00
1.842542838552516216e+00
1.748740597218849668e+00
2.146381686942478773e+00
1.848602568377269106e+00
2.028309235923876575e+00
2.278200134320611525e+00
1.690244084376148370e+00
1.982325110555086756e+00
1.773356883917334148e+00
1.941243433002858287e+00
2.112565853774289515e+00
1.704885388654562517e+00
1.654042847921989523e+00
2.244629731346050594e+00
2.196626788979311851e+00
1.854120777659497454e+00
2.013290798446263796e+00
2.315163706140014543e+00
1.918015288646602423e+00
1.941210885473456438e+00
1.796644172380605475e+00
1.823953994362594866e+00
2.167903210933576741e+00
1.934701313737140493e+00
1.815060051942235075e+00
1.971233834602376112e+00
1.921778511361811104e+00
2.000497425573886101e+00
1.958892190418550339e+00
1.985612614035257018e+00
2.036575564055760790e+00
1.827254723666803748e+00
1.679773734174454081e+00
1.953385367825859031e+00
1.718462689749796102e+00
1.907096209804316267e+00
1.585168358602716765e+00
2.155873346506646193e+00
1.563332626918715773e+00
2.130476456470098423e+00
1.966980679023270007e+00
1.624429914209248871e+00
1.935735226279506005e+00
1.540145428015828211e+00
1.969381753532520873e+00
2.248321876489276061e+00
2.068698299984504718e+00
1.889677599783827100e+00
1.746294196074100302e+00
1.749357353909392510e+00
1.903196993858073949e+00
2.015925426278091681e+00
2.066204888652763749e+00
1.783930663890725299e+00
1.930567815227219652e+00
2.024459912975895559e+00
1.710407894227289560e+00
1.626872977690235089e+00
1.562347220653403035e+00
1.843592397030639374e+00
1.896740093555692841e+00
2.046550532596739025e+00
1.573565308926664352e+00
1.833379197843189257e+00
2.196755001896167681e+00
2.005699844111397123e+00
1.831412425349957518e+00
2.120307346189567177e+00
2.419317435956313656e+00
1.849002736473820185e+00
2.001531125489307339e+00
2.025072369144715445e+00
2.270421882313340411e+00
1.873571529299006055e+00
1.800860888288457140e+00
1.590730800749581508e+00
2.194757250776870006e+00
2.102959407351221444e+00
1.640510673335465297e+00
1.981315501817825231e+00
1.989917949351091897e+00
1.894509155033328396e+00
2.097478556653279202e+00
1.398789463874808181e+00
2.132628336945346259e+00
1.939984661640584473e+00
2.025513806184473964e+00
1.928536390878738738e+00
1.740000994333356754e+00
1.885451425381431623e+00
2.167612941326165998e+00
2.100841674414230198e+00
1.955638698820537202e+00
2.114414748052257931e+00
2.236364847798546496e+00
1.920077083711995369e+00
1.854814146809597997e+00
2.088988664849085630e+00
1.735195484597492399e+00
2.043024412835619419e+00
2.044032177272248063e+00
2.260136813858624194e+00
1.945867718357902509e+00
2.040416818491385786e+00
2.037273350163358199e+00
1.926393407105211786e+00
1.944876440415599594e+00
2.032379748623625915e+00
1.904438156248390968e+00
1.691929952105035273e+00
1.995944823257994161e+00
1.934930984002604770e+00
2.045767027677728223e+00
1.841186212317952098e+00
1.988089925873375963e+00
2.436249720953034714e+00
2.007077706589087907e+00
1.904616224085464715e+00
2.089899348487131547e+00
1.860430158823941360e+00
2.273600137351662109e+00
1.785292112649838669e+00
1.861091317799760336e+00
1.777470020975994824e+00
1.783036312110948485e+00
1.809615522696239154e+00
1.907729869237891229e+00
1.769702528044251544e+00
1.788796520588471273e+00
1.891883807018392982e+00
2.005284678038366408e+00
2.183895365886386220e+00
1.880628115540232681e+00
1.460125472102956179e+00
1.958369585415749015e+00
2.093748760194455549e+00
1.869507879913352433e+00
1.722634124003974199e+00
1.523697338341514440e+00
2.060690390659706495e+00
1.851477788898915788e+00
1.974007783931324367e+00
1.739619356059357358e+00
1.820435444649725287e+00
1.634599821019858679e+00
1.878750091481362627e+00
2.170245786236538521e+00
1.654996817376332752e+00
2.176881270587733397e+00
2.224885374651174974e+00
2.270869851699873987e+00
1.941979003166469209e+00
1.831103557535964876e+00
2.240273822220943511e+00
1.793825645930624990e+00
1.711442719191247130e+00
2.108031044444182545e+00
1.980344395996618934e+00
1.714531214684372529e+00
1.608479179597065434e+00
1.985280947486149694e+00
1.958715535581022626e+00
1.847532642283746362e+00
1.862492499611834829e+00
1.997427187556642725e+00
1.815188030148785048e+00
1.849091935068325476e+00
1.642594861812262108e+00
2.209066423027094217e+00
1.923082086210897490e+00
1.894732937300288134e+00
1.910699086474238584e+00
1.877324381098221195e+00
2.041299779960265681e+00
1.590564431061579187e+00
2.145809462319600236e+00
1.785693262386738311e+00
1.721805401858143458e+00
1.905947798468486498e+00
1.982236719089397248e+00
1.949691162251876664e+00
1.965961791144114734e+00
1.976043106163384966e+00
2.188779110590183485e+00
1.967266631473667982e+00
1.903852088952286081e+00
2.026750075928794637e+00
2.134959198324882568e+00
1.952863838524427020e+00
1.890982282964138061e+00
1.671853107942144590e+00
1.994504227965790522e+00
2.114290696152191007e+00
1.885934440062049910e+00
1.714598563118161056e+00
1.877397194914965706e+00
1.783727100788162989e+00
1.737586955420733714e+00
2.271456058794905086e+00
1.836586224921537669e+00
1.742773205623637356e+00
1.646614807313330875e+00
2.076201443946868341e+00
1.917614999525846020e+00
1.781266713785387923e+00
2.034758451965909654e+00
1.800894714332727409e+00
1.900869347526867204e+00
2.096796476026729916e+00
1.735229141975736189e+00
1.958822920343797902e+00
2.058632494724855544e+00
2.119984384626786955e+00
2.030169940676751938e+00
1.832441872367739588e+00
1.531000355166822979e+00
1.880114569863374108e+00
1.847167294340791743e+00
1.549674696877757274e+00
1.904159711316139703e+00
1.828659716044689798e+00
2.082193494121139299e+00
2.157351398819249422e+00
1.931211221008511725e+00
1.858809369031475311e+00
1.813834006927146358e+00
1.806731573914551969e+00
1.891440115780119502e+00
1.867621920981051398e+00
1.539862032995573449e+00
1.905873969600501372e+00
1.698049792237212419e+00
1.758934187851060038e+00
1.714639803228283688e+00
1.947469662928947631e+00
2.032993273681447111e+00
2.291070479486618350e+00
1.880453295878629305e+00
1.800413840110440145e+00
1.915191161717619162e+00
1.993242641333633047e+00
2.101847112115370564e+00
2.297508011522729099e+00
1.814590739197815550e+00
2.162195863280209185e+00
1.559223416561747344e+00
1.757458836844194350e+00
1.787773238766114492e+00
1.945655247819978673e+00
1.954223759137639016e+00
1.718127457630371335e+00
1.766357130257082853e+00
2.068941307684942554e+00
1.935900643888131878e+00
1.946970235363224999e+00
1.809603084994702016e+00
1.832619487627567878e+00
2.038293593297437756e+00
1.766352963806863574e+00
1.860893845918373257e+00
1.815482540054558447e+00
2.093721695441343567e+00
1.813476269028030163e+00
1.800668120001732930e+00
1.855530342806932298e+00
1.961293043123835123e+00
2.053163175066206492e+00
2.064777210978820943e+00
1.768016938813288474e+00
2.297549968680193899e+00
1.955734469848959378e+00
1.380898116978432233e+00
2.312060438696991405e+00
2.146739193123844203e+00
1.856505825415850186e+00
1.695790459090746882e+00
1.934251602054398722e+00
1.769330817871282990e+00
1.745730653426325274e+00
1.924947642712974583e+00
2.291934464587184639e+00
1.859045701752954027e+00
1.873045364470635521e+00
2.051190429967562956e+00
2.025947267094799109e+00
1.779252571992505194e+00
2.048527678400932306e+00
1.744791914603858407e+00
1.888961837627811446e+00
1.968518681985565788e+00
1.588423191322294148e+00
2.334210605466362054e+00
1.844827910672660831e+00
1.861253615050961985e+00
1.215804769138942643e+00
1.932607380909069361e+00
2.163846228444940234e+00
1.868193525564205704e+00
1.709139576168440700e+00
1.940169401817360528e+00
2.154188091218658840e+00
1.685584846779294654e+00
2.021650831634374423e+00
1.925301800890946158e+00
1.866522773892879572e+00
1.932720146840462450e+00
2.017312608359486781e+00
2.081804484652158393e+00
1.465989441480044508e+00
1.708960727171872085e+00
1.783981114320039918e+00
1.767622286169850065e+00
2.273013071849407929e+00
1.845177796935596470e+00
1.690870700095706614e+00
1.384594672333790744e+00
1.674704941401635727e+00
1.441000590721227548e+00
2.180232920074419045e+00
2.063727188873566210e+00
1.861615828655707849e+00
1.934325278637308854e+00
1.995695254671489449e+00
1.798333447200877400e+00
1.856034380159726105e+00
1.838615630456391203e+00
1.605574851694371308e+00
1.925081213270691372e+00
2.158104485207136936e+00
1.678740695508099900e+00
1.471649252746078718e+00
2.100922683795263701e+00
1.788799732298543832e+00
1.704458610860000833e+00
1.917232593013361353e+00
1.426157770912588107e+00
1.769727291116031775e+00
1.945382092282925690e+00
1.786747091622867156e+00
1.543492373760762648e+00
1.841968889616074412e+00
2.039888468181926040e+00
2.032723728077193037e+00
2.258846630469640626e+00
1.650974649491803614e+00
2.124313153962528844e+00
2.084026442947353175e+00
1.873566442922843800e+00
2.158022365715757562e+00
1.977309188768776593e+00
2.100886487294689964e+00
1.479836932124764637e+00
2.163265135026363861e+00
1.969172473483042696e+00
1.785251898066374743e+00
1.769213677002545282e+00
1.682691255980131029e+00
1.497864461751829523e+00
1.937750163386902758e+00
2.036162806944630255e+00
2.027533857516167881e+00
2.032665778342690022e+00
1.869590497786637995e+00
1.877474011102213902e+00
1.990537096175662546e+00
2.086806060071306756e+00
1.936310725956915890e+00
1.792284218214243552e+00
1.922730930325453391e+00
1.670750453246313105e+00
1.826786288239958589e+00
2.016713046866282166e+00
1.821393576197322561e+00
1.935023175345414126e+00
2.121892796299083006e+00
1.866834203388566538e+00
1.672159765607265092e+00
2.241918082142950297e+00
1.396223851877860023e+00
2.094712529996765937e+00
1.689170692440962629e+00
2.150103382157151355e+00
1.810530966919146501e+00
1.966887237761353990e+00
1.777435509929562230e+00
2.147282264744295066e+00
1.969790599586354496e+00
1.645358015850487687e+00
1.690621188752192250e+00
1.855303558228055483e+00
2.081905211839116809e+00
2.011223423667424459e+00
1.835033911618213498e+00
1.607420344370988463e+00
1.960210833647078710e+00
1.918999163599175661e+00
1.940794995425001446e+00
1.790871822694419135e+00
1.926598747104868226e+00
2.020169020093770307e+00
2.029140615085469168e+00
1.860412695002113592e+00
2.013172674922546701e+00
2.228097832449023930e+00
1.877947521786821117e+00
1.883602687039998225e+00
1.611205053285479138e+00
1.740512703281326123e+00
2.112410721385594048e+00
1.714172043911089016e+00
1.793319464196577728e+00
2.111793000548324528e+00
1.991389089255854783e+00
2.136822165188280831e+00
1.680041931407016298e+00
1.938169048868711331e+00
2.209455127444722056e+00
1.898097404211149586e+00
2.026964273635873059e+00
2.432367717202459367e+00
2.314125741214160037e+00
1.876009967714455939e+00
2.269911427874297338e+00
2.134983690964484371e+00
2.202904295970008253e+00
1.777417323175247255e+00
1.649454190789559016e+00
1.983270863333986167e+00
1.968997871820492351e+00
2.075520773193105128e+00
1.769553437750618796e+00
1.814757429880635042e+00
1.843924707576323874e+00
1.945805842010632336e+00
1.571142289105989631e+00
1.914621783349893969e+00
2.295392536508440884e+00
2.016262235868814034e+00
1.953452987096179649e+00
1.964618129285758297e+00
2.111890967622246151e+00
1.887019077695816449e+00
1.887343914018155377e+00
1.700309881799813905e+00
1.686441323284735061e+00
1.687152592073627666e+00
1.989553486282822359e+00
1.655408436549322904e+00
2.068268676350483393e+00
1.902911610719911994e+00
2.074270172494900422e+00
2.143710731871390607e+00
1.859486011213415058e+00
1.545056545689133420e+00
2.011430213087395114e+00
1.471993198606825759e+00
2.100904338419521178e+00
1.825335137935982566e+00
1.534352405367303662e+00
1.818512426728779774e+00
1.931476002344860943e+00
1.677231312676697783e+00
1.819067379976004206e+00
1.509510745764952366e+00
2.139840644350267329e+00
1.947128774247755434e+00
2.045930030440505032e+00
1.677594783984768911e+00
1.558667018971422902e+00
1.828780951953026701e+00
1.842289052689257911e+00
1.997353702039843304e+00
2.018940997182299135e+00
2.101219629834809144e+00
1.752934318205060960e+00
2.261095096102106794e+00
1.924057067674855404e+00
1.970016146051413619e+00
2.130027122037773335e+00
1.694705658677347682e+00
1.980398437588069882e+00
1.793311903824502007e+00
2.353416397906404445e+00
2.053026553140702148e+00
2.094572035276798250e+00
1.879870384763021374e+00
1.799160731715885531e+00
1.741954961585594930e+00
2.097146920744324294e+00
1.571250796760051749e+00
2.126527757358967374e+00
2.148333543807551482e+00
1.961025995617892814e+00
1.965253598832377158e+00
1.813192489459508616e+00
1.571612240728779364e+00
1.790607466806155568e+00
1.816720963048546356e+00
1.825368114017184684e+00
1.918818671541766996e+00
1.926115464871319904e+00
1.861707830002994779e+00
1.676622169589086164e+00
1.661306211474684380e+00
2.176006607974728446e+00
2.068411969508431980e+00
1.868467451851276273e+00
1.339928132503729996e+00
1.968147480941533134e+00
1.951666919613971762e+00
2.109835247460444485e+00
1.564035191608827535e+00
2.029849106978101059e+00
1.923444892268309392e+00
1.725485953064798794e+00
2.180336234254204086e+00
1.707558386517364468e+00
2.180500323711987321e+00
1.973231231545997444e+00
1.467753767592595127e+00
2.028601595486145381e+00
1.721339396540064293e+00
1.933211851514910151e+00
2.008254149692993540e+00
1.827276367897581855e+00
1.714875933607475700e+00
2.036046792825864760e+00
2.021484987978366732e+00
1.916847861594559221e+00
1.940791782429727608e+00
1.999129037086144312e+00
1.755120774316476950e+00
1.917078645450395635e+00
1.773445083482104945e+00
2.122073149431964456e+00
1.935675157883333997e+00
2.063151806875619165e+00
1.992251490803051084e+00
1.951696091478381412e+00
2.024142672119375597e+00
1.803963763058276104e+00
1.853710418199271404e+00
1.736601997534305664e+00
2.030181946381949487e+00
1.919261676214666146e+00
1.999156495049725368e+00
1.844519654251091101e+00
2.169531460794440481e+00
2.067081604421087349e+00
2.047600090681023666e+00
1.674329985388120390e+00
1.905777802519100339e+00
1.961951454631244873e+00
1.583706980394588459e+00
1.715565011959441222e+00
1.904557070611032188e+00
1.968575764533746053e+00
2.424299911398186680e+00
1.738718965875705180e+00
1.997057273543704881e+00
2.099259487297017390e+00
1.692600963787295187e+00
1.955831716041165791e+00
2.007512418091852435e+00
1.617395783534426812e+00
1.750613951278692459e+00
1.966046807637669369e+00
1.654406443482562716e+00
1.753662067135287828e+00
2.187643570836334206e+00
2.123698390824850790e+00
1.903954495622440124e+00
2.115155492559024797e+00
1.923321339503977878e+00
2.097672039343327022e+00
1.870925154701804205e+00
2.120478620754567611e+00
2.103191235508467205e+00
1.552239839843993607e+00
1.800678207104577710e+00
2.080663485009210056e+00
1.959641217474184183e+00
1.833001014583701904e+00
2.082149360888767120e+00
2.040075084959267038e+00
1.631339590856288213e+00
1.891739872155216551e+00
2.012933263654042904e+00
1.870947288772146333e+00
1.846904769478473929e+00
1.944246754261502286e+00
2.013415944328190488e+00
2.134686488096587897e+00
2.212476142888032182e+00
1.765014726935473455e+00
2.225238493360749192e+00
2.198223643326175480e+00
1.639099214894196521e+00
2.226882432802452350e+00
2.214094400144929420e+00
1.887831345064392430e+00
1.924209062220787469e+00
2.050176970871853133e+00
1.965023896670611059e+00
1.626059428512313554e+00
2.000942206135850832e+00
2.133642827622674432e+00
1.993991360488595266e+00
1.808106974146125090e+00
1.794239178265921941e+00
1.968549998933932121e+00
2.062583850046314282e+00
1.810856049399317103e+00
2.292737095135700454e+00
2.028463856003003052e+00
2.199772853934808481e+00
1.989801934386195015e+00
1.711837472904207402e+00
1.907767012679759233e+00
1.793443191048808227e+00
1.829308319694695983e+00
1.990465466637211467e+00
2.203770288645193531e+00
1.894215968885792023e+00
1.779732993882269243e+00
2.013589239901598216e+00
2.117292613209595942e+00
1.929539652517371362e+00
2.111200486429851253e+00
1.979109128673662843e+00
1.924234310370891876e+00
1.852071593159068774e+00
2.028558434440161484e+00
2.177172038293059941e+00
1.845129129125686829e+00
1.975001576641899348e+00
2.046524585356682469e+00
1.770261731828234764e+00
1.900353017992200577e+00
1.918184384931224562e+00
1.863590152198512984e+00
1.900170407006518181e+00
1.805856736863474810e+00
1.838537707929121190e+00
1.950418010723504958e+00
1.674688227009530017e+00
1.848652130907860958e+00
1.787431170359266464e+00
1.749014663077422371e+00
1.719342666757129656e+00
1.764566879099993990e+00
1.642720167777870444e+00
1.922190554215764235e+00
1.751605084062941353e+00
2.641137684196605218e+00
1.434196595765073523e+00
2.099957236420350259e+00
1.995784776589830889e+00
1.965413585818484243e+00
1.741400039291868040e+00
2.150724702967748314e+00
2.207452561583755024e+00
1.847397113095416099e+00
2.076208397757963287e+00
1.896786932405996495e+00
1.963601116835736127e+00
1.750462929894594177e+00
1.655568389254730821e+00
2.474048293278630517e+00
2.020252258794737354e+00
2.299896803599501549e+00
1.811313909234883335e+00
2.048230784115367520e+00
1.658102856166435934e+00
1.861113295985062477e+00
2.106176561918510437e+00
1.656277077652539065e+00
1.774862845345855256e+00
1.705031225445935883e+00
1.426551437307458370e+00
1.927471756518489121e+00
1.878234397564447544e+00
1.623028800860891518e+00
2.015946640394268741e+00
1.913391628785605647e+00
1.991095386734894612e+00
1.813657224525194289e+00
1.825973171828833008e+00
2.006197820075449112e+00
2.088026376686388907e+00
1.943007751661807614e+00
1.978138598950457183e+00
2.072037941883283718e+00
2.017918158866889300e+00
1.944798341649016216e+00
2.160068408986614230e+00
2.257528217958772121e+00
1.665684505419090078e+00
1.889709693709833660e+00
2.109203040529033402e+00
1.875205520947874183e+00
1.854449357093970185e+00
2.110473526855646931e+00
1.907355541300092439e+00
1.719252115606628051e+00
1.956158735716461594e+00
1.910636189275997765e+00
1.884620412354081065e+00
1.839958293416817936e+00
1.449361797436772958e+00
2.066336748658693878e+00
1.526217941521606170e+00
2.012233582298452728e+00
1.611244191741269871e+00
1.807337835536511728e+00
2.020509217709389738e+00
1.436336391996211548e+00
2.107546356586988967e+00
2.095697212253048392e+00
1.444201506040400540e+00
2.041928149156025274e+00
1.946071165457422536e+00
2.109743419634992456e+00
1.683572027215229472e+00
1.813875607125823075e+00
1.756737583090772548e+00
1.777000270144779570e+00
1.950284921491011403e+00
1.895527272891980530e+00
1.779427612881049336e+00
1.464650371313282795e+00
1.738488577791157841e+00
1.907105592276693073e+00
1.850505389484510266e+00
1.654866269845027382e+00
1.590730854874716105e+00
1.667613917814533941e+00
2.082562176083697647e+00
1.641324991894463015e+00
2.115798669230657403e+00
1.951010519719760472e+00
1.946054270333286818e+00
1.625145664964143144e+00
1.846573476795510871e+00
1.982341399106042790e+00
1.889650388528241853e+00
1.694581032488920114e+00
1.809805092130573279e+00
2.046659518913155562e+00
2.086517785826202509e+00
1.846971065762541109e+00
1.951614213032186518e+00
1.985038478877450441e+00
1.745878137801395891e+00
2.292829875190268485e+00
1.955585294732089086e+00
1.793183920752459581e+00
1.911293758377103247e+00
2.106233905693993158e+00
1.695063137326374481e+00
2.137259880823975333e+00
1.881260727884614514e+00
1.726456664098536598e+00
1.421829695472710098e+00
1.838121144610439295e+00
1.876465089308105627e+00
1.940293503542404263e+00
1.873329350394416615e+00
1.786740661888419401e+00
2.028389135979270730e+00
1.730045519421509859e+00
2.018480998899965684e+00
1.590324991511552044e+00
1.887096533310656632e+00
1.671572596062710803e+00
2.096970820111681011e+00
1.925288644991959730e+00
1.911594811780502390e+00
1.844253977463148120e+00
2.006870003603772545e+00
1.900667934975467821e+00
1.946140485417769073e+00
1.685523630425151076e+00
2.102496201231202733e+00
2.196473090129082539e+00
1.841537718354301800e+00
1.749575551457094313e+00
2.026766233818650953e+00
1.839105496908616244e+00
1.877587647016820460e+00
1.758479953610815327e+00
1.937581205956174113e+00
2.141851284445277948e+00
1.996886473865472578e+00
1.663027213551054651e+00
1.873520680392132931e+00
1.805027071136492411e+00
1.897805025077696550e+00
1.963506308019765001e+00
1.708339164812249233e+00
1.937009791257769287e+00
1.561568234952911194e+00
1.930123410858577859e+00
1.975773412650910110e+00
2.051035822096202832e+00
1.621637133793525143e+00
2.288942751945339360e+00
2.090954352109486436e+00
1.726131517697764073e+00
1.927505257413155038e+00
1.912812595961902673e+00
1.753144540953293307e+00
1.981052218010060928e+00
1.972072561301826399e+00
1.983713913908448534e+00
2.095450336767887833e+00
2.155420369534769787e+00
2.271570242315698263e+00
1.710007083345610246e+00
2.077153018636042958e+00
2.062668805678399941e+00
1.881482089535518210e+00
1.628118691482714153e+00
1.974583398351151375e+00
1.760558653353345493e+00
1.761783864404594668e+00
2.145094643025615699e+00
1.802062537981671930e+00
1.776866314146754888e+00
1.981795931958644674e+00
1.993916603309626501e+00
2.290463082593288568e+00
2.016036941522656001e+00
2.029433828107947591e+00
2.017854641524876147e+00
1.814776693562783816e+00
1.655365464660919050e+00
1.479186431486552378e+00
1.872622327528020492e+00
1.906505752416950195e+00
1.712204461727276694e+00
1.565954693573629486e+00
1.700739363720601860e+00
1.700629067468091726e+00
1.917507554849744889e+00
1.857532712429144750e+00
1.914003617676649949e+00
1.901464957865575123e+00
2.116787334885082306e+00
1.705934158360010500e+00
2.070046608907890828e+00
1.667822071853576782e+00
2.304315205486722640e+00
1.821554628154504307e+00
1.931244393016590788e+00
2.271591270180392641e+00
2.025407027546239025e+00
1.710619152082462069e+00
1.831351513210170312e+00
1.527719499493752631e+00
1.556264560451423584e+00
1.950300767672273228e+00
2.031067228763952404e+00
1.450702964936429140e+00
1.673619638162991086e+00
1.840466979580899443e+00
2.095595468866362054e+00
1.871523815962579995e+00
1.849094902213868519e+00
1.807121481602096846e+00
2.016557101600278568e+00
1.732621538161944530e+00
2.000180383155477859e+00
1.544920482023648178e+00
2.019617158705314441e+00
2.372185294680100309e+00
2.042466654357240508e+00
1.796436308253036351e+00
2.036449413597529734e+00
1.916856829661595096e+00
1.874425198075685639e+00
1.840233233029343829e+00
2.169537455948595817e+00
1.613383029828972859e+00
1.757567927277923880e+00
1.819579661431380835e+00
1.820220739077533345e+00
1.489876358816670132e+00
1.859354482778807549e+00
1.613678300061724080e+00
2.073197531209145072e+00
1.848578545058366274e+00
1.978085187049450244e+00
2.229047085727608124e+00
1.872248913719922303e+00
1.591848714274801901e+00
2.068332176831001679e+00
1.826281589730751387e+00
2.062544181289376777e+00
2.096891103311321558e+00
1.591200614558835102e+00
2.271728182320639888e+00
1.816490793235945311e+00
2.115162225756176628e+00
1.945545062093681388e+00
1.773826254223120458e+00
1.928387464434201837e+00
1.671426951820119022e+00
1.806132065800242881e+00
2.158833412373409644e+00
2.034132232606022050e+00
1.831027655708570068e+00
1.704153231674969238e+00
1.527647931268946602e+00
2.099875202321032308e+00
1.874283907103259983e+00
1.861425691493993950e+00
1.634217761978037142e+00
1.648811138415320787e+00
1.949531461447105540e+00
1.986609821520790131e+00
1.896041876217248401e+00
2.024285779527913665e+00
2.036240028971755489e+00
1.651165686570737812e+00
1.996145766680207156e+00
2.108995986716456272e+00
1.743304957028827928e+00
2.007289191859210842e+00
2.282101265208679397e+00
1.950391587730832210e+00
2.298812435648295960e+00
1.762248794897072646e+00
1.895200105596079654e+00
1.776141872391586496e+00
1.871876283947669695e+00
1.754254121501699570e+00
1.890386891168857497e+00
2.093393850265512501e+00
1.982282712573769645e+00
2.051379932071023315e+00
1.828430623099364105e+00
1.759498551741486061e+00
2.014888760854512295e+00
2.251952005260077438e+00
2.182491929712783829e+00
1.937294882730036694e+00
1.782222306533080447e+00
1.887712217047236463e+00
2.128337500558516115e+00
1.786486485658095313e+00
2.250605863285547681e+00
1.856659161782995948e+00
1.552129143470594386e+00
1.767791174444060642e+00
1.892454812149722665e+00
1.692411199316169901e+00
1.689532894419087050e+00
1.635564055014010476e+00
1.822069217982871470e+00
1.936808361044527471e+00
1.881227534678212798e+00
1.712247195514628340e+00
2.046861024227378145e+00
2.058188224866506211e+00
1.857474008078429106e+00
1.789318148575635092e+00
2.225522570534287592e+00
1.707188348048807036e+00
1.892595788296961956e+00
1.858191831062631527e+00
1.990075987138524960e+00
2.056651529539597956e+00
2.432347761609609638e+00
1.886569175884048377e+00
1.851493130308647261e+00
2.179646246460483106e+00
1.668877396266188473e+00
1.849551211442240772e+00
1.747393723506133423e+00
1.985147888061506993e+00
1.948923677077768257e+00
1.745814725771754228e+00
1.948737984327594486e+00
1.889207378853961394e+00
1.647448194545750866e+00
2.052719153399414687e+00
1.640161631650107532e+00
1.526178843960777076e+00
1.919452885346029980e+00
1.940447945656152084e+00
1.945088367848997857e+00
1.941303420830124304e+00
2.021727920223507002e+00
2.111420558676575965e+00
1.710242526470237667e+00
1.619512553298548596e+00
2.142793893743331068e+00
1.650828879556737849e+00
1.827658991953334588e+00
2.103010587663597164e+00
1.625993449702274107e+00
1.855625692268807692e+00
1.774537092118286363e+00
1.777386863191624311e+00
2.189917793743771934e+00
1.858947757972382542e+00
1.765439894922522068e+00
1.919396710400225192e+00
2.027889039248726988e+00
2.096999196996668147e+00
1.587160373192685103e+00
1.914802867456349089e+00
1.989725921498770145e+00
1.829129660933275003e+00
1.625089882628301119e+00
1.720361156549399917e+00
1.915188842957817439e+00
2.175412115374895539e+00
1.621190925623282819e+00
2.212157668332833005e+00
2.004449759746055104e+00
2.078586630682313530e+00
1.489384432082220489e+00
1.987669218617147626e+00
1.806431342893195735e+00
1.692155290097217435e+00
1.940199893246219220e+00
2.090657239243630006e+00
1.868801348035973531e+00
1.973952305717733502e+00
1.896796162623733739e+00
2.004728458927342860e+00
1.865818379742637090e+00
2.030403275421433840e+00
1.894510819945112168e+00
2.039525091621192221e+00
2.230850925705071042e+00
2.124229987139163889e+00
1.969852910665762957e+00
1.878106942145894243e+00
1.948161107116145985e+00
1.478817561855839013e+00
1.582101221856463624e+00
2.355477164418277702e+00
1.916152409952707414e+00
2.108292355804236795e+00
1.662148008484740425e+00
1.936240812292665980e+00
1.869455145609747238e+00
1.746197291064468082e+00
1.769669718952229243e+00
1.903936963064330801e+00
1.891961424965413752e+00
1.945089442904059496e+00
2.243998272756839718e+00
1.846809982325539279e+00
1.860119346148608965e+00
1.697004716552639847e+00
1.805425057364637986e+00
1.889708645549448285e+00
1.811874137490108172e+00
2.408574470425235425e+00
1.921878713958903973e+00
1.980369308804242889e+00
1.675093373429113797e+00
2.031184162157900097e+00
1.955676598554909162e+00
1.976441599369856084e+00
1.610066440510261598e+00
1.899848187468008653e+00
1.971062596915743148e+00
2.173634228963454706e+00
1.879332184654208371e+00
2.383385557412810662e+00
1.822923793388869118e+00
2.081579892373785157e+00
1.935623711024619942e+00
1.952679588142550715e+00
1.586010142137058931e+00
1.930836977293800105e+00
1.837884994708105735e+00
1.913726374169977040e+00
1.492561393911991052e+00
1.888553999615489198e+00
2.004682570728954616e+00
1.985481300563348483e+00
1.935356300038820532e+00
2.339870912713251982e+00
1.930603200150374565e+00
2.119233662266009954e+00
1.700609131952742992e+00
1.795007400225604899e+00
1.896894537316078155e+00
1.922596862905505466e+00
1.933574672841656961e+00
1.836880212516988298e+00
1.930193931678767960e+00
2.245409288564971462e+00
1.661262951522454845e+00
1.677521770938546597e+00
2.110791947667557622e+00
1.990552989286304308e+00
1.639127520657635007e+00
2.138753488056952090e+00
1.936845714596721280e+00
1.981677499562220390e+00
1.744262666611920753e+00
1.855366210255740000e+00
2.058490997234683206e+00
2.017396773731885862e+00
1.890440394960666515e+00
1.596458824243875085e+00
1.533709296786694765e+00
2.077913128560736844e+00
2.197885800778565990e+00
1.819832930710152175e+00
1.859309792260051886e+00
2.034501483075019213e+00
1.640828427196970418e+00
1.969775379382584957e+00
1.816431838649235297e+00
1.785608310645752539e+00
2.129186544215701637e+00
2.105374792741104617e+00
1.511178559187374315e+00
1.751518057237010595e+00
1.844059609229860675e+00
2.148012881103054994e+00
2.089782814806252720e+00
1.859198713294497596e+00
1.784313858152905885e+00
1.975268312546152982e+00
1.737073826529539788e+00
1.800950416109153629e+00
1.863680354583197696e+00
1.848705656229319594e+00
1.754717445911510465e+00
1.791194860164987857e+00
1.804611998090956071e+00
1.945509074674745431e+00
2.138443665523268589e+00
1.772417170926101182e+00
2.000986890998485368e+00
1.845490701646998355e+00
1.857795767416308808e+00
2.037465747585386566e+00
2.109917958279483141e+00
1.706080494071239739e+00
1.792223478677543280e+00
2.026459033609824711e+00
2.125422192341572813e+00
2.177455220335159591e+00
2.044973081209873200e+00
1.512122424987312419e+00
1.936007475631306596e+00
1.857503360479920707e+00
1.894481272903157487e+00
2.075222659658717106e+00
2.060380676711646153e+00
1.913653030420706003e+00
1.783760655356995573e+00
1.702496183708833044e+00
1.760582874964091937e+00
1.781207834132906287e+00
1.948152856193678728e+00
1.995643442436848991e+00
1.982059654450057495e+00
2.106587873004374334e+00
2.101460705558265030e+00
1.938687168840701469e+00
2.011027104568528401e+00
1.918138904865017258e+00
1.663181205260274798e+00
1.639937211856091981e+00
2.104862391550267109e+00
2.025338867885367211e+00
1.598992095697386873e+00
2.062992677408556297e+00
1.893722879342236931e+00
1.981785699099192444e+00
1.970020203138520998e+00
1.983981932010413951e+00
1.990435508321309666e+00
2.158209337738665745e+00
2.123428312907619464e+00
2.086235450176366246e+00
1.978827440797870763e+00
1.772924542578967477e+00
1.725537037290388431e+00
1.862959438610344076e+00
1.830048443548003334e+00
1.784379179098242840e+00
2.066704238343420652e+00
1.890766503869957926e+00
1.934150646131927553e+00
2.166845585981673317e+00
2.078472155636728491e+00
1.755202220581634442e+00
1.981129516744589036e+00
1.874207377129505359e+00
1.632040226011725048e+00
2.280247971796399487e+00
1.642566083793708831e+00
2.078325827713922269e+00
1.910296038156573672e+00
2.223724667664114030e+00
1.777653467690364808e+00
1.723857744366845024e+00
1.556347379513000728e+00
2.148086954337462551e+00
2.205489549088119894e+00
1.899038551211356785e+00
1.990184820602680427e+00
1.741194721430813885e+00
1.899101297228510621e+00
1.386176722932177530e+00
1.810292876128875239e+00
1.836111428973785431e+00
2.126112922922534842e+00
2.228789810282760797e+00
1.798148804475069085e+00
1.760383605210788849e+00
1.937711025393292541e+00
1.939308598323335353e+00
2.106285047088336082e+00
2.154192340474137879e+00
1.849907139097393349e+00
1.873287368826091592e+00
1.858385400017721789e+00
2.044505366614800312e+00
1.961626304083911698e+00
1.681619333192746701e+00
1.931670388763536472e+00
1.761786021198689323e+00
1.984813304982482762e+00
1.557547906108645686e+00
2.475586622739645470e+00
1.617722322437364690e+00
2.231577109984982155e+00
1.973850004520781853e+00
1.932160818649047318e+00
1.818400891824391463e+00
2.182588029534484608e+00
1.609755934110598918e+00
1.605221514590787102e+00
2.241118236453795820e+00
1.798880739446778065e+00
1.796685801710335539e+00
1.886709514803436960e+00
2.014196310642210275e+00
1.438654614402355980e+00
2.036754154192614852e+00
1.887767266830725266e+00
1.814334635843731780e+00
1.986721209576010949e+00
1.800775698557069537e+00
2.046700814990916495e+00
2.115763131590834512e+00
1.799087803420776011e+00
2.060447527396290557e+00
2.068088146568919150e+00
2.056675334841879366e+00
1.679697358131226004e+00
1.824599082304125597e+00
1.796321313777997197e+00
1.626265589783442600e+00
2.049702896107631567e+00
1.367408859707444524e+00
2.003004462638902972e+00
2.214500479175207204e+00
1.847667810966710400e+00
2.007522391083059521e+00
1.948442964187201865e+00
1.688789317208302609e+00
2.066950001353117461e+00
2.021103904101846371e+00
1.932419290035326087e+00
1.669003417953431212e+00
2.097067873048787057e+00
2.221751802074795279e+00
2.173809678204954299e+00
2.180571696331498721e+00
1.978117386955749790e+00
2.151245182328890060e+00
1.888293007475293495e+00
2.091786766103051143e+00
2.036425145663284475e+00
1.558103370424938960e+00
1.663674293713928165e+00
2.036587675918831941e+00
1.804844005647270100e+00
1.461011930940001369e+00
1.818075403214511443e+00
1.964003581764979245e+00
1.406682074443714736e+00
1.772399180325296530e+00
1.778769108201492477e+00
2.115925375267901920e+00
1.917350065371304479e+00
1.684723373951129810e+00
2.199948316547365224e+00
1.581060221122422949e+00
1.878180516817295365e+00
2.025928368205649477e+00
1.954758367839041666e+00
1.975347144918184306e+00
1.739821250235668693e+00
1.882503451979741671e+00
1.632406131970319807e+00
1.892670337765599120e+00
1.770796208191075971e+00
2.088125168271140808e+00
1.674520515067528637e+00
1.842389847587026175e+00
2.122441479581145263e+00
2.171202005890467746e+00
1.880483773321091512e+00
1.770128759735001056e+00
2.184017432995229768e+00
1.825453466543752290e+00
1.887244878922027524e+00
1.611424794891475720e+00
1.905587744137848816e+00
1.955374521867671689e+00
1.785672817293561643e+00
1.795286977959324570e+00
2.062913817529408611e+00
1.631368647475068823e+00
2.081090039980640682e+00
1.570920355840695670e+00
1.404260453495321803e+00
1.726996092257466309e+00
1.910200041528371084e+00
1.953666945195431159e+00
1.935636916574930311e+00
1.936058198175759637e+00
1.799920296578430445e+00
2.209017109606129736e+00
1.899435509631300922e+00
2.182875625915462248e+00
2.278685084398488048e+00
1.960757922668649567e+00
1.910911395772904919e+00
1.359547880818724686e+00
2.115700616413403790e+00
1.690451033749865495e+00
1.978207385185200229e+00
2.093223690154716987e+00
2.234167294821443051e+00
2.190607968960184504e+00
1.950333346480743302e+00
1.749016830927566879e+00
1.921580038198996698e+00
1.744319329056610579e+00
1.982196198223125316e+00
2.130414099948848339e+00
1.652591535703686665e+00
1.907020081325037975e+00
2.029284742525685470e+00
2.015367931561994119e+00
2.314017695531089380e+00
1.653081244295853569e+00
2.024480808363488649e+00
1.744486999985578768e+00
1.683549180413115076e+00
1.804346641869162715e+00
1.916249323536581839e+00
2.000425767500114471e+00
1.690515154916781171e+00
1.729838140418829662e+00
1.887378396840304617e+00
2.071486121212762210e+00
1.923231347576463079e+00
1.601220453968749124e+00
2.217327109044138211e+00
1.556208463464454850e+00
2.006949100255658092e+00
2.039600937151058169e+00
1.868081676402308711e+00
1.917744420604014177e+00
1.994871335264714274e+00
2.042346925362910071e+00
1.695116037081234373e+00
1.970854338333815292e+00
1.918834725902802685e+00
1.888678389096501542e+00
1.868299980301112884e+00
1.899068377312500555e+00
1.845810870910659096e+00
1.928984166255583999e+00
1.707699320848335089e+00
2.084284574729618811e+00
2.025244815861847680e+00
1.815834987576372184e+00
1.678057964754642306e+00
1.858709552850022817e+00
1.862768929918111604e+00
1.858793605422978334e+00
2.056053243702261391e+00
1.548064218461344677e+00
1.605598893282013773e+00
1.760838331467414530e+00
1.680397634209226831e+00
1.895497130339206748e+00
1.845113437080041940e+00
1.685595880444048733e+00
1.439884960858488938e+00
2.030722098587594893e+00
1.868409026642187776e+00
1.752541141706405403e+00
1.585432007733741600e+00
1.968378872156211212e+00
1.467612594651541258e+00
2.033705820721043445e+00
2.350994843728394734e+00
1.765287105392435496e+00
2.060295293483934476e+00
2.090700178081495331e+00
1.687205646840234108e+00
2.150666467859021491e+00
1.889124928948168192e+00
1.917054789314056595e+00
1.717273879774818157e+00
1.907512177412194587e+00
1.954901595980541362e+00
2.014081030781420534e+00
1.505389449173098804e+00
1.927476591129266614e+00
2.021597524378456523e+00
1.632639322198956799e+00
1.791440193874909603e+00
1.761918713586178686e+00
2.247871042737896730e+00
1.625071246606092146e+00
1.927377090615485900e+00
2.056232763539024511e+00
1.687600310019121697e+00
1.816575346958677617e+00
2.341491168909538789e+00
2.269606842463667729e+00
1.878717906199435905e+00
1.788665424318004904e+00
1.885530942493498063e+00
1.933800362278604190e+00
1.629902825233819241e+00
1.739298313929709572e+00
1.926391024889616554e+00
1.847506804266169089e+00
2.000913123578780262e+00
2.043428189697975572e+00
1.868482372747723996e+00
1.472006738348028421e+00
2.081700220374246957e+00
2.298976877386447182e+00
1.992323215983263118e+00
2.024523737269388501e+00
1.754612371390223080e+00
2.140016721537842947e+00
1.735815813485130032e+00
2.005895886867979705e+00
1.875986110163113230e+00
2.387141717123858253e+00
1.839428145242424151e+00
2.420711816063818578e+00
1.677292041424020663e+00
1.857964042930074111e+00
2.056891884125588987e+00
1.764587700671576220e+00
2.169468655526208600e+00
1.714787565281505222e+00
1.908602863643347414e+00
1.828928966156818881e+00
1.944951568588878077e+00
1.697012857143678444e+00
1.381182420205947725e+00
2.114382507535516709e+00
1.392813644775015902e+00
2.371188532014734118e+00
1.708188486718573040e+00
2.166967771248019758e+00
1.923477999032716212e+00
1.811208931752817941e+00
1.785339074619852973e+00
2.039408573386612300e+00
1.697645622757863793e+00
1.996075451756623931e+00
1.795673438510052344e+00
1.870543820521911593e+00
2.003915510939058731e+00
1.771065968654242928e+00
1.664973232194664199e+00
1.949910348161887796e+00
1.905394190946847255e+00
1.868820742028180826e+00
2.102047136189771681e+00
1.651210433777834385e+00
1.774664440894348827e+00
2.489390972566894344e+00
1.873949479042874344e+00
1.930336734369607621e+00
1.545529027526926003e+00
2.188788465058101540e+00
1.704945412133373805e+00
1.712778939224561370e+00
1.682117251720230522e+00
2.250513999780736185e+00
2.177219759935250742e+00
1.729213801713866516e+00
2.162494035026898409e+00
2.181433521416928478e+00
1.853091811587890270e+00
1.503491932719528412e+00
1.872423114313026993e+00
1.652650915132989340e+00
1.965018938514681457e+00
1.855763531842093084e+00
1.813165988678299367e+00
1.901445493657613728e+00
1.902627725503428513e+00
1.593256066949844119e+00
2.050125949343331477e+00
2.188482137342321554e+00
1.702056368596174929e+00
2.296698519700952179e+00
1.906982640079480706e+00
1.957338923981708279e+00
1.792355650249932708e+00
2.007916020555848391e+00
1.942854413278451320e+00
2.487817241345375852e+00
1.857980492968966946e+00
1.907537493073275137e+00
2.132972434027164521e+00
1.797716612781051770e+00
2.219234292929179286e+00
1.979628541876243819e+00
1.689210516724860556e+00
2.125967117382244531e+00
2.070025140153590737e+00
1.722435367792970462e+00
1.789486957186793514e+00
1.700587986804341867e+00
2.165208507187360798e+00
1.918785241375592809e+00
1.914532459183967417e+00
2.077456078877811141e+00
2.050808301299898773e+00
2.271493810100221555e+00
1.742132911819136210e+00
1.687570095078935628e+00
1.920647433902867851e+00
1.909463738033522207e+00
1.900382997872206658e+00
1.791547532214350369e+00
1.799433868150836613e+00
2.213359758283232726e+00
2.075533927530133216e+00
1.961402990125327594e+00
2.157971236671669679e+00
2.108095641151256139e+00
1.608399588404906044e+00
1.782480255760649390e+00
2.148383293760254276e+00
2.129940201524466392e+00
2.100682979106130333e+00
2.187849705838071923e+00
1.896702590577934444e+00
2.079792176288567607e+00
1.831547338270451464e+00
1.802068617674942086e+00
1.976128272347344339e+00
2.128690689060461327e+00
1.515340675583457308e+00
1.954925662616822768e+00
1.661782125280587330e+00
2.033363070366764003e+00
1.970017446909885450e+00
1.795043225565706946e+00
1.805532317854473989e+00
1.811305894214841450e+00
1.988373583454408511e+00
1.909238930292274095e+00
1.524767047253442254e+00
2.213351914623055361e+00
2.173569471624727800e+00
1.651000178008686703e+00
2.249706992795180938e+00
1.909366843849764850e+00
2.282405892789529211e+00
2.160839531310696060e+00
1.937973660283886845e+00
1.650774669551323237e+00
1.668542756617818590e+00
2.044873857441801501e+00
2.236421918074593229e+00
1.831072958847738352e+00
1.798659233987136563e+00
2.129273157612324052e+00
2.092568963412345440e+00
1.889165949724635141e+00
1.822224083294838204e+00
1.859483177037333679e+00
1.726872588174199308e+00
1.699188020821599254e+00
1.944346847118324062e+00
1.973175103716748424e+00
1.803947591496827929e+00
2.237147528013423425e+00
1.898194777847984627e+00
1.898409049397006942e+00
1.824013461140632009e+00
1.954354269093692142e+00
2.040872052700351880e+00
1.743211020335190709e+00
2.262777331443933004e+00
1.790268272584643050e+00
2.438409661247677107e+00
2.018061471407548879e+00
1.916833289574071397e+00
1.754417146614088319e+00
2.298619358000301371e+00
1.822253152927138187e+00
1.677968967636594755e+00
2.031376504682166573e+00
1.765502294236843239e+00
1.835058361787363923e+00
2.094204251155196594e+00
1.901336304258184784e+00
2.221818975463357937e+00
2.041959785421382456e+00
2.129584472614885815e+00
1.877537024633915363e+00
1.916121667751544244e+00
1.884146072305385555e+00
1.389752700378811268e+00
2.455761251924318156e+00
1.957000286097587693e+00
1.869471326009078727e+00
1.619908906284646122e+00
1.779879247794676544e+00
1.868646287446127818e+00
2.030736017933987281e+00
1.699033247415211223e+00
1.705324532484061573e+00
1.922926048303977176e+00
2.090581899234778884e+00
1.843045380601315397e+00
1.990471694905512789e+00
1.776753052166378799e+00
1.786084340089932887e+00
2.139927781982617461e+00
1.931578196585349128e+00
1.573003074540546331e+00
2.189348672660786477e+00
2.110173633256937631e+00
1.833210200809948676e+00
1.770625074422683687e+00
1.997010132932704796e+00
2.320170654493088236e+00
1.996599701834839369e+00
1.878540267992554469e+00
2.114151535577959873e+00
2.070694139753791685e+00
1.786339572402218190e+00
1.795468858037069682e+00
1.911781925327895371e+00
2.056778179997184264e+00
2.283551185956222973e+00
2.141762359524069570e+00
1.586145310630451721e+00
2.063489170646963800e+00
2.473891550065602463e+00
1.958462520167606469e+00
1.880121774564965431e+00
2.033657982090264049e+00
1.684545681804255679e+00
1.888727794615238320e+00
1.875524265000262369e+00
1.754323735127240269e+00
1.920127071068181701e+00
1.850218204225659191e+00
2.158387835632961771e+00
1.820498144593438283e+00
1.841923576076904379e+00
1.772408184845980283e+00
1.684314900006101734e+00
1.675331062919517722e+00
1.742931808906548863e+00
1.760522703866555405e+00
1.675294585348789722e+00
1.872872863790222997e+00
1.542741825335382400e+00
1.739417939244180644e+00
1.618948346658046100e+00
1.622551744407543017e+00
1.894847333641701992e+00
2.069206796331549469e+00
1.539063859078958263e+00
2.055378671009252756e+00
1.600680288442611676e+00
1.614037812872012756e+00
1.817868960916594334e+00
2.193980479761915348e+00
1.795671491347876847e+00
1.794951531479537454e+00
1.859155763070697409e+00
2.318949851019923347e+00
1.809000807734915117e+00
1.719611979485200504e+00
1.954225904220233012e+00
1.800441313935947418e+00
2.010566900862119866e+00
1.760629864825378421e+00
1.636737115911596652e+00
1.863763956808260236e+00
1.891541795528141501e+00
1.741447324253019513e+00
2.094306208592780383e+00
1.867636766352437361e+00
1.780634446690289474e+00
2.095568698496673044e+00
2.007812064292806564e+00
1.776637249767155868e+00
2.032418084938678593e+00
1.976179729650161976e+00
2.066015870262240206e+00
1.826870814055934655e+00
1.958828856369308591e+00
1.914778595293226360e+00
1.997543295039946987e+00
2.132957388023449141e+00
1.990634904954091899e+00
1.801919978468146333e+00
1.754898956911598251e+00
1.859997090711432932e+00
1.728646638001165581e+00
1.671498677183577586e+00
1.911392682533715304e+00
1.965541489326529501e+00
2.339143415137523885e+00
2.316728874292236284e+00
1.939060761650009512e+00
1.771989725204188737e+00
2.291782996945786799e+00
1.878941239833092469e+00
1.547779727949022854e+00
1.741534776396230999e+00
2.097264211299136871e+00
1.712145362470720134e+00
2.435631060491194155e+00
1.765026772719494597e+00
1.715473090267565670e+00
1.944751312250447839e+00
1.878532997432916352e+00
1.711266800188289139e+00
1.742485879780828917e+00
1.873524759406485662e+00
1.902111716445251011e+00
1.861314270315837183e+00
1.774896948339640845e+00
1.808518998076987350e+00
1.759778577064691873e+00
1.842842652204737641e+00
1.879134056023883614e+00
1.729629084669975336e+00
1.567099872404403627e+00
2.020617949677930181e+00
2.024327690340343100e+00
1.863499291846997918e+00
1.683382035954016365e+00
1.540520516819679164e+00
1.563310247854648338e+00
2.016490266870035075e+00
1.926700796351599632e+00
1.693517063763359864e+00
1.993897995883691321e+00
1.978370396864995051e+00
1.993383717192704019e+00
1.598475524573903739e+00
2.236332257539508372e+00
2.003351482103975290e+00
2.065454088635763519e+00
2.106747207645038866e+00
1.649983960376301795e+00
1.647735896138620149e+00
1.711760518891952243e+00
2.164953508960104411e+00
1.852386442219144280e+00
1.728202663679773154e+00
2.252876638844109713e+00
1.983178231910502687e+00
1.917355286712457252e+00
1.966254448775684560e+00
1.954642934227486473e+00
1.809268708704850681e+00
1.531990073022702514e+00
2.015789559451257595e+00
1.952360468822439188e+00
2.140288550506805443e+00
2.229626792964769955e+00
1.890297484694281049e+00
1.590844367130370696e+00
2.101628123544750704e+00
2.171199700859234749e+00
1.929335928866050320e+00
1.689393512036314160e+00
2.015154414236373093e+00
1.877513851036153758e+00
1.955550066838142476e+00
1.675309972717352824e+00
1.923221089937780404e+00
1.968048775253809834e+00
1.994605695925909083e+00
1.976620918128786375e+00
1.975473166210546028e+00
2.076866565516014784e+00
2.091095666454636515e+00
1.619123266246481174e+00
1.562520438535955014e+00
1.827571372140702533e+00
1.723397475368022125e+00
1.698431098069130396e+00
1.922926938082982984e+00
2.039731485252276766e+00
2.150596084670322039e+00
1.833004229268889951e+00
1.607428239513915891e+00
2.160745488029225836e+00
2.122795786175851074e+00
2.129826018892259309e+00
1.617226344254045323e+00
1.782534327134772223e+00
2.016640193109763057e+00
2.015020470017472753e+00
2.065957058982647254e+00
2.068892455152089749e+00
1.795075555782288612e+00
1.735487620798299435e+00
1.916809574558040019e+00
1.660031392742588263e+00
1.750580833009925064e+00
1.677036354140377439e+00
1.906396849267197435e+00
1.662578166388045231e+00
2.019267539871339778e+00
2.216951966460902756e+00
2.132599570817109047e+00
1.835669132506188683e+00
1.739677484384193340e+00
1.860713754201583470e+00
1.996829678700212884e+00
1.916246468938203495e+00
2.071707578147031548e+00
1.677691086705238588e+00
1.945847018053050714e+00
2.306648021009823690e+00
1.993448508991513268e+00
2.227939553075769297e+00
1.777786462993171002e+00
1.731030904769075951e+00
1.708616390309474875e+00
2.172708982976805814e+00
1.596595406164013298e+00
1.555393476158576149e+00
1.994807046290528518e+00
2.036968011884914720e+00
2.078792364999356490e+00
1.622102584384416124e+00
2.114428206739562555e+00
1.948594784390736745e+00
1.935412034256684510e+00
1.996026011577565873e+00
1.749102972615666607e+00
1.850408242561880412e+00
1.912443430420825985e+00
1.985689813496384959e+00
2.059738900750673896e+00
2.166668553371350558e+00
1.944358865932056757e+00
1.622273928813106281e+00
1.979790485483094109e+00
1.753920826774847397e+00
2.044201216643201313e+00
1.740489921707719212e+00
1.642480162058445048e+00
1.778259321540146765e+00
1.880855557507559839e+00
1.873882996880303242e+00
1.999785783311655241e+00
1.377309403918657749e+00
2.036281015929474414e+00
1.894981770935858068e+00
1.509456110939484619e+00
1.542743521701012366e+00
1.697594778659244685e+00
2.063397165603648276e+00
1.980160408772690284e+00
2.128182528316156397e+00
2.090143043630075859e+00
2.028639203799406765e+00
2.134631650180041973e+00
1.723513826403853644e+00
2.046134228863696780e+00
2.167263577309799238e+00
2.203821435295376663e+00
1.863377457707741769e+00
1.909401511531638729e+00
1.629766727063206355e+00
2.084554973215317020e+00
1.702270198135738655e+00
1.845860482125659230e+00
2.240194818783303621e+00
2.070051152765541858e+00
1.932332600075103324e+00
2.041341470483603260e+00
1.911491808324346620e+00
2.187888038402693525e+00
1.884255361468779810e+00
1.951494363992181125e+00
1.798132921459842937e+00
1.864626642672048140e+00
1.948428850651905408e+00
1.529493445131849594e+00
1.891843387843655799e+00
1.988768385024783036e+00
2.118594237151695925e+00
1.717233564915281452e+00
1.638936135537486960e+00
1.967794012593027331e+00
1.718983596286727256e+00
2.166953221221165737e+00
1.732487966663746937e+00
1.840356726706003032e+00
1.731068430260803481e+00
1.922826439374796026e+00
1.740422700616610197e+00
2.217718975612797738e+00
1.931811303292345405e+00
2.127454228159555427e+00
1.932010403876010640e+00
1.938570487295960598e+00
2.005241776629445916e+00
1.618472269394673591e+00
1.794092341811331703e+00
2.042627476073566761e+00
1.595740123414954637e+00
2.162379725793763363e+00
1.922372244220783788e+00
1.849851843027148668e+00
1.801135183211829416e+00
2.145628689718082960e+00
1.808044055736084177e+00
1.736710308975727202e+00
1.736682018544123407e+00
2.255991623652559230e+00
1.783209096900425061e+00
2.140605208938317183e+00
1.813586191137634529e+00
2.049867084695067287e+00
1.785452200767592368e+00
1.807922100628644335e+00
1.800417555665621672e+00
1.931142808032748182e+00
2.076059410040498321e+00
1.665278639018984874e+00
2.091801332315489592e+00
1.627446796134351059e+00
1.899324219585849738e+00
1.943176847150122066e+00
2.001115877710652136e+00
1.673034842179658144e+00
1.989343544729141877e+00
2.228743396194838855e+00
1.951867953989136595e+00
1.802142763958793914e+00
1.923241392625765211e+00
2.183218011296669925e+00
1.762127390842268326e+00
2.136829506388633337e+00
1.711469856582097826e+00
1.883633528149318836e+00
1.792351144149160191e+00
2.392671932909334220e+00
1.801941239864069733e+00
2.079921086023854837e+00
2.180340167022265074e+00
2.124092793823169512e+00
1.563248118906319206e+00
1.854130229076397685e+00
2.074403503243324565e+00
2.072248169739621559e+00
1.648102875076270735e+00
2.050222392271531469e+00
1.754459787887370226e+00
2.315932854262069185e+00
1.811269006949196791e+00
1.718622137380503512e+00
2.227012276210913022e+00
1.734293983237012116e+00
1.851250225935401561e+00
1.832411476219208080e+00
2.090829487818463228e+00
1.877419017757424813e+00
2.330032198761102347e+00
2.099562684273300395e+00
2.008876372359419182e+00
2.245172391350747532e+00
1.830392864349225102e+00
1.917780141336929756e+00
2.005806790812833640e+00
1.776380747657718695e+00
1.798877951128862840e+00
1.871249386735303943e+00
2.000634239706768014e+00
2.027966357675528464e+00
1.852945524440444913e+00
1.875500672485157505e+00
1.999742606891665719e+00
1.782458451012387313e+00
1.818704542859244322e+00
2.109838310093818059e+00
2.242575685565672661e+00
1.699133941312432894e+00
2.104797357703366512e+00
1.725848711043198591e+00
1.833969891007745767e+00
1.818750628576111028e+00
1.912437193029769222e+00
1.981751695838718907e+00
2.064949714532287484e+00
1.799892380413998350e+00
1.569436349749045112e+00
1.798175966734761211e+00
1.953971250408436777e+00
2.088468366407605803e+00
1.898396753847333862e+00
1.804569705980001659e+00
1.562604076298946376e+00
1.717603253937299845e+00
2.251412159198304064e+00
2.087541659959801787e+00
1.856792447767240395e+00
1.925190356353518872e+00
1.791696635707149987e+00
1.709302977795355227e+00
2.123746573801325255e+00
1.802134973740269652e+00
2.141201266684845894e+00
1.924376734939881262e+00
2.126203032965856998e+00
2.088583305794616152e+00
2.151301110930898375e+00
1.684783253761931388e+00
2.415098331911790019e+00
2.438458863598536031e+00
1.994947013972983463e+00
1.944155303802673318e+00
2.020412923608495337e+00
1.773337615690857128e+00
1.973654502666153165e+00
1.906962740705941961e+00
2.120140068577965220e+00
1.845501703191286369e+00
1.758937509831296486e+00
1.849484706552855240e+00
1.750989510603376820e+00
1.945400506046361278e+00
1.918483341423013355e+00
1.845301845302356192e+00
2.017595994530081427e+00
1.863728068101841107e+00
2.068188306293812229e+00
1.963578157757416287e+00
2.149782892490945674e+00
1.760637272030848299e+00
1.939035345479985128e+00
2.036313767135570441e+00
1.879533414380114120e+00
2.054233029856443071e+00
2.058125763034253097e+00
2.202073444293716875e+00
1.998878385653220846e+00
2.312688918100835433e+00
2.243323914740589231e+00
1.736435698730664834e+00
1.867582802221261939e+00
1.599614076476298719e+00
1.669218989974497358e+00
2.201152719305875749e+00
2.007036386204899436e+00
1.878104678757041679e+00
1.642389275571321194e+00
2.084058365443971272e+00
1.916000071716969622e+00
1.871975621892357777e+00
1.754280097226287749e+00
2.004431022483776914e+00
2.255359405188803734e+00
1.777089997231511287e+00
1.727890542634970439e+00
1.443462324793346463e+00
1.985113718061108923e+00
1.843121069969339221e+00
1.919412595569979896e+00
1.766174939625669182e+00
2.047315026587013698e+00
1.654504209481560295e+00
2.020292586247749878e+00
1.833041551180984108e+00
2.161457343621707938e+00
1.798543121013042922e+00
1.569768809267313658e+00
1.700706854704627125e+00
1.705073597416990605e+00
1.874007617413411042e+00
1.886184046036077477e+00
2.067196981768700592e+00
2.120491764875387375e+00
1.590791813215788775e+00
1.683426782674362077e+00
1.800434370861222044e+00
1.651553965347755559e+00
1.613062198646690648e+00
1.921885315591111976e+00
1.808614323541370306e+00
1.676733523489220223e+00
1.906908029101684887e+00
1.871600539283359455e+00
1.791986504806729386e+00
1.766888745076924838e+00
2.151014250207673228e+00
1.838728149355122188e+00
1.673087645881695673e+00
1.723032936181351671e+00
1.563900314193630070e+00
1.902407753676779167e+00
1.828705024462865314e+00
1.880141856996426331e+00
2.032769992000143411e+00
2.042445997368581789e+00
1.799852136674014336e+00
1.961002880787178881e+00
2.072779166543342821e+00
1.865048185916814205e+00
1.955056832708171211e+00
1.885848153197596355e+00
1.584033317211043679e+00
1.781581034046292311e+00
2.039559856497330959e+00
1.801184288885844698e+00
1.774951964125877302e+00
1.822805087977500849e+00
1.890679807080700270e+00
1.741999284212924159e+00
2.094726024659902652e+00
2.084086316778297476e+00
1.950786034022917281e+00
1.706822792571759395e+00
1.701991090706737930e+00
1.783031402018944167e+00
2.023817157178819048e+00
1.991925057537668575e+00
2.100244627084602467e+00
2.129202358732205091e+00
2.050017643545960055e+00
1.832949556547142311e+00
1.783919284683004314e+00
1.677754298404962485e+00
2.171863651573252785e+00
2.082376741167878187e+00
1.864181442918672493e+00
1.892562099234600614e+00
1.740939272826808715e+00
1.685969283475140301e+00
1.795177545568982680e+00
2.076754529028918217e+00
1.638966947430482657e+00
2.094243824784448371e+00
1.615343494143054892e+00
1.986975647018523139e+00
1.497161726413332339e+00
1.995014578441041575e+00
1.792273502287607290e+00
1.881182317743416377e+00
1.997674092405701707e+00
1.826561183944876987e+00
1.863242326687493788e+00
2.218412484058545520e+00
1.948805741795414770e+00
1.523604837197609418e+00
1.480046215923862096e+00
1.983591302062230444e+00
2.124947013715357880e+00
1.936869754643695485e+00
1.562876741012118487e+00
1.831886633994264324e+00
1.916729965309692973e+00
1.680954946491584945e+00
1.920298800710548592e+00
1.816785719356219131e+00
1.544872328449106602e+00
2.294987880475195308e+00
1.957598727523810034e+00
1.615128921134664886e+00
[truncated: 16,400,001 more chars]
