# Supplementary material for: Unraveling the optical shape of snow
Source: Nat Commun. 2023 Jul 7;14:3955. doi: 10.1038/s41467-023-39671-3 (PMC10329009; doi:10.1038/s41467-023-39671-3)
Supplement: Supplementary file 3 — Source Data [file 41467_2023_39671_MOESM3_ESM.zip › fig_s1/gg_violinplot_400-1400nm.dat]

6.036371658447485800e-01
5.636104161682141678e-01
4.421461736627648742e-01
5.860929263166061443e-01
6.603386534507076355e-01
6.759346670975743265e-01
5.806727130386086788e-01
5.665899457548568829e-01
5.872883440935201538e-01
5.960485693424495413e-01
5.733003055034064932e-01
5.659103878979288016e-01
5.270615549714298131e-01
5.613043930544392435e-01
6.596028479410982470e-01
6.429535500923890812e-01
5.568028286121160519e-01
5.134521105212654923e-01
5.755828111641733136e-01
6.222252041381313159e-01
6.212399121824960790e-01
5.313033718137145645e-01
5.408244796099104246e-01
6.710902017801454456e-01
6.137964164330860228e-01
5.107781952135717063e-01
5.969255824521524367e-01
6.345475268252844803e-01
5.423177364774932618e-01
5.845024774839830961e-01
6.269289613433288721e-01
6.167916202002170500e-01
6.459061146536658748e-01
6.026152135696933865e-01
4.743820063290447031e-01
5.580028532520187046e-01
6.215146243162859019e-01
5.792964408292984313e-01
5.682077449522564550e-01
6.279978266509552709e-01
5.302693693643132367e-01
5.695900773302101650e-01
6.169088986728166191e-01
6.461021663740396104e-01
6.228523483879215838e-01
5.913595976611836225e-01
5.402440325580015745e-01
5.635757361865352255e-01
5.668163755262425330e-01
6.703761475572934669e-01
5.660705634551216336e-01
6.038793648311815421e-01
6.155942558983558133e-01
6.358086123812879409e-01
5.790071343060838593e-01
5.439180029173203978e-01
6.277648708045520110e-01
5.796484777781378828e-01
6.064325148587239589e-01
5.051665101737385921e-01
6.274734472316447764e-01
6.421223342685287161e-01
5.659475014752743949e-01
6.026851161908324261e-01
6.423843802633548705e-01
5.212881233334122344e-01
6.070124027785945842e-01
5.601699541785091219e-01
6.340738777161194495e-01
5.880549651616622242e-01
5.132115539109320945e-01
5.351037654362907903e-01
5.104518425560977679e-01
5.299285724338614889e-01
5.749564752586311389e-01
5.898892262367547712e-01
5.964132687996563931e-01
6.190419202551684652e-01
5.817460077714183830e-01
6.103291117461461246e-01
4.566529190554663442e-01
6.512895456668827965e-01
5.994120407638965364e-01
6.211410550018006127e-01
5.698229040953743940e-01
5.765981602461527356e-01
5.916362023747623322e-01
5.826106571217340990e-01
6.055474412111759852e-01
5.572906089492112303e-01
6.428733956435004337e-01
5.636390846017560463e-01
6.150740728428253368e-01
5.928362352514888745e-01
6.629782004765660819e-01
5.605052476042542420e-01
6.468660958424072849e-01
6.423529214843344270e-01
5.983075838074913833e-01
6.057299466903790508e-01
5.739171872943256147e-01
5.998523186153723596e-01
6.038277079675167247e-01
5.746347056350202820e-01
5.660418037100678479e-01
5.927054302094139082e-01
5.549724986746804589e-01
5.635081767009674225e-01
5.671795549710743067e-01
5.602074002294564758e-01
6.452405390307097699e-01
5.931151621456660639e-01
5.915416112995601772e-01
5.359505175026375579e-01
5.688409315878963923e-01
5.816377246552327795e-01
5.807522275655019328e-01
6.237064311826097107e-01
5.916266410296557865e-01
5.432872181450022486e-01
4.722606484967023510e-01
5.992336555187383063e-01
5.202036018617931523e-01
5.977175120770021888e-01
6.733020750457552328e-01
5.961435317118722876e-01
5.981918037588542791e-01
6.121143243723627947e-01
6.243817570267288231e-01
6.448371952090037329e-01
5.797041223543255573e-01
6.099616675043607605e-01
5.852529292613930512e-01
5.412676836342189546e-01
5.748271253213395049e-01
5.862467535015005726e-01
6.087356832786596783e-01
5.912897466194320106e-01
5.767222971159529088e-01
6.006988615332735648e-01
5.840837716044986472e-01
5.800206536557483972e-01
5.996782005673690907e-01
6.159393020342962544e-01
4.990323771885468718e-01
6.475156513424582538e-01
6.331566345250740913e-01
6.162418017708921614e-01
5.938791045967271032e-01
5.574158808865992132e-01
6.158901210382736746e-01
5.484884583510493128e-01
6.034141750019856865e-01
4.635211823022351574e-01
5.657638141180385549e-01
5.982953884108356268e-01
6.424339016693444426e-01
6.208904598248403683e-01
5.753295176691970436e-01
6.504418272574874482e-01
5.962210663630473917e-01
5.957236929797310454e-01
6.366503555898177513e-01
6.110188727463630176e-01
5.522656731859092449e-01
6.329715649130016608e-01
6.217332687745849018e-01
5.139120679760716959e-01
6.740382446650154957e-01
5.959337509067368366e-01
6.085905950872881887e-01
5.387767707084394342e-01
6.380536493735416981e-01
5.753692637837658497e-01
5.799047341567190594e-01
5.590129176434184277e-01
6.397094033131439650e-01
6.016149384380361509e-01
6.326524636500987508e-01
6.176026482640066817e-01
5.626497232857925468e-01
5.290261648327770905e-01
5.606864994353096820e-01
5.590066497141612523e-01
5.495831950045728664e-01
5.670491346349693096e-01
6.305728828980963208e-01
6.074623961287943796e-01
5.281040874720650535e-01
6.613326851919899552e-01
5.830295604224609018e-01
5.596099292255384272e-01
5.932859831798351635e-01
5.810202015401023656e-01
4.958947207858038775e-01
6.767447318410427792e-01
5.533427502553045496e-01
6.317379102967035642e-01
6.540695079202085704e-01
5.767612645842926655e-01
5.879903298908963905e-01
6.532356281271389786e-01
5.514871138819974483e-01
5.678411034245088862e-01
5.883985830232858483e-01
6.147932161416469476e-01
5.758542596843421180e-01
5.543075287643965954e-01
6.327492128663601001e-01
5.744979590822756332e-01
5.778087891084136007e-01
5.365727585042503467e-01
6.767972281778270593e-01
6.013452892983868203e-01
5.608483305640118433e-01
6.191423288227644317e-01
6.128278788366522400e-01
6.084794038492515877e-01
6.109791407650140282e-01
5.464269798516310228e-01
5.953670586720202218e-01
5.596740362355496767e-01
5.851133408169391092e-01
5.848576897443711342e-01
5.334950173272008378e-01
6.260339809136182820e-01
6.402359040384910660e-01
5.930785966714099411e-01
6.086253483100347861e-01
5.411366242227070300e-01
5.961252839128812209e-01
6.554906001287429396e-01
5.642379784893098993e-01
6.086522909715714746e-01
5.775178220238088578e-01
5.476846798176986386e-01
4.970554325948453034e-01
6.472233145266447218e-01
5.701264412784999847e-01
6.309458854616212253e-01
6.153032585431106316e-01
5.746406052346479942e-01
6.111725135897254635e-01
5.674705853917124676e-01
6.264024131968621845e-01
5.958475719417016814e-01
6.295080141741726809e-01
5.304351320626057298e-01
5.297221121667365917e-01
6.564492146306004638e-01
6.442331253312920669e-01
6.156755327971538128e-01
6.408622174222813328e-01
6.195239801101339872e-01
5.630042210671499792e-01
6.663113062200176628e-01
6.805200100547446063e-01
5.557694196995750513e-01
6.576152045005675406e-01
6.291516318823091591e-01
5.789000263916006528e-01
5.142021293442049501e-01
6.070433238735788439e-01
6.071526233677745354e-01
6.050683219672772228e-01
5.726546093946851546e-01
5.530814573393985079e-01
5.613079427283016454e-01
5.923073740291486811e-01
5.595991499772093869e-01
6.363308181919573592e-01
5.126749822618041907e-01
5.811182238373945319e-01
5.691899763015605407e-01
5.886215809227359763e-01
6.092766953833148591e-01
5.691990007640499449e-01
5.740572035764190950e-01
4.704196552859299940e-01
6.048340346681935209e-01
6.011944586431479109e-01
6.560694981698582673e-01
5.919618612756439857e-01
6.030863186127197739e-01
6.537415999034831282e-01
5.089117842028405558e-01
5.124747540394851697e-01
5.836077251103550800e-01
5.608822104254354013e-01
5.460755167482533867e-01
6.210338421778854867e-01
6.394588225297612727e-01
5.138752662417980233e-01
6.145102353104764381e-01
5.689709087713832325e-01
5.596114313571187715e-01
5.626779993098616206e-01
6.076925497709119162e-01
6.074205922972586436e-01
5.988429291574832725e-01
6.019993295463021976e-01
5.321728244089549698e-01
5.532922464417238118e-01
5.899335561685556950e-01
6.310805203630884819e-01
5.703724986323519541e-01
5.611283975538456925e-01
5.115718495059941029e-01
5.830292693256508008e-01
6.406086355699365242e-01
5.309493853622910819e-01
6.110851265485890416e-01
6.478684014777944533e-01
6.133655195550942185e-01
5.906817238815635918e-01
5.691781418342505283e-01
6.559100492465150811e-01
6.237396481232306833e-01
5.752581862494856590e-01
5.752392121568382644e-01
5.640566829340021293e-01
5.524330052799718560e-01
5.758306357340110537e-01
6.098236695132361884e-01
4.893876821379106179e-01
5.446905621485053084e-01
5.966090281954745667e-01
5.010554577338263149e-01
5.799050868888491195e-01
6.193833240294170928e-01
5.998386652647762496e-01
5.086947420955474364e-01
6.084737910558730700e-01
5.462994163591896601e-01
5.387659018075747763e-01
5.687335074894064313e-01
5.990619103820575830e-01
6.081607204491410457e-01
6.054514167263098656e-01
5.926236023858906243e-01
5.670504295975877795e-01
6.082743434955228956e-01
5.436205227331958323e-01
5.973027680426892250e-01
6.020458295712887153e-01
5.939842041904457304e-01
6.532991234004696945e-01
5.498513180183586257e-01
5.122681297876678919e-01
6.455557146911290456e-01
5.934267162608640733e-01
5.019826372745906928e-01
5.190956695743675908e-01
5.631922760444665332e-01
5.643508010762948723e-01
5.738267641322596369e-01
6.013103379781051805e-01
5.450852925437132956e-01
5.860872177382605575e-01
6.147215595289603485e-01
5.183580020731797244e-01
6.194908245174115535e-01
6.129855586382728649e-01
6.339047545680076556e-01
5.518318908293923242e-01
6.513010979789084498e-01
5.742272680177407107e-01
4.877839853767892420e-01
6.106242349292567706e-01
5.983487210675019208e-01
6.387016268925604923e-01
5.609642672449379752e-01
6.384316431686556381e-01
5.867321055265899421e-01
6.309731268632473578e-01
6.408479019865104265e-01
5.467496731265735210e-01
6.109502834130093873e-01
5.644866465469186023e-01
5.922256232724567582e-01
6.426244323854498619e-01
6.427989396366389219e-01
5.449533376695270270e-01
6.168069315223234650e-01
5.897737929597941520e-01
6.202602950735898180e-01
5.786054986866731031e-01
5.874296308991996396e-01
5.870950946313120422e-01
6.217441676691690677e-01
6.193098295463722591e-01
6.238879543163825536e-01
6.114855723373686658e-01
6.211102515197093332e-01
6.270078098222928720e-01
5.944953883505686987e-01
6.191516221788228025e-01
6.150619255805026553e-01
6.142461114463767524e-01
5.542131111416450651e-01
6.071945766755162399e-01
5.972553055418923229e-01
6.054648529954440583e-01
5.932614218915264193e-01
6.110283152933568829e-01
6.380401363515526558e-01
6.084265387665518388e-01
5.869643298149613830e-01
5.648809913207817335e-01
5.438489674724316103e-01
6.425189783358906670e-01
5.671430514422686198e-01
6.165004594219709588e-01
5.939176747647336718e-01
6.218804937041326752e-01
5.987511964413891885e-01
6.201757376505208086e-01
5.627249509753645684e-01
6.219540863578849610e-01
5.938910400818055990e-01
5.426011712863059167e-01
6.394792434943616932e-01
5.725847424158722054e-01
6.154088587093231588e-01
6.170317269952613204e-01
5.686125880536355703e-01
5.977989154048370946e-01
5.815229763459272005e-01
6.148499819813317835e-01
5.816903560807726858e-01
6.103828424883763759e-01
5.718316369023325185e-01
6.056592289721260958e-01
5.471941427415929482e-01
5.759562270003404372e-01
6.297382175644974378e-01
6.053338044916282135e-01
5.469388717001812950e-01
5.512963041866014713e-01
5.599502552271388156e-01
5.985504641929402236e-01
5.924050367830328012e-01
6.554759802696763504e-01
6.268591500998567101e-01
6.005302910413669037e-01
4.867480337777767563e-01
5.423016534377067543e-01
5.596411453447134310e-01
5.967238145675894945e-01
6.051476803251198966e-01
5.555833073214518913e-01
6.375115045949626413e-01
6.292046456605544513e-01
6.596626806395917697e-01
6.104229188000229733e-01
6.715175060569662513e-01
6.281310404659203872e-01
6.262446154532641529e-01
5.622493135194903680e-01
6.508316034395809080e-01
6.140935561907956419e-01
5.768363305008988862e-01
6.062235085903954213e-01
6.144877343016610372e-01
6.424858129983621602e-01
6.389822041505385242e-01
5.912819018776991342e-01
6.302346723509884008e-01
6.243401258887827376e-01
6.336738272396793548e-01
6.112410198117398386e-01
6.120585234312438949e-01
6.033586833002829719e-01
5.538623019584685281e-01
6.259901700556738113e-01
5.938990769245541257e-01
6.301300616960845424e-01
6.366365050413842486e-01
5.988392816868395307e-01
6.602333755957744410e-01
5.276795864651724344e-01
6.646203818260705276e-01
5.875980693130306021e-01
6.003751721665453456e-01
6.425103582041760131e-01
6.065634702305504611e-01
6.112423293330441210e-01
5.860294198988722503e-01
6.086302571740072054e-01
6.335105572703333410e-01
6.508539565027722240e-01
6.225765674945151762e-01
5.482499815294151757e-01
6.549598077219269676e-01
5.309967611248709307e-01
6.341055224638360022e-01
6.388960671892466303e-01
5.825600110237992846e-01
6.226327910648484787e-01
6.065754150057496297e-01
5.407522236026078843e-01
5.983051836906032594e-01
6.631088171380389307e-01
6.363609680847170935e-01
5.401791162203133378e-01
5.950492641376212699e-01
6.010017952759345583e-01
5.316669055639173802e-01
5.522513434681004529e-01
5.810181644331449125e-01
6.146782744913350527e-01
5.863649722910551088e-01
5.742690190301781294e-01
5.964661927937733310e-01
5.916480167870502571e-01
5.957128359378527360e-01
6.504810215394505324e-01
5.781144489425635857e-01
4.917953339264030665e-01
6.040447916848981080e-01
6.012135373648122005e-01
6.025527754998502017e-01
6.348550209236285546e-01
5.711684683730520184e-01
6.015305231178086354e-01
5.901681170870478610e-01
6.613915562324876873e-01
5.640458157051604360e-01
5.450618621166569699e-01
5.792185223981650699e-01
6.059586661287628129e-01
5.343767511578083607e-01
5.572727810053901276e-01
5.799782007796580041e-01
6.751233759500490095e-01
5.837873717947652530e-01
6.288486191215318932e-01
4.159474205728387330e-01
5.822691484767912318e-01
6.515230217715465288e-01
6.131215800950218231e-01
5.561221608888788914e-01
6.459384082673095273e-01
4.727227098098789604e-01
6.444674784960358060e-01
5.697773121484602799e-01
6.501771956430046906e-01
5.991286129322278553e-01
5.745153951500598932e-01
5.896429354038914550e-01
5.647243688574303810e-01
5.204540964940209680e-01
5.457458134108283954e-01
6.331840359242271177e-01
5.393901290564568907e-01
6.239169129736249486e-01
5.889697747927824523e-01
5.693652372976468756e-01
5.546280918456263365e-01
5.518888695740591377e-01
5.361648872354869422e-01
5.342121556358360168e-01
5.717733361199345277e-01
5.636996300496206480e-01
5.335137324074239462e-01
6.644180531646816101e-01
6.075768712246524261e-01
5.511964950516974326e-01
5.806382590036442970e-01
5.277546307833078654e-01
6.415228635011717140e-01
5.975436725516088954e-01
6.003760106699322918e-01
6.023657157812265517e-01
5.916506164355905817e-01
4.899856136665989848e-01
6.375517509156520823e-01
5.631250834571774888e-01
6.038499662835388193e-01
5.997196848051427054e-01
6.285704942407892570e-01
5.882465484027732394e-01
5.250668014215433832e-01
6.276761613620491786e-01
5.967068584816515031e-01
6.445951776584128989e-01
5.826429806079604923e-01
5.295259333523935075e-01
6.418138908920885122e-01
5.726352287929612483e-01
6.298702084953051727e-01
6.097037141936556548e-01
5.119469073833822215e-01
5.836505070443092080e-01
5.463264452891815059e-01
6.808180235821266191e-01
5.163340228330726145e-01
6.130478633107691033e-01
5.609667306104613171e-01
5.813584837101696268e-01
5.985201415852090534e-01
5.989447160334639975e-01
5.483694528544247326e-01
5.787166671912822302e-01
6.304748898754550801e-01
6.251776964152231386e-01
5.488869233442732476e-01
5.109931368297457865e-01
5.763075061112931108e-01
5.124667779443583537e-01
6.310071703619499761e-01
5.935236440769762201e-01
5.892630175487836297e-01
5.566036231569597703e-01
6.550972642378865007e-01
5.701667172561832864e-01
6.216263699321326053e-01
5.353793220463167746e-01
6.147741830995362422e-01
6.078900671587970095e-01
6.474154229463631172e-01
5.322499886446879769e-01
7.113530021165191952e-01
6.058641546621112983e-01
6.338852794940061930e-01
6.019046631637744449e-01
6.276909624808829635e-01
4.793147141692073454e-01
5.937017778580168104e-01
6.322739127371503898e-01
6.004574889450318143e-01
5.632782069756328003e-01
5.949620599937899268e-01
6.683748734485164267e-01
5.730360900479982700e-01
5.962217581766832142e-01
6.118350122515598954e-01
6.157233718868315719e-01
5.740762651960820140e-01
5.878717996128641765e-01
6.345031860482286401e-01
6.161508024903454839e-01
6.906381885044248214e-01
5.646722669831746311e-01
6.199225436577531223e-01
6.070461313730979303e-01
6.138201247863259713e-01
5.242969181639500764e-01
6.637433134694962211e-01
5.374605627349258175e-01
5.713528046665903304e-01
5.633973030258813131e-01
6.645037539817467698e-01
5.805852595985492304e-01
6.056455019816853191e-01
5.420497116261046022e-01
6.200186846884092606e-01
6.474311670421808440e-01
5.447032963353125590e-01
6.157694665394302103e-01
5.919760718536569710e-01
5.698030401139411172e-01
6.179452369681439627e-01
6.360645088388814372e-01
5.225122404225683859e-01
6.415167959048463375e-01
5.976645092392961489e-01
6.189004642557884850e-01
5.343526490632058978e-01
6.118695476399471644e-01
5.702024573265053187e-01
6.359231528207045514e-01
4.998471584761856601e-01
6.040308161822313116e-01
6.269559720291987270e-01
5.501857500951086166e-01
5.461900940373167757e-01
6.009876096216726360e-01
6.148534039605489943e-01
5.758506068648203691e-01
5.684605626025958092e-01
6.134496383811800513e-01
5.683944373894234126e-01
6.476026059025118409e-01
6.099343044345669762e-01
6.214551655280478037e-01
5.899398781930358382e-01
6.005573766925369483e-01
5.765147577974742976e-01
6.466944644130835362e-01
5.944198131260346463e-01
5.378683905226533390e-01
5.231534275919975663e-01
6.484703065098413877e-01
5.107861920837352132e-01
6.115224184667091833e-01
6.007759459440423777e-01
6.187423855168293629e-01
6.052391412094220158e-01
5.557604479767367378e-01
6.081419296452053036e-01
5.826095627867564630e-01
5.369984270461501952e-01
6.478064568330083040e-01
6.286666825161049132e-01
5.266595130472648822e-01
6.351963550981525319e-01
5.821579403045680223e-01
5.903164715515938354e-01
5.112576475338985738e-01
6.199317045564690654e-01
6.059570584744871091e-01
6.285737941338553902e-01
5.949403884341983861e-01
6.196939069926969967e-01
6.328522800047792218e-01
4.977603606619334098e-01
6.722439531544224245e-01
5.106433609942808705e-01
6.161727941190802138e-01
6.085937747780885143e-01
5.510398883776972401e-01
6.647917123003522777e-01
5.522420634709233056e-01
6.277386254710723978e-01
6.236010114878655086e-01
6.266241105954443169e-01
5.993366214384946433e-01
5.901019077977613936e-01
5.615135525923773407e-01
6.222507864198436600e-01
5.979015319360708736e-01
5.728083053176582506e-01
5.753905852865803805e-01
6.046491602025179102e-01
5.994631067736009289e-01
6.485407559736402483e-01
5.787331283808635485e-01
6.104610047706866549e-01
6.595193594570964990e-01
6.366680179231688497e-01
5.308872809536880899e-01
5.939149807390529112e-01
5.669650524796130409e-01
6.321887100766707679e-01
6.234601842429230434e-01
4.979528403706972028e-01
5.385569250600528157e-01
5.610469896586621763e-01
5.950035745780746232e-01
5.602231156397291523e-01
5.214483632285618064e-01
6.002391601475255412e-01
5.839841937875185351e-01
6.101155982141417411e-01
5.527892080225536020e-01
6.273840256421745476e-01
6.480990957246735018e-01
5.617936973566544090e-01
6.627082080878552439e-01
5.982681805439021838e-01
5.223246987587731871e-01
5.678205017460273840e-01
5.593970189771551027e-01
4.746115842972089549e-01
6.084779391951150584e-01
6.001905403581525578e-01
6.239847301405267999e-01
6.113496973319143546e-01
5.485064818326261804e-01
5.937134170754951867e-01
5.797763357219327673e-01
5.653563819675688773e-01
6.329677829443500769e-01
6.168085121145094885e-01
5.900072933790887486e-01
6.138719494864069981e-01
6.180011154190157008e-01
6.176792299595861291e-01
5.851832917469562689e-01
5.196545095322850916e-01
5.840969090000254216e-01
5.648347342455120046e-01
5.781237104840964980e-01
5.859360479472967009e-01
6.536654464921318741e-01
5.589325849131810964e-01
5.595093317873671701e-01
5.282692542314142425e-01
5.597698652413537479e-01
6.261657255108847853e-01
6.089415015349368687e-01
6.329791332761636191e-01
6.139134040669611547e-01
5.499408755626402634e-01
6.318247137941285230e-01
5.427809818526592167e-01
6.162386695049035801e-01
5.779238227558501917e-01
5.862834676643490228e-01
6.271069812377316754e-01
5.113101462961614496e-01
6.852122017533001097e-01
6.292868702391354319e-01
5.664226832156811220e-01
6.053523826050997148e-01
5.815398006222031180e-01
6.027577156785064449e-01
5.963454031095514196e-01
6.134668696718730274e-01
5.636098499786936777e-01
6.107127684171947957e-01
6.110356739566611406e-01
5.012874641776099427e-01
5.958889605782096144e-01
5.915762955300589709e-01
6.417696662524547957e-01
5.772177359236416727e-01
6.110199851599230625e-01
5.547323246154213239e-01
5.354586101601620518e-01
6.329685001898144314e-01
5.315213748417366713e-01
5.676958882794909123e-01
6.233129408551287831e-01
5.670344123541624093e-01
6.030305543870786433e-01
5.939270735604523788e-01
5.100908766657463733e-01
6.261875715953869603e-01
6.630390607297561578e-01
6.694544369140636997e-01
5.318122946425214437e-01
5.945753326703120401e-01
6.334484332005527740e-01
4.448048042349275200e-01
5.991976356964543449e-01
4.219917182873652584e-01
5.864663612216173272e-01
5.371734238977466935e-01
5.317987209033141482e-01
5.780735420328644292e-01
6.072772189721458158e-01
6.043407954971018459e-01
4.788951048173848424e-01
6.490547556174351973e-01
5.415459849292827421e-01
5.529426519991268441e-01
6.592041914251293155e-01
5.910640129107160856e-01
5.505654126657741898e-01
5.942591969341223246e-01
5.664849832089081660e-01
6.031070152768183146e-01
6.135490565200713009e-01
5.939630714349658502e-01
5.277636312375117988e-01
5.599454756958384127e-01
5.344357168490346810e-01
5.501038893569660804e-01
6.415302881905033949e-01
5.806035934066562376e-01
6.208502759616414401e-01
5.963537869937871605e-01
5.773522220297715446e-01
5.779278984728493107e-01
4.606062286832557362e-01
6.444120986493839798e-01
6.360792003203942224e-01
5.542906385230248478e-01
5.882727996058103592e-01
6.619043517011815592e-01
5.328549232647239453e-01
5.395579062194387765e-01
5.946643809966192240e-01
5.893504893069140271e-01
6.472861957284674617e-01
6.177768180399306752e-01
5.785815530454238020e-01
5.956710003477416748e-01
6.429905262003636768e-01
5.721055265040837501e-01
5.911538855779534529e-01
6.426288303894971410e-01
5.653340231250026937e-01
5.411671630406342803e-01
5.736483658557149923e-01
5.084403353772333212e-01
5.391260550310321698e-01
6.214839110922643073e-01
5.524003003012789570e-01
6.038357671446135111e-01
6.171403327112613413e-01
5.569202384235385495e-01
5.254892739936976032e-01
5.567896585969850376e-01
6.516339154407857492e-01
4.788340209467706332e-01
5.322285865555659301e-01
4.773556217934433743e-01
6.151187104386653948e-01
5.288010887999261556e-01
6.001291053849030499e-01
5.722167472024293211e-01
6.306307441826011218e-01
6.236181913253637799e-01
5.988266438535343461e-01
5.962053411576644368e-01
5.980831063630960287e-01
5.808534912849228071e-01
6.072354207523765757e-01
6.010848497392290435e-01
5.124840865456870009e-01
6.024828757722918704e-01
5.371901806516130584e-01
5.018117686443011038e-01
4.923284013006431481e-01
5.044638850974941802e-01
6.020648076278715122e-01
5.505934321385483887e-01
5.704753469245420483e-01
5.442017069135591800e-01
5.893217472614735719e-01
5.542340768573863485e-01
6.526676224828900086e-01
5.712130711951172168e-01
5.482756125388523749e-01
6.246117186384958497e-01
6.130764466201209517e-01
5.775011324739178775e-01
5.525006209960614534e-01
6.086868007454933061e-01
5.725834750590070854e-01
5.838535628905539010e-01
5.236299537470316956e-01
6.184137681339921810e-01
6.525242530365304994e-01
6.249122000733672300e-01
6.131846308133703793e-01
6.017779980431128273e-01
5.826047367849063185e-01
5.936676827064266693e-01
6.269809398601471351e-01
6.317315795190699967e-01
5.925726961944994819e-01
6.270659246439991286e-01
6.682271329326979759e-01
5.783416447251117365e-01
6.101255282917743550e-01
5.680747502576082297e-01
6.286434530300999413e-01
5.921579919916153401e-01
5.791303053340655094e-01
5.650007026958724365e-01
5.963542977031723868e-01
5.652426929653209253e-01
5.591438486037649813e-01
6.288968704875093074e-01
5.558295024348105517e-01
5.861631823586824774e-01
5.911242141540149486e-01
5.092980248254679321e-01
5.893768424187983967e-01
6.176305195684876903e-01
5.425032276867997050e-01
5.335963760579682802e-01
5.747177661038519458e-01
5.665246094352653916e-01
4.388406758008818187e-01
6.449709884725056686e-01
6.024265095019063487e-01
6.470706491368032331e-01
6.372709482740606113e-01
5.791983559679942939e-01
5.865645413087618998e-01
6.484491427832757005e-01
6.213204897202144750e-01
5.968751782880756807e-01
5.940228305034122025e-01
5.980070418620524464e-01
6.311082613852738721e-01
5.673448580097864014e-01
5.635889160663196673e-01
5.876468546769495482e-01
6.387084695925375755e-01
5.620925476238137763e-01
5.750688654220712515e-01
5.791140533259412360e-01
6.492489572456140445e-01
6.143943569868350885e-01
5.759306149720970769e-01
5.358907929141250026e-01
5.794283936060012907e-01
6.008998848431896800e-01
5.347296846290388039e-01
5.691372854517484647e-01
5.905990180752092034e-01
4.691000094999170367e-01
6.134066693014010863e-01
5.910555558128767206e-01
5.482237506696958640e-01
5.760196966137407504e-01
6.308186785440033084e-01
5.148353922308637198e-01
5.916888755325941940e-01
6.466788251946824495e-01
5.766330850926419949e-01
6.354570334794769071e-01
5.432127845776757447e-01
5.835952352604002469e-01
6.059524249894329140e-01
5.607481840296144604e-01
5.548907049737537012e-01
5.903794832272761806e-01
6.134401570836345297e-01
5.755628544554181047e-01
5.264370040363230974e-01
5.495979428308324088e-01
6.241114572766014446e-01
5.650489430253247125e-01
6.052245011056200941e-01
5.322913323778282191e-01
6.084714389169361137e-01
5.947903762077201284e-01
5.404654232806851422e-01
6.661302621894026332e-01
6.310025179589191513e-01
5.605463647440147579e-01
5.361894450272555179e-01
6.185893888199756052e-01
5.782588373178745300e-01
5.900574408757710554e-01
5.771889244546386522e-01
5.805354016595638544e-01
6.106314666573082750e-01
5.443134731213068456e-01
5.431273436565766666e-01
5.937012353774701046e-01
5.592714678694363784e-01
5.553989861537116379e-01
5.752858438462662427e-01
5.035256318475760384e-01
6.435419599772884691e-01
6.189489990310137468e-01
4.620442250911506177e-01
6.254453478464068183e-01
5.553810187420505917e-01
6.483662124205957777e-01
5.708675134382728000e-01
6.021191640424137237e-01
5.969453456703091021e-01
6.340351715433010238e-01
6.162986586289713742e-01
6.197984876351920747e-01
5.596409963273711874e-01
6.431129919365705661e-01
6.244215275594988679e-01
5.935277113050454467e-01
5.772710213613749808e-01
5.495458042937644283e-01
5.627261325235359823e-01
6.590374734737927120e-01
5.108042028216602803e-01
5.748794021943253174e-01
5.984168126903062213e-01
6.133713997465701784e-01
5.697648971744265767e-01
6.133174247507674481e-01
5.516583491756323898e-01
6.018146365048404611e-01
6.588851355227047790e-01
5.728321237017033329e-01
5.612465448031688231e-01
5.841661765742438561e-01
6.228922166923800408e-01
5.655880440449840840e-01
5.881559763372246064e-01
5.551860069141048015e-01
6.637347900873461493e-01
6.171129502139982570e-01
5.732706753526246590e-01
5.022353375655287389e-01
6.470346648997595818e-01
4.864072602007972757e-01
5.671225742357470789e-01
6.087525383769835097e-01
4.960862044045999397e-01
4.835922819238024362e-01
5.666733490445753363e-01
6.139557377059332577e-01
5.955011146085098517e-01
5.440782808844284446e-01
6.114886874164973118e-01
6.041039204267949492e-01
5.618845364439188916e-01
6.247381055347440704e-01
6.304134720755596444e-01
6.949430259240375607e-01
6.260727487702850702e-01
6.236528462043930965e-01
5.643882706866665266e-01
5.788110292268586754e-01
6.139778927653993801e-01
6.060043533160632823e-01
6.305096822127198575e-01
6.309279486938370596e-01
5.683074182096699012e-01
5.670153486577294011e-01
5.089148900548006171e-01
6.049528729608458777e-01
5.093415185813341406e-01
5.764893792372431935e-01
5.753469580509515957e-01
5.739101672955790878e-01
5.689588992804964773e-01
6.447985166104648336e-01
6.677454528114066257e-01
5.697706768076951089e-01
4.904635571312052633e-01
5.859956942375381672e-01
5.511481315474549003e-01
6.084049426002852146e-01
6.321183539317724032e-01
6.097660284187493840e-01
5.094231590884343852e-01
6.259786138215563955e-01
6.053527079258735899e-01
6.108615619273868313e-01
6.131364652113547864e-01
6.161432892450026122e-01
5.895553848148720189e-01
6.228642407269496806e-01
5.797973193012471160e-01
5.986494702016700309e-01
4.531202535967197020e-01
5.497423668865394353e-01
5.568678604341279481e-01
6.329130616812110866e-01
5.469255174266631769e-01
5.278654748090543247e-01
6.306831028888102431e-01
5.817702994235949276e-01
5.349293743437978366e-01
6.530967284441104859e-01
5.382310580922700094e-01
4.454619204490825046e-01
5.918609931431390025e-01
6.328430668547213589e-01
6.461543373068702190e-01
5.918902323093560014e-01
5.461697544233522494e-01
6.389196234180538614e-01
6.517772708140050497e-01
6.342783734158810027e-01
6.384455322987316883e-01
6.155415460519265691e-01
6.035830993604416328e-01
5.604258216899886680e-01
6.158108027613964364e-01
5.804884253855778775e-01
5.967880883451455176e-01
6.181524101643417479e-01
4.976975538171067859e-01
5.718973726114887635e-01
6.107595391180276057e-01
5.258414482958539971e-01
6.582675223158376276e-01
5.070112829299594503e-01
6.127813411655669285e-01
5.935968020926751798e-01
5.316741437920964319e-01
5.271729537599574300e-01
5.835831374422679740e-01
6.314340004177174670e-01
6.248388247991968347e-01
6.304580750043378146e-01
6.102756529333934754e-01
5.837196097962827901e-01
5.412735878191141659e-01
5.586314513942227666e-01
5.546898797710844153e-01
5.758212004234191106e-01
5.410479809066335299e-01
6.767407165498851018e-01
6.245079639410228145e-01
5.190537516404432061e-01
6.046347209461886418e-01
6.731125090407211742e-01
6.085636680852690716e-01
6.453828843643607538e-01
5.390274455315255953e-01
4.911527546010270306e-01
5.829364185490281125e-01
6.266878130985555906e-01
5.655528551533692827e-01
6.468822085523708854e-01
6.498790349529806054e-01
6.048944020496878071e-01
6.493639183251910252e-01
6.286919504985279961e-01
6.642236144252060548e-01
5.896532387534547670e-01
5.943741984073973583e-01
5.691846102526116891e-01
6.038611687276185247e-01
6.089067533504171070e-01
5.621280438875954077e-01
6.406168662378124434e-01
6.089878183174644022e-01
4.582408199763827739e-01
5.193168229431714966e-01
6.035391188449774624e-01
5.694232666665484111e-01
6.203597139509564595e-01
4.948069948739189927e-01
6.239553634928154402e-01
6.294210740229080336e-01
5.541413129825174533e-01
6.407055940233394864e-01
5.518407991359208786e-01
6.150006154041531836e-01
5.704546967276409308e-01
6.001975408593265282e-01
5.796857052325901094e-01
6.549799823240858299e-01
5.859667204049229250e-01
6.709027935010429822e-01
5.953406092989592668e-01
6.419249921267915493e-01
6.200738543388382151e-01
6.544205722355485033e-01
5.030296213731136890e-01
6.377056007579884334e-01
5.762237856787324475e-01
6.351184391868478496e-01
6.191021231838680361e-01
5.902783520859636868e-01
6.182366733430280092e-01
5.048832492558312790e-01
5.947112276993922197e-01
5.390500655619991921e-01
5.518216889334990327e-01
5.748511360742573073e-01
5.316756646317660762e-01
6.050157395591642118e-01
5.185783677572726180e-01
6.179409940613075358e-01
5.705340365559785631e-01
5.954724196752316789e-01
5.617237666071498436e-01
6.310153211229677650e-01
5.963636628101391945e-01
5.818059476874021252e-01
6.558235347582193064e-01
6.042226509589365691e-01
6.478080486809152383e-01
5.461148727972554573e-01
5.992796493120392531e-01
6.522893089313390735e-01
6.258162980802661757e-01
5.291920654962967152e-01
5.835028595169904353e-01
5.003230700638583439e-01
5.677881251322511869e-01
5.939088147707208831e-01
5.938139117150933455e-01
5.442753625774010562e-01
5.837870701771982196e-01
5.296387904171288019e-01
5.812093287016806276e-01
5.973590500149564830e-01
5.580960573949571568e-01
6.587525379812908533e-01
6.080011161153199284e-01
5.929086125440272692e-01
6.091737244155782660e-01
5.407459050083981422e-01
4.763778129919026272e-01
6.366175652171169874e-01
6.347873319863239772e-01
6.581690629996138631e-01
6.119732896386116394e-01
6.572252772007187716e-01
6.794280077823213748e-01
6.023360402106084921e-01
5.891501781940771121e-01
5.895366209743246877e-01
6.177037639979519046e-01
6.236451734594036234e-01
5.877797829806453711e-01
5.831523127854321142e-01
6.276938255011195178e-01
6.062534055064481286e-01
6.542415828891412488e-01
6.386987580233898232e-01
5.289655801138801738e-01
5.836400843322591125e-01
6.482566953778353680e-01
6.407521775244009454e-01
6.219152470174805769e-01
6.284401146514388969e-01
5.481121560420738614e-01
6.284502078229349253e-01
5.999907818565604067e-01
6.216528669347844982e-01
6.005664676956863346e-01
5.496099668263254578e-01
6.325006383626732287e-01
5.661437558945305870e-01
5.652542884912267196e-01
6.415134651157790024e-01
6.417575086388913608e-01
6.387286934951650341e-01
6.544224087624270769e-01
5.264305505466279067e-01
5.920601652829872164e-01
5.427007276165496386e-01
5.430793776475776324e-01
5.731547079676856393e-01
6.356801799353721805e-01
5.580862321572177542e-01
5.821546867736726583e-01
5.870509035053013136e-01
6.237255216151210702e-01
6.188320343644594379e-01
6.039980506041315866e-01
4.811246299804942117e-01
6.212488272782141774e-01
5.062137641358097628e-01
5.914511791303928012e-01
5.963685830765559359e-01
5.590723660155043628e-01
6.365195348544991916e-01
6.706359668710604183e-01
5.889863682610076978e-01
5.888104763737924685e-01
6.301346870708812720e-01
6.031048292317979787e-01
5.440803607176627477e-01
5.987778094690636710e-01
6.129501488522528518e-01
5.827042330508380719e-01
5.073568332497147004e-01
6.043733433904532326e-01
5.770053610815091272e-01
6.009877116774891004e-01
4.968676777037887016e-01
5.432410976225716670e-01
6.169865712388045154e-01
4.861828101553263837e-01
6.122603440445170131e-01
6.477722677028714404e-01
6.377039397391156550e-01
4.728879105887583423e-01
6.225208449483290440e-01
5.883416729545820623e-01
5.995069851874290645e-01
5.888683240229044547e-01
6.070738040166521188e-01
6.206037020539825200e-01
6.009342636428023354e-01
6.045371063255529087e-01
5.767836379486321885e-01
5.855937903355327157e-01
6.454914763640560160e-01
5.953541592879096900e-01
6.444955014349281752e-01
6.405682224382212020e-01
6.282890751854048883e-01
6.054239272775416847e-01
5.211118748369421017e-01
6.787016228418472075e-01
5.953947731524740217e-01
5.762398519965422627e-01
6.176996653067490239e-01
6.214794424469036738e-01
5.936511297256070741e-01
5.757580663320797099e-01
6.024288441539505934e-01
5.574324168442218452e-01
6.403564000386743338e-01
6.128147456632146994e-01
5.949002332987255448e-01
6.521410990706548727e-01
5.713489533057256597e-01
5.663779459684828987e-01
6.292357824794233556e-01
6.167905507544955146e-01
6.035212077991981561e-01
5.196316086458198091e-01
5.146947705959346031e-01
5.861248298431107617e-01
6.263734159108406141e-01
5.723551972032221435e-01
6.244343467306657791e-01
6.267467853051356119e-01
5.182140892516149400e-01
5.212616689758534649e-01
5.642314145597240316e-01
6.590946987202059848e-01
6.206859605271652924e-01
5.691823464972786129e-01
6.250384310262686594e-01
6.374240225425265027e-01
5.726320579152119894e-01
6.106857487180517019e-01
5.687729819286506672e-01
5.919895102334720161e-01
5.573828609539381862e-01
5.781770360494595806e-01
5.928666866570941885e-01
5.664997641493239033e-01
6.117329505331963180e-01
5.753194794247711297e-01
5.796250677391148187e-01
5.118198355888496920e-01
6.187918454458680717e-01
6.082170701238105437e-01
5.343619835494306525e-01
6.018076984670804874e-01
6.031482458707735361e-01
5.896038131366931889e-01
5.398705972726238755e-01
5.761179952139940941e-01
6.032128877905498232e-01
5.675374290386903109e-01
5.432961538557214975e-01
5.418762109540848915e-01
5.803897729389995153e-01
5.940647296737391336e-01
5.548316221268027038e-01
6.209068005442128779e-01
5.953906973706106776e-01
5.696101778117144132e-01
5.405784419087316106e-01
6.555564597197769405e-01
6.339944371042138815e-01
6.122952934050176488e-01
5.294962643669390845e-01
5.906508306645317230e-01
5.227488591931886974e-01
5.609222623346923342e-01
6.070582347401465295e-01
5.691779514302406362e-01
5.828637812123547146e-01
6.047809396623322620e-01
6.092128781803509696e-01
6.019761839004447168e-01
5.485091267841069040e-01
5.778967992199709469e-01
5.843178921441807283e-01
5.833653222451056219e-01
5.376041354219474044e-01
5.966455647130112228e-01
6.016144899781878941e-01
5.950635193169139248e-01
5.954923875113826703e-01
5.733170483954531660e-01
6.201048144616885249e-01
6.096809115163289716e-01
5.558470753196171898e-01
6.517360095721191904e-01
6.137102230613994402e-01
6.277857961351065441e-01
5.214746772022482713e-01
6.251092234655679647e-01
5.737317984438872198e-01
6.307969531741718372e-01
5.365178521357546471e-01
6.078947404601170446e-01
5.737933779727618644e-01
6.347691978731044848e-01
6.136057473838183451e-01
6.390707916890554507e-01
6.342969101878652705e-01
5.971850303747038291e-01
5.710637252348529369e-01
5.696931451637916588e-01
5.495887495153988223e-01
5.757675237229844534e-01
6.026102992109060308e-01
5.621430517704679719e-01
5.185291659703428202e-01
6.508666591956705494e-01
5.939857203853045053e-01
6.188328042508507432e-01
5.482663081174434794e-01
6.126752484163735524e-01
6.587579405602179694e-01
6.281012525983344919e-01
5.902805662959760280e-01
6.315768968732995425e-01
6.249901579995899015e-01
6.269040100516052316e-01
6.759994343042287079e-01
5.553391867552587291e-01
6.644125424861234697e-01
5.839899611388946754e-01
6.021593781692948788e-01
5.682514994335587932e-01
5.832768444699957255e-01
6.125300291354159876e-01
6.459620488739644673e-01
5.899993427702796556e-01
5.477777192868205081e-01
5.258129324434945850e-01
5.944922847801850097e-01
6.070780518731520026e-01
6.399796634608330148e-01
5.970057499074892249e-01
5.823931560151667242e-01
6.298285079619313498e-01
5.966792001565135450e-01
5.096279292871626065e-01
5.732818734998164079e-01
6.093988318542286065e-01
6.096779759127917142e-01
5.647402233735751009e-01
6.171092799476076696e-01
5.598981640260669579e-01
5.837283529599917031e-01
6.347549469245541420e-01
5.075427342095713001e-01
6.012837949325573472e-01
6.243353779429878792e-01
5.230997942358448505e-01
5.247643560483894465e-01
6.358290191222130128e-01
5.884593898172135740e-01
5.215186816144927739e-01
6.355946405511954111e-01
4.773990570097820241e-01
5.932949861591070295e-01
5.580527175409226714e-01
5.867709365507203234e-01
5.559315262133227575e-01
5.712895075697892455e-01
5.248957234341258271e-01
6.689407491971528508e-01
5.451641406881502228e-01
6.134397896909197234e-01
5.883455467551919060e-01
5.952753292736168156e-01
6.463914590376111935e-01
6.377581802336598216e-01
4.919187134383985471e-01
5.996235947700118141e-01
4.602355010749263897e-01
5.934376937374008509e-01
5.930126014075292051e-01
5.981393640451687643e-01
5.799408905089640243e-01
5.706935238638433106e-01
5.293010652830059115e-01
5.902924811254650628e-01
6.505502169404648871e-01
6.313942100103664412e-01
6.352395466947615699e-01
5.770160923013136767e-01
6.180432043995121028e-01
5.738113892280936046e-01
6.034674497499532553e-01
5.626163390167930878e-01
5.902526177028299958e-01
5.698108502853476143e-01
4.544387617476347563e-01
5.466986257687025397e-01
6.082954917717191545e-01
6.015160161493171564e-01
5.382890888286004927e-01
5.131940836339801137e-01
6.299082305258747461e-01
5.089391551310651352e-01
5.604911705642230402e-01
5.218889583394155096e-01
5.639788991038803267e-01
6.215296751661897323e-01
5.980021481552810769e-01
5.955641442014386611e-01
6.056392491509664522e-01
5.918808200961782617e-01
6.217588801048038460e-01
6.357068836783251742e-01
5.446853829965736526e-01
5.392826291686600992e-01
5.862435431079258130e-01
5.567470690427089863e-01
5.360113879398833436e-01
5.620193109169211443e-01
5.871693792800136702e-01
5.450926132442885930e-01
5.286506298474151766e-01
5.505715360105054579e-01
5.773953043384488781e-01
6.704523436312994633e-01
6.050926906205040812e-01
6.035031996438704471e-01
6.602695060034804442e-01
6.210784707002148242e-01
5.931700839532423331e-01
6.040361969921231866e-01
6.437675821729860193e-01
6.671595879170724164e-01
5.571818484040380604e-01
6.457252515320894837e-01
5.859558182940370896e-01
6.480768403434808977e-01
6.042751950729697841e-01
6.439292292362512882e-01
5.169407324388959335e-01
5.741392635730799832e-01
6.279221016885981888e-01
5.939613307614897142e-01
6.394840550422293823e-01
5.841061548333725817e-01
5.905780287385838934e-01
5.922915485380007006e-01
6.342693386368329911e-01
5.837150516672339196e-01
4.501945642874385367e-01
6.078914483506974165e-01
5.786820369578820067e-01
5.869838932890487637e-01
5.801636683604607381e-01
5.899964464960081312e-01
5.219056315316921157e-01
6.243631139625109849e-01
6.446932655388903921e-01
6.183994222676350017e-01
6.115796598851930277e-01
5.932867904739601572e-01
5.241857208117589595e-01
6.315884799365825142e-01
5.626638178407149526e-01
5.661032104295184997e-01
5.682269534584175608e-01
6.177734936658534348e-01
5.789966618762183437e-01
5.419383043323185989e-01
5.574669077851508447e-01
5.166765451657095998e-01
5.802458146349029899e-01
4.848651664321248500e-01
6.450220489932059209e-01
5.467555173746556640e-01
6.090546733090743681e-01
5.519437636258153201e-01
5.360392917454024353e-01
6.646287543221398586e-01
4.875181577580174341e-01
5.628871638229795415e-01
5.784730903963519744e-01
6.005236636996038602e-01
5.038801511707975411e-01
5.938932214890064731e-01
5.592059308757568736e-01
5.883538296184291916e-01
5.605209197566073387e-01
6.128488891834322772e-01
5.916275087431221991e-01
5.875138994912203483e-01
6.348111958255205911e-01
5.274768872938213615e-01
5.817128308041419338e-01
5.773511486328417597e-01
5.015173402794330659e-01
5.299345985230573541e-01
5.625701664327491525e-01
5.399048265635679744e-01
5.509950634278422132e-01
5.442516620084287826e-01
5.606001682571368772e-01
5.997502215291762306e-01
6.249482521037796889e-01
5.743456903779069478e-01
5.761830790972937155e-01
6.165194998998795306e-01
4.741240469268772628e-01
5.696307137596257064e-01
5.670769522099321502e-01
6.591148882368681461e-01
6.059606651495081930e-01
5.967199959844528001e-01
6.059437747285503217e-01
5.751243187073558083e-01
6.400698970530649401e-01
5.861192428731945014e-01
5.446953926354466402e-01
5.902238060093581984e-01
6.102576195684523697e-01
4.942734852376842181e-01
5.776027286066742761e-01
6.509543219882684140e-01
6.571373729554177423e-01
5.877754888351374163e-01
5.959486296637718228e-01
6.165066677322312838e-01
5.531471151139153442e-01
6.238049028818488662e-01
5.923672880316885880e-01
5.645200631512331535e-01
6.405555817049846112e-01
6.610893997856661652e-01
5.618877800868458117e-01
5.494704778218373331e-01
5.322670464500094401e-01
5.752160919141198203e-01
6.544154761504412665e-01
5.729786598051043178e-01
5.394692322682459462e-01
5.871891039458396744e-01
6.176752001168213102e-01
5.957181668272997221e-01
5.822250673808291310e-01
4.939582234438042452e-01
6.087795320374145280e-01
6.050654975318801032e-01
6.384845828322693873e-01
5.775853458079960312e-01
6.217911629239498694e-01
6.627458175859708422e-01
5.722157329067940612e-01
5.856016957116976229e-01
5.556365196438303178e-01
6.582213752320813516e-01
5.291517370441674029e-01
4.802951245407198755e-01
5.155045360557759526e-01
5.931114506731287594e-01
6.572835900587725710e-01
6.216724937727687861e-01
6.127653790852318760e-01
6.114932833339818963e-01
5.784871374100017949e-01
6.138797452047886072e-01
5.358921046454296899e-01
5.807348631252986504e-01
6.298186241217540449e-01
6.189307420069375398e-01
5.859484627601869722e-01
5.971640450207521544e-01
6.198498308874698104e-01
6.018816988254411804e-01
6.064994957982146051e-01
6.216932565655557408e-01
6.505778686414864787e-01
6.883993922966553658e-01
4.980396042210846197e-01
5.433801554578694404e-01
5.387153004528129063e-01
5.618867944153224103e-01
6.345860373374596630e-01
5.469319510248986660e-01
6.253077933702624325e-01
5.932654681551992049e-01
6.336625345645583440e-01
5.636863183794280641e-01
6.605917981555058383e-01
6.084934539891895255e-01
5.360519675582205990e-01
4.989835491264076328e-01
5.927662202484206277e-01
6.418573361395023547e-01
5.468852398350654287e-01
6.285719444490365237e-01
6.144274138105844107e-01
6.414541821752011153e-01
5.437506026802640946e-01
5.011984384361671818e-01
5.709861824532271868e-01
5.957592451808015888e-01
5.932620372338377468e-01
5.426393377652642958e-01
6.150703290781145416e-01
6.427089206841279934e-01
6.173054405528783928e-01
6.173656711067315728e-01
6.301418722486412660e-01
5.974760566470245227e-01
5.118484481747962445e-01
5.903193349899280573e-01
6.373572691362401343e-01
6.022644325212203054e-01
6.156911269958047495e-01
6.280538765701209059e-01
4.504424501675654557e-01
6.507037752681387177e-01
6.131598633565396028e-01
6.490577470544705019e-01
5.336963095313718153e-01
5.882873901866196853e-01
6.298992308290978226e-01
5.493517231475273377e-01
5.349783381940962368e-01
4.715553037142383719e-01
5.465895124794979409e-01
5.954085521216185839e-01
6.075655320307564722e-01
5.711647053882612513e-01
6.576192073486726297e-01
5.519554118897589401e-01
6.093458504342235127e-01
5.663539768445944311e-01
6.258130055550239490e-01
5.674480929553256114e-01
6.169575277658263524e-01
6.284769433969772390e-01
5.758937998567148497e-01
5.310080320770336204e-01
5.542362607196403834e-01
6.228635119534248199e-01
6.126181292696207814e-01
6.257959848707226325e-01
6.247761234322546375e-01
5.294911850745753767e-01
6.299535196713224039e-01
5.616407844755837431e-01
5.612257364384445335e-01
5.515350676688040021e-01
6.089571422637611864e-01
5.937755385461136459e-01
5.811565225534337520e-01
5.170964680550169668e-01
5.337771806301987443e-01
6.133933402871567520e-01
5.276516448625068190e-01
5.750891290558961533e-01
5.271781347546318219e-01
5.567838810668644944e-01
5.663633448858296227e-01
5.652226658563588302e-01
6.356569386650625653e-01
6.349200467518578694e-01
5.712162477515174697e-01
6.317029825024713663e-01
4.738801152023968122e-01
5.973389842082779122e-01
6.213060151555440669e-01
5.497587036326867516e-01
5.881007377646023659e-01
5.455801321304512008e-01
5.516234811810627470e-01
6.370620175402657015e-01
6.115817214281795700e-01
5.457941171343340114e-01
6.687977849267366937e-01
6.164384233458741758e-01
6.129676416385949622e-01
6.019140196790983000e-01
6.784058785209327036e-01
6.587887730848116519e-01
5.050827497116279208e-01
6.830125204240468095e-01
6.423145491428141618e-01
5.647327747412322907e-01
5.620327833008664786e-01
6.343983885150268343e-01
6.310962199061938005e-01
5.466157385784455869e-01
5.712216676934713799e-01
5.655940502014871196e-01
5.908951877303726397e-01
6.241499248009350076e-01
5.373649804974860444e-01
5.006176072526068443e-01
6.059132106784397287e-01
6.333866972084571945e-01
5.998647359536518620e-01
5.856702633351065224e-01
5.580099077019002873e-01
6.393933003713992980e-01
5.748157068762956845e-01
5.704351900898474437e-01
5.554110578755051542e-01
6.206638994640416573e-01
6.066906957807837175e-01
6.121394188763620292e-01
5.648370862556324479e-01
6.057061411934356876e-01
6.297705456384710132e-01
5.407518134183886271e-01
6.341783297510660278e-01
6.199053486280601266e-01
5.543952537264493774e-01
5.440505374127722060e-01
6.228097565582945139e-01
6.015971731362721453e-01
6.278342358371042931e-01
6.554986888659817268e-01
6.047909347720574758e-01
6.640791097898804951e-01
5.196719563104954531e-01
5.661044666293906236e-01
6.153992981788096728e-01
5.955411636028951072e-01
5.938420807240128996e-01
5.314008820121661758e-01
5.678068214374099032e-01
6.123914227474868133e-01
5.298203341103255859e-01
5.351088549196616473e-01
5.825407344072714988e-01
5.605747410710010259e-01
6.703162536819060602e-01
5.943220316897125377e-01
5.679904051424007339e-01
6.276799117790334837e-01
5.858058197541814449e-01
5.610675577841648387e-01
6.639108991411699634e-01
5.964944808341637872e-01
6.480740532871795967e-01
5.892602315376066491e-01
6.235175408073059256e-01
5.735501423830180467e-01
5.536653748430691024e-01
6.260570150896757058e-01
6.277678129537143104e-01
6.289930679209067010e-01
5.715737840904355771e-01
6.793108600187980350e-01
6.009204059335149228e-01
6.036935228118052166e-01
5.676620417733220236e-01
6.173988215316934536e-01
6.150878535863812946e-01
6.032034798021361777e-01
5.752761167404849552e-01
5.103570851979981615e-01
6.219802388960413708e-01
5.887920387069307537e-01
6.041120099816383870e-01
6.050281004052429079e-01
5.610267209416184286e-01
5.855926802860862423e-01
5.833416323487936594e-01
5.592861322744784314e-01
6.217401129824938755e-01
5.663580451816525585e-01
6.051041121073784668e-01
6.500264858606645824e-01
6.061391849443233948e-01
5.251776707260324972e-01
5.486704178824128864e-01
4.913467860983908864e-01
6.340204297064169214e-01
6.252866658345803685e-01
6.413929528881406883e-01
6.475319288106762272e-01
5.848711578712746384e-01
6.346084932228382991e-01
6.131954116200334370e-01
5.939885362066987806e-01
5.493324048807409765e-01
6.434866495484786730e-01
6.108378771632105853e-01
5.359365171403750461e-01
5.453483107290812981e-01
6.169623912879831362e-01
5.648835334648025785e-01
5.846889223329803098e-01
5.601443941579180574e-01
5.671137296870424338e-01
4.215965285408816987e-01
6.413204103103695708e-01
5.557964562267068143e-01
5.886136479839007007e-01
6.469557849443668962e-01
5.499947010260518576e-01
5.545136043517817637e-01
5.485330709596281107e-01
6.258518959283796423e-01
5.446314194117947149e-01
5.789727542674445449e-01
5.227050739475083141e-01
6.286738204964128496e-01
5.684896973916164775e-01
5.753116903091842760e-01
6.350888801328340438e-01
5.971979536142888456e-01
6.326084708745822738e-01
5.607618374975039677e-01
6.075186460869232974e-01
5.681006450806946884e-01
6.163630853840287305e-01
6.225916902032451183e-01
6.070324771251189855e-01
5.861293231290432004e-01
5.242940874017898434e-01
6.509297559893967300e-01
5.939979200321362507e-01
5.766450662671255278e-01
6.185842925362796674e-01
6.484138200281522879e-01
6.137185116793106854e-01
6.389598777660112638e-01
6.399434838283505345e-01
5.720683754923165942e-01
6.136152126135716589e-01
6.229155907913588308e-01
5.213685170539981151e-01
6.107220648967959242e-01
5.818146560977285331e-01
5.691031570007729634e-01
5.933834727761105876e-01
6.067554897156356430e-01
5.961871938757005163e-01
6.038524038439503361e-01
6.107114369543693577e-01
5.416191687053188986e-01
6.715495822884219868e-01
6.280189684224777302e-01
5.855202707468922796e-01
5.807546977864299631e-01
6.154243861769398416e-01
5.491858678831718077e-01
5.640504728817983260e-01
5.886130354927012753e-01
6.052407716063552545e-01
6.419374955441079500e-01
6.538835943093408432e-01
5.606073763872181370e-01
6.245200052854434913e-01
6.142544428482837882e-01
5.201723443205357178e-01
6.163804985771925704e-01
5.966291230631912690e-01
6.503115695965734355e-01
5.557998710733635939e-01
5.879017804758122079e-01
6.446014422666037635e-01
5.897001923815794466e-01
5.246235244424082289e-01
6.116107334835311216e-01
6.077726195412416210e-01
6.138356234093212960e-01
5.723480175148860649e-01
6.236005993701370098e-01
6.398348117626388998e-01
6.308532819903439615e-01
5.807911256039737236e-01
5.516215649717108871e-01
6.607626023836639106e-01
5.579648226641358288e-01
6.114108614025237642e-01
5.643988596928393164e-01
5.989104619024232523e-01
5.865410831522575030e-01
6.013520895671238264e-01
5.584925103451002792e-01
5.748916846962330851e-01
6.149255022092380285e-01
6.048934332653650436e-01
5.330881772053642775e-01
5.855573045177615565e-01
6.011918303607064473e-01
6.654180375611865594e-01
5.751996271025423546e-01
5.971068877696642518e-01
5.578968222937410459e-01
5.640975443728708516e-01
6.310008119292005446e-01
6.092003667442043024e-01
6.158030053242358193e-01
5.768705390260525645e-01
6.476706186703831136e-01
5.891029755135739343e-01
5.766788676137042380e-01
6.223112421823351337e-01
6.305553502646747965e-01
6.092060811195978420e-01
6.434391758021212882e-01
5.449419521056377835e-01
6.365645103455763731e-01
6.245506130653627475e-01
5.986214960498719151e-01
6.225595740654426002e-01
6.357410418636775251e-01
6.604337660548431632e-01
5.926897838113299732e-01
4.971749727610416114e-01
5.821223536812467625e-01
5.963635294137634713e-01
5.819440491664000792e-01
6.261499933509753202e-01
5.817924988108531537e-01
6.220923896563145261e-01
5.919675218510840331e-01
6.539686793676563470e-01
6.358629401765234501e-01
6.466689924221157293e-01
5.940435786459478118e-01
5.214737605056500858e-01
5.409000949520736956e-01
5.709562221975361673e-01
5.974804025778748251e-01
6.056540078862648890e-01
5.635143141563778713e-01
5.627674985895121385e-01
6.470034501928471071e-01
5.565154270426627692e-01
5.610422262669219062e-01
6.109870225677525024e-01
6.332843332526105762e-01
5.696298994931583426e-01
5.097654259439643454e-01
6.191350450376162939e-01
4.478748574553496065e-01
6.237059561473612401e-01
5.963992628168113264e-01
5.738174688026911330e-01
6.497010431714891343e-01
5.142455095961369071e-01
5.787696721442452397e-01
6.534204418142619541e-01
6.119865229519415584e-01
5.949139738212818607e-01
5.336148797511970354e-01
5.859188859946489192e-01
5.691889323397549827e-01
5.499445226237058559e-01
6.168649593714978785e-01
5.884601135597860022e-01
5.703843193726343408e-01
6.112947286799692570e-01
5.853835324845670929e-01
5.877190021280496168e-01
6.214543264826684066e-01
5.993450858668645242e-01
5.584597574411280796e-01
6.055141183479438860e-01
6.348388118944798819e-01
6.319543820285455915e-01
6.025539428742308079e-01
5.912867844691741537e-01
5.982724279167677128e-01
6.302877977295970879e-01
5.713561110612696003e-01
6.447637379180499728e-01
5.220260043177085141e-01
6.098430129141312328e-01
5.576976727700151404e-01
5.243788767200935341e-01
5.151297180890592742e-01
4.785927740918175521e-01
5.369907066321283340e-01
4.291215475366959575e-01
6.493734086290809948e-01
6.001247740500207373e-01
5.852311626093382735e-01
6.365155722306037323e-01
5.941747152034519974e-01
6.202276261242326560e-01
6.205289494823507113e-01
6.613246917731444574e-01
6.384664224716531944e-01
5.640417041822946009e-01
6.038041685666778458e-01
5.938968001210234160e-01
5.803937328590480504e-01
5.498774638764467593e-01
6.085984926996622635e-01
5.629245764362531546e-01
6.542006192495148920e-01
6.364366353789649988e-01
5.349464715684837390e-01
5.256751935891439409e-01
6.249624835146390112e-01
5.779112934613515051e-01
6.125808493905428032e-01
6.150992170320221941e-01
6.032513055193180485e-01
5.920017751041628529e-01
6.178103307207404304e-01
6.325310007565172477e-01
5.967290574534745984e-01
5.674033806514994227e-01
6.079269829499091005e-01
5.691667606441868088e-01
5.026108908125515029e-01
6.185572656707357675e-01
6.009689306431726941e-01
4.287060330115954887e-01
6.041039489823091246e-01
5.915049018343045972e-01
5.600208992881641201e-01
5.822396071600646206e-01
6.016574474524083449e-01
6.502879893143294066e-01
5.971546526295321566e-01
5.459473476454463903e-01
5.727128289695384566e-01
4.963005250333654139e-01
5.444573424782682691e-01
6.138116858582569613e-01
5.180320549746681991e-01
5.461004596654832621e-01
5.861661483686904095e-01
5.570148580353775358e-01
5.825433067050527214e-01
5.693950943780462515e-01
6.160221576289147682e-01
5.695919105381386238e-01
5.934544531861960515e-01
5.771901507282209964e-01
5.497864483477652442e-01
5.784749947611882437e-01
6.100580882229789115e-01
6.083536014956606452e-01
5.790629579490582657e-01
6.512513605233187786e-01
5.621778208166854363e-01
6.005977556013739616e-01
5.727027528231170006e-01
4.593223069719107876e-01
5.236572124425162844e-01
5.066298145946790399e-01
6.207868756801682153e-01
5.835414989775317141e-01
6.184654944989709247e-01
6.204161833291320649e-01
5.457969034099287020e-01
6.455075790109348066e-01
6.219506505412381037e-01
6.167832523189376026e-01
5.464280490111385058e-01
5.959087499070303551e-01
5.434409856090207658e-01
5.782283824652412196e-01
5.681857351497192621e-01
5.852743107670757006e-01
6.008936672458338180e-01
5.906409260464127176e-01
6.069941064640480555e-01
6.168406236014556399e-01
5.353812612243658009e-01
6.277409392388882958e-01
5.232848301421789694e-01
6.114780063608360461e-01
5.177230969586086307e-01
6.104098779354941717e-01
6.503712263025478446e-01
6.267750756811560908e-01
6.393004429243716036e-01
5.827174572402596953e-01
4.932162672354053479e-01
6.385397910099519514e-01
5.728201969903059521e-01
5.912950452483576314e-01
5.827538186790123254e-01
6.485559548736519186e-01
5.081693735494412500e-01
5.637249426306749633e-01
6.410770141316235460e-01
6.157168665741785674e-01
6.496932761819702584e-01
5.374462337672900603e-01
5.742564900855071652e-01
5.527181201472309846e-01
6.012124277562276298e-01
5.982799204031622464e-01
5.901164503522463578e-01
5.595853673424218133e-01
5.683633938658223528e-01
5.688225427393152067e-01
6.232187598121942118e-01
6.286301124341536761e-01
6.083667386993534265e-01
6.019687663863575455e-01
6.402470481110028588e-01
6.210419195301635220e-01
5.663960929552851464e-01
5.414168659593781019e-01
5.191153434466853067e-01
5.614889768876938358e-01
5.640530559546401701e-01
5.828904228338038784e-01
5.400055704088153608e-01
5.519090627372065239e-01
5.891783570509239176e-01
5.771817049815495260e-01
5.426975115970907870e-01
5.699775824194448504e-01
6.030744808817615210e-01
6.007803322034159788e-01
6.448561935810035450e-01
5.847998694752488680e-01
5.562500003118883152e-01
5.739326259358913385e-01
5.829633647589460566e-01
5.563041750926022155e-01
6.526576725316779459e-01
5.527982962377533394e-01
5.905096366140264452e-01
5.718925292021803664e-01
6.391695076894035044e-01
5.723308653301808491e-01
5.882205263236461867e-01
4.636547713351452105e-01
5.315421484247917494e-01
6.016209132377010604e-01
5.840833999299996915e-01
5.837281642198746123e-01
6.567392580861892704e-01
5.979916108688682064e-01
5.524246612595868910e-01
5.006501570220055486e-01
5.968360379221839818e-01
5.833067435813750201e-01
5.977102421724183046e-01
5.480272857352919136e-01
6.224337905928041259e-01
5.821190686900521438e-01
5.816121567657415170e-01
5.502397545637491838e-01
6.136829193809738570e-01
6.217784160001227356e-01
5.974134406330706693e-01
6.524436734143981287e-01
5.891099015815530748e-01
5.618035559221317143e-01
5.574015887629648613e-01
6.034213978014622004e-01
6.044227040694025721e-01
5.574876284659042724e-01
6.296422814811928337e-01
6.351703204611411913e-01
5.943143626096678567e-01
6.126743311866735819e-01
5.638734223419210601e-01
5.862531817042044846e-01
5.993471476462435277e-01
5.949405056970760164e-01
5.130865454056428021e-01
5.764879527206031584e-01
5.246282975897615941e-01
5.851560635621217976e-01
6.436152040844589362e-01
5.464611479804259986e-01
6.388744671141122211e-01
6.614430140783802425e-01
5.449224342746897820e-01
6.169923094815089604e-01
6.144434297388094990e-01
6.082869277442961575e-01
6.234242560522670340e-01
4.636187622319293267e-01
5.989099171673948341e-01
5.458048597017427506e-01
5.871919814915143032e-01
6.313307767471119103e-01
5.945209887762639145e-01
5.068168136674497948e-01
5.985053084551181790e-01
6.063873512653981113e-01
5.078214119238122493e-01
5.368604427007588331e-01
6.130425006836246471e-01
5.080227597677440254e-01
6.262995612534134615e-01
6.162203868370292881e-01
5.826387408506332743e-01
5.905722880798334185e-01
6.549700479323609104e-01
5.673488969777160662e-01
6.027188431459747919e-01
5.250580286932069463e-01
6.517634898843398528e-01
6.214297542629647619e-01
5.797113905273432177e-01
6.105939702113454270e-01
6.101767165472353760e-01
5.657090427362760909e-01
6.197259887473831608e-01
6.082014073083329420e-01
5.967991775627226048e-01
4.831143829539482626e-01
6.085999031376154722e-01
5.914791527430099949e-01
5.973478820577426962e-01
5.820864693424243619e-01
6.173211964774334426e-01
6.103070829968255673e-01
6.050974054281874626e-01
5.696376796251150232e-01
6.105534889423968048e-01
6.102588877510037868e-01
6.251800229688744270e-01
5.563006780653800831e-01
5.429057119737970005e-01
5.797504412235737759e-01
4.608070735231749593e-01
6.074085409487520737e-01
6.277938807241020269e-01
6.107265738122957810e-01
6.086840067724299530e-01
5.893293386286327928e-01
6.220102204263668888e-01
6.496300759556544735e-01
4.916781572320296778e-01
5.594669082134711147e-01
6.100052021670741009e-01
6.268520057010334989e-01
5.939686088482349913e-01
5.598953229047380908e-01
5.891809283937796682e-01
6.050099169824509904e-01
5.377738516320065276e-01
6.395382042068691320e-01
5.744198791983941010e-01
5.916771680852792592e-01
6.092916169978072061e-01
5.950415549821483907e-01
6.002479766282767804e-01
4.927513900161001326e-01
5.600622862815154424e-01
6.496072446353591268e-01
5.708743496283520402e-01
4.519386939243645873e-01
5.444750369865675177e-01
5.835490580819828743e-01
6.365219932925205715e-01
5.693155510145944120e-01
4.990744894986962610e-01
5.171595906794136388e-01
6.447918515978194876e-01
5.911903612996014523e-01
6.102788890347985440e-01
6.474486878774758924e-01
5.624955317760167439e-01
5.907768642346783450e-01
6.162380150777140297e-01
6.184223065520036977e-01
6.123498669907114778e-01
5.755148095845090683e-01
4.886633307251287972e-01
6.101482088606779985e-01
5.357765068902253791e-01
6.234349782711015031e-01
5.470530594934623903e-01
6.235775112665524755e-01
6.359196089329851587e-01
5.290735719696113559e-01
6.186467186107011962e-01
5.706857473888286014e-01
6.290410389345469921e-01
5.282806581327110784e-01
6.578081528332282435e-01
6.454434569586211534e-01
5.771540074945641363e-01
6.435547169750546193e-01
6.159409020870161289e-01
5.992445696483896800e-01
6.201156390600887081e-01
5.634654629577641183e-01
4.965391702808611418e-01
5.900711422789385319e-01
5.645650039494944927e-01
5.645383648575121871e-01
5.937614664249453167e-01
4.863640261518366037e-01
5.960706720366817368e-01
6.275314894786332420e-01
6.110234606931335133e-01
6.002443979436554722e-01
5.971194929558847342e-01
6.237414999332434595e-01
6.051079868628754799e-01
6.542611507136082416e-01
6.261459294341558124e-01
5.335152776764608973e-01
6.271419595777381062e-01
5.115967746837697394e-01
5.246482876578342225e-01
6.221718781670061427e-01
5.861503421474802966e-01
6.014006762367332115e-01
5.493487428621297575e-01
6.218462048479820314e-01
6.209468327229130669e-01
5.461068222635031555e-01
5.986201330811395938e-01
4.617115644944013164e-01
6.005231369002659303e-01
6.455994947749437163e-01
7.063176875304115754e-01
6.602868285082161837e-01
6.511272546297992569e-01
5.927518240220199797e-01
6.405234011636541380e-01
5.559058439962899500e-01
6.051079086044772737e-01
6.087642120885918828e-01
6.239629199842851026e-01
6.301413280956242868e-01
4.996366842401640529e-01
5.758211148738678897e-01
5.015903589559888021e-01
6.614052708843760620e-01
6.325388044035202828e-01
5.749336395172059966e-01
5.687470125241318453e-01
4.879582844418089982e-01
5.874575544571145613e-01
6.079061533005707396e-01
5.850672111160201139e-01
5.457789717013914466e-01
6.529733701838660309e-01
5.402032920689103790e-01
5.683705881313703134e-01
6.116466828688770230e-01
5.819115611567402535e-01
5.862611237920326568e-01
6.400484212537000950e-01
6.062163596006834299e-01
5.952385766851906457e-01
5.873346943014976507e-01
5.878800012178546641e-01
6.290002536681760237e-01
6.474471317791117286e-01
6.409983815938353757e-01
5.565126857967970242e-01
6.429739794216899895e-01
5.494200978519236944e-01
6.131914555608545259e-01
6.559298963398733084e-01
5.910818705237759207e-01
5.669407403975856852e-01
5.657937971703215219e-01
6.363191500678655466e-01
5.220785075774929673e-01
6.171067755503876207e-01
4.887728049705361011e-01
4.670388880754464678e-01
6.210567328062687187e-01
4.722909579772107680e-01
6.251962560635695443e-01
5.691183415890834763e-01
5.723649985598784351e-01
5.534760037391202037e-01
5.843350189337614964e-01
6.255340209248392291e-01
6.756897803010984971e-01
5.889408394459106910e-01
6.146240421425296363e-01
5.703976583572876180e-01
5.634112928701160428e-01
6.298353247665189336e-01
5.911566766198667056e-01
5.357726394536694858e-01
5.948960209143313582e-01
5.548103923413670868e-01
5.460310734993956139e-01
4.977001987533558047e-01
5.729360384577546483e-01
6.357405388377893596e-01
6.305742750073530800e-01
5.884699752309845433e-01
5.855060059409341600e-01
5.697553492516803653e-01
5.747827138290035887e-01
5.147723823114855879e-01
6.180946052268447843e-01
5.991454048701696511e-01
5.138189236024854889e-01
6.544505456577327518e-01
5.988048952828627369e-01
5.598304460671361671e-01
6.296818943291586645e-01
5.958989458642419690e-01
4.706947386580839776e-01
6.188779616084230106e-01
6.005246249688840354e-01
5.368263038549661026e-01
5.887552798228833373e-01
5.708175903951488994e-01
5.343803928108964429e-01
6.496513932175782546e-01
4.985883811858353720e-01
6.498895487310876184e-01
6.163717004079469763e-01
5.676069075657073082e-01
5.343193711023229708e-01
5.261716448005138158e-01
5.972573853129000687e-01
5.738682755386677048e-01
4.918043288294330351e-01
5.920304534197662338e-01
6.532902745916999709e-01
6.344688518389511867e-01
6.099494983339577292e-01
6.285015849060775484e-01
5.477014812811422662e-01
5.897941083405344731e-01
6.080870181116406759e-01
6.327052645370012662e-01
6.584941487352203859e-01
5.359644207291900386e-01
5.730519763074597428e-01
6.034974021299480684e-01
5.766851611806265154e-01
5.862894144791885864e-01
6.588597602540730014e-01
5.856002362524372895e-01
5.907654417431914551e-01
5.894913268272320428e-01
6.081797570617786253e-01
6.538910496954102314e-01
6.623985664611133917e-01
6.277545133700064284e-01
5.919047855571928363e-01
5.611854330227621368e-01
5.674896644356948183e-01
6.244792310230524723e-01
6.052718195338282481e-01
5.023780311351737637e-01
6.454707331896407663e-01
5.360018209397743316e-01
5.811416751174467432e-01
5.938269389424473133e-01
5.906929048947495708e-01
5.946499871592185738e-01
5.521969410114935251e-01
5.914404138604310024e-01
5.941074368943350947e-01
5.735881395678097405e-01
5.638051954549918587e-01
5.593904287964324151e-01
6.355653047024484303e-01
5.893768896977755745e-01
6.410131046789120379e-01
5.706325724207867989e-01
6.130248839998783117e-01
5.508492455614535377e-01
6.221110542470507099e-01
6.005392935930276010e-01
6.393867404312166824e-01
5.858250488287790603e-01
5.987055242620937801e-01
5.543568999066605940e-01
5.790352292055476191e-01
6.387906065611329565e-01
6.058750495661713309e-01
5.839879637258954537e-01
5.439662604529992285e-01
6.286270177127041281e-01
6.182861805961489265e-01
6.189363403088350424e-01
5.793290045058585580e-01
5.346918517644407842e-01
6.141121581718689271e-01
6.084292272488089903e-01
6.426141423610354231e-01
5.246508271892815767e-01
5.582313209621547756e-01
6.260107986941626512e-01
6.104034580139738875e-01
5.580679863903412752e-01
6.027192458565030497e-01
5.610773173402054947e-01
6.252667760336310110e-01
6.544359577300036257e-01
6.471981862700295629e-01
5.911742769475136772e-01
5.715902477704932760e-01
5.903574954112039697e-01
6.544573976620697842e-01
5.718272619306524751e-01
6.145427904742384317e-01
5.871927824957726694e-01
6.378567605492564407e-01
5.176675854174297431e-01
6.582522225085418732e-01
5.866963351749034938e-01
6.070234258959057438e-01
5.770387919924091502e-01
6.157488368812515933e-01
5.686300622096676083e-01
6.399767907266694644e-01
5.029377670612350526e-01
6.115642493209536568e-01
6.531695401653967448e-01
5.190162861931286731e-01
5.805334521243915580e-01
6.359012941128566743e-01
5.608200419379418822e-01
5.854258051001927088e-01
6.034235772385642127e-01
5.780564317557811416e-01
5.519916427828737149e-01
6.004707455409099559e-01
5.830316259083495600e-01
5.205034174434024496e-01
6.355712357699659920e-01
5.895437127485749773e-01
5.409178407868223681e-01
5.948824495643787458e-01
5.267085742626469447e-01
4.368904022593936842e-01
5.743930427929759830e-01
5.360121654615810360e-01
6.076472989265003788e-01
5.927066915886032294e-01
6.447206437635857323e-01
6.657725058484005309e-01
6.073938708249202456e-01
4.300204178407411870e-01
6.235409463145756837e-01
5.874712460695777905e-01
5.849863055814845669e-01
5.439289189140139591e-01
5.675035740399351214e-01
6.060909760281194547e-01
4.961508038237332219e-01
5.974498244135417746e-01
6.071618618344596374e-01
5.925646962374591098e-01
6.239376541438401702e-01
5.345410898867672955e-01
4.727118198852360287e-01
5.685058416241077772e-01
5.902612576693665458e-01
6.035273245731658243e-01
5.852690427796549688e-01
6.272358879153083766e-01
6.462700364463801472e-01
6.062619988695365780e-01
5.750221213987692925e-01
6.559044573532623046e-01
5.539964483579783439e-01
5.364097562042924316e-01
5.991113468744864168e-01
5.074526256100877486e-01
4.626856811296560235e-01
6.660183944912725362e-01
5.808617556467923215e-01
4.897382189037202682e-01
5.969162518312758348e-01
6.190941389529679428e-01
5.578393809056330088e-01
5.433701286097013528e-01
6.488572969400252521e-01
5.943735301132049287e-01
5.313507550266096668e-01
6.216579044057459758e-01
6.352822500818813278e-01
5.217998310901406089e-01
6.382692779800851479e-01
6.133601318894280618e-01
6.076362065261926571e-01
5.892599220411512961e-01
5.285843077178788985e-01
5.882354218554370906e-01
6.336349280569526510e-01
6.467741290329502846e-01
6.034296212636125478e-01
5.655143350017799442e-01
6.115197283051453381e-01
5.754970610484384519e-01
6.097752061592445205e-01
6.645845824243674649e-01
5.852452095553879463e-01
6.241463521228041156e-01
6.504620964228118307e-01
5.388056509561549579e-01
5.121859325177935407e-01
5.714057124654123854e-01
5.593808129139065111e-01
6.553349681279614369e-01
6.088340555007660804e-01
5.961116494401477173e-01
6.528705781998904722e-01
5.453357251484354240e-01
6.276774508594616941e-01
5.315757295546424954e-01
6.148533147013142131e-01
6.608579026535235101e-01
5.530314442241772710e-01
6.207275732261298140e-01
6.421981799456635276e-01
5.535298772222837504e-01
6.380832968770233649e-01
6.512603083660465364e-01
6.403600664079733829e-01
5.840826545138282366e-01
5.889255859063203813e-01
6.319241034946284641e-01
5.209468973823316862e-01
5.687386989829659178e-01
6.100148053386917901e-01
6.108444884630320759e-01
5.880376954486197238e-01
5.616412702033360960e-01
6.384330699589977343e-01
6.368942544020161911e-01
5.007398605705859485e-01
6.019864964580392552e-01
5.861052451221533399e-01
6.093584242572318566e-01
6.454985905885821662e-01
5.484409240098910843e-01
5.873575290632183643e-01
5.954303288063271804e-01
5.924395713611779746e-01
6.001838285341529744e-01
6.088159582480037191e-01
6.060051714534893108e-01
5.968441909659827349e-01
6.662816250667809026e-01
6.436220596763591040e-01
5.856570592256242769e-01
5.546156963955726216e-01
6.620866483513904166e-01
6.584983555082390971e-01
6.274578879751011584e-01
5.870338473429169701e-01
5.566514426641575586e-01
6.386107060047314654e-01
5.779846650636619732e-01
5.629607987033751204e-01
6.303041370124529141e-01
5.806197841136806481e-01
6.371988593036441717e-01
6.457459439354125141e-01
5.829217358566856078e-01
6.335165546986682994e-01
6.255121045235254584e-01
6.446538209700012345e-01
5.835299360779149236e-01
6.314645174203578071e-01
4.818695089896973816e-01
5.900205629079620095e-01
5.844399953032796136e-01
5.607804058212717546e-01
6.442603380557165860e-01
5.671918730783831464e-01
5.221577491840012630e-01
6.106806220672740260e-01
5.955361628182980205e-01
5.990522084249916279e-01
6.105740396501393441e-01
6.534522248518594978e-01
4.792539454257133125e-01
5.669391035757689323e-01
6.121741898207759824e-01
5.616772279338066998e-01
6.220516081880846926e-01
5.767486175285823080e-01
5.513072518441466396e-01
5.671552068964442750e-01
6.313334084040391758e-01
4.722143511700225282e-01
5.838396059235146929e-01
6.108093843365067777e-01
6.020546160807644931e-01
5.619131686644325274e-01
5.840934846439412853e-01
5.711758637726341847e-01
5.963527230051450800e-01
5.433765144492002097e-01
6.424851255630127378e-01
6.645862921390455202e-01
5.664214549474295701e-01
5.699600368990270782e-01
5.381660849681975112e-01
5.838068699555556407e-01
5.760228507495321892e-01
5.871204602692094987e-01
6.342382298621426218e-01
5.696871478165067559e-01
6.105333735900317915e-01
6.648080049160538518e-01
5.891732085238273742e-01
6.040057464032484447e-01
6.160779223816819083e-01
5.914054986688237481e-01
6.095337590289726659e-01
6.196568980687513495e-01
4.773919740946164225e-01
6.473519711475762550e-01
6.273656017042048560e-01
6.442989007953974223e-01
6.370296099203807128e-01
6.433399455402696310e-01
5.186435648267093690e-01
6.406247770338917569e-01
6.102954237683447802e-01
6.244382653316852272e-01
6.012373471676768499e-01
5.505261554688722914e-01
4.521412978401047056e-01
6.107718823249781437e-01
5.824289608710766508e-01
6.070783132317127961e-01
5.672931682928569197e-01
6.088620072991348664e-01
6.177097537502223012e-01
5.926168640206150862e-01
5.674067822886633694e-01
5.333202915664244648e-01
5.178211658036466769e-01
6.161929611999931167e-01
5.250024101500196938e-01
4.973653540783704585e-01
5.748418131568558964e-01
6.118830166081911104e-01
6.059121136025857890e-01
5.167271366976162739e-01
6.260480176443026235e-01
6.277053652843841425e-01
4.644123656137697509e-01
5.572267482234782854e-01
6.216692603476131618e-01
6.602672121991186582e-01
6.086129970952944834e-01
5.423233862641037017e-01
5.838632491336450681e-01
6.457034364228690926e-01
5.703344628710709241e-01
6.106454118519037966e-01
6.120074971561086929e-01
5.606430793159817849e-01
5.552445865977853057e-01
6.012627127220282475e-01
5.788648522599617596e-01
5.793453622530233549e-01
5.834098208319937751e-01
5.251615830660694151e-01
6.423695447867607822e-01
6.020152743834283893e-01
5.801509208341041335e-01
5.503453553335402315e-01
5.491791346947586527e-01
5.758279999220684564e-01
5.413152003616733543e-01
5.769630591426327948e-01
6.202722215615672496e-01
6.013576753022824573e-01
5.728718308271942838e-01
6.541820589949062237e-01
5.843243531007575875e-01
6.330297797531188042e-01
6.146239280193119825e-01
5.449696908131611561e-01
5.989241662956799050e-01
6.076398501893386372e-01
5.118608577254419867e-01
6.069464756720608367e-01
5.605466982182676361e-01
6.048828341811318676e-01
6.144380592147176134e-01
5.646830719599675863e-01
5.593137750553203169e-01
5.917196947169810484e-01
5.700266580719934861e-01
5.511644464388638642e-01
5.337630652018272581e-01
6.438643413102368429e-01
6.886555434925619723e-01
5.713334218199228598e-01
6.278704287046913413e-01
5.808736083472753053e-01
6.226466179533737266e-01
5.138311964577295665e-01
6.013951869145461870e-01
5.635148587142920773e-01
6.108752287995948826e-01
6.100451440421001958e-01
6.346211439318985015e-01
5.913226581635169232e-01
5.660608033651989279e-01
5.542059915433816819e-01
5.882736114363443791e-01
6.127785314897523650e-01
5.840116999743720783e-01
5.384431507096147929e-01
5.781553217402191081e-01
6.285249021913619227e-01
5.796722267600189493e-01
6.000223195837546264e-01
5.807378636896631807e-01
5.822449361167524318e-01
6.236871988771526265e-01
6.301096092672544557e-01
5.740861951383081641e-01
6.277908767305341309e-01
5.797877904963223417e-01
6.394053974228899317e-01
6.699373213319674836e-01
6.228086435971341706e-01
5.447066724622791067e-01
5.113881523251186945e-01
6.503599410891292010e-01
5.315354099242978192e-01
6.099975653855775892e-01
5.716160708885003050e-01
5.731234779413931779e-01
5.627454023020679319e-01
5.641255045996309558e-01
6.234544377127726467e-01
5.655951896389443956e-01
6.296416720968465164e-01
5.996724168745399819e-01
6.155772626551451188e-01
5.720109984040104845e-01
5.238877101145271720e-01
6.229955628985128779e-01
6.191878929316740887e-01
5.708972439926526254e-01
5.367666437108327138e-01
5.631217725096873128e-01
5.751619068011517566e-01
6.359934723292139935e-01
5.627451364320614768e-01
6.596161261119093400e-01
5.885994342347375952e-01
5.817083047028829279e-01
5.469218114358072036e-01
6.020226107308331853e-01
6.142744835888713784e-01
5.395090981634920180e-01
6.272613903245407574e-01
5.829920383817108753e-01
5.841629163708417227e-01
4.802616414933751354e-01
6.354982898709667927e-01
6.087247791477912173e-01
5.705544737528116528e-01
5.690774107943828986e-01
6.134485181600604076e-01
6.034182542322115150e-01
5.968468813140745954e-01
6.193113545302166845e-01
5.667112299262669906e-01
6.953831414178559545e-01
6.235178075411210719e-01
6.578241403293956235e-01
6.441784850988270250e-01
6.671211625312798432e-01
6.020064698243430268e-01
5.883551396758155416e-01
6.101904373496629397e-01
6.063622392233352087e-01
6.024221880073437063e-01
6.282780918871432307e-01
5.859383906495929661e-01
5.819373528108366944e-01
5.809960287272384338e-01
6.420780477691155896e-01
5.823991323799637687e-01
6.199113971856478056e-01
6.400201130070755084e-01
5.388118252128137886e-01
5.836835103431206040e-01
5.853489068747295132e-01
5.248688874256065562e-01
5.538913358044188495e-01
6.487378610298230042e-01
6.040985852725646588e-01
6.006391236331907191e-01
6.068379254326525807e-01
6.910623027853952660e-01
6.334201359235496209e-01
5.359045182875026292e-01
5.748012333116699901e-01
6.175479648727357773e-01
5.547358561212404338e-01
5.471864181891414880e-01
5.957833969923345130e-01
5.741878241108810954e-01
5.953879340180078250e-01
6.127717075233718447e-01
6.249442853565780887e-01
5.535414804361877827e-01
6.103786644687305696e-01
5.781411782302585678e-01
5.791157846141377075e-01
6.447872721825351761e-01
6.903664319231923585e-01
5.730680701882224781e-01
6.199222658064594826e-01
6.464886572500945228e-01
6.324414061706398194e-01
6.079902287064145039e-01
6.265497529719330494e-01
5.971126075574317849e-01
6.522778319725787144e-01
5.759206106887837517e-01
6.041485661232292026e-01
5.202036468559434468e-01
4.971447533297064236e-01
6.194573235086213714e-01
6.298880294400198698e-01
6.352722162788522198e-01
6.393124973072563666e-01
5.690250740145758046e-01
6.428534918851225299e-01
6.217667855373661956e-01
5.165885886773800006e-01
5.551992923837916205e-01
6.471165685995819983e-01
5.841958033734275801e-01
6.066744664655339125e-01
5.948912049837868921e-01
5.870004481527141271e-01
5.733397683351879603e-01
6.696874991002925714e-01
6.065129495485918065e-01
6.133333544704859808e-01
6.150512011067297280e-01
6.475759902264501822e-01
5.245062978196370906e-01
5.492118022725920312e-01
5.716951354908215155e-01
5.295467195471419419e-01
5.729105461456973636e-01
5.387586526826066979e-01
5.953439036921609473e-01
6.004367184694600068e-01
6.182768426696556574e-01
6.014632348567023890e-01
5.755901605856277303e-01
6.008874773578848361e-01
5.907316200748260471e-01
6.041438638416052331e-01
6.646142762249763747e-01
6.181551555050657232e-01
5.863384964589721804e-01
6.786907062242821809e-01
6.149732102608014284e-01
6.124968207420755650e-01
6.696939061145787964e-01
5.902471391720571781e-01
6.036189526390184357e-01
5.981718187360435257e-01
6.140663320642798517e-01
4.877632961340175877e-01
5.734103950689281026e-01
6.389146094502664575e-01
6.034642981343774082e-01
5.697319582679185590e-01
5.357638401585795851e-01
6.006680858590138783e-01
6.700680230751256961e-01
5.359926534233625528e-01
4.522048800427732607e-01
6.186090503065992952e-01
6.389916174585674735e-01
5.184395468160891696e-01
5.801330100225869923e-01
6.185075849975832929e-01
6.599510169444759988e-01
6.244265859706156219e-01
5.887786202307720984e-01
5.751242813536152632e-01
6.327784543672685391e-01
5.837339236050227420e-01
5.271017632670256248e-01
5.879948731905502157e-01
5.515294059837374530e-01
5.209051431274820398e-01
5.771875018808791946e-01
6.275687981260562598e-01
5.907819599996982918e-01
5.902684100194885986e-01
5.665418291276176355e-01
6.256848982592293495e-01
5.902895817816489199e-01
6.034804747049511420e-01
5.503164432766982639e-01
5.148014749675468016e-01
5.116714430759503607e-01
6.173957930120008708e-01
5.907918964540426199e-01
5.867360805173813532e-01
5.776214641187623622e-01
6.050345585587610930e-01
5.614683991116034001e-01
5.710568489104204115e-01
5.590724003307239176e-01
5.839047781892978684e-01
6.148190827434205641e-01
5.933186079203051078e-01
6.437684647915566938e-01
6.210385476969420004e-01
6.306050981985866777e-01
6.196425317766584007e-01
5.996345788987575975e-01
6.149838237408181696e-01
5.755188569968234802e-01
5.729645945629622261e-01
6.038405521177936386e-01
6.242725820439354312e-01
5.722713724905712507e-01
6.446870550375913833e-01
6.152366449031755335e-01
6.498882364131266520e-01
5.697892793131414946e-01
4.967749242999950354e-01
4.949457044123150018e-01
4.215679427269264368e-01
6.438821688552369693e-01
6.417337848311128745e-01
5.634150911955587704e-01
6.203683540494117077e-01
5.184956989148176154e-01
5.698564568056014856e-01
6.665734480595378875e-01
6.460862661238111482e-01
6.002499026968965978e-01
5.696418214970315752e-01
6.580813724949445831e-01
5.259217927397971115e-01
5.631599052443387876e-01
6.484860730119959005e-01
5.432836237360467724e-01
5.919889044738253503e-01
5.753641992646303382e-01
5.600759464002467158e-01
5.758624553258427925e-01
5.500611228549556753e-01
4.957159018328484157e-01
5.763934700480199957e-01
5.937002525935903829e-01
6.136484782558335738e-01
5.927974362981787149e-01
5.829551758958517738e-01
5.684519376852255057e-01
5.783679679974248478e-01
5.902622403697788123e-01
5.781490083764172505e-01
5.753593593900465653e-01
6.116164691661727382e-01
4.837780541216928354e-01
5.181433525942338303e-01
6.055660357585874731e-01
5.659325323068893354e-01
5.955053938412819825e-01
6.219004365281337599e-01
5.480094673301270092e-01
5.964658674433521712e-01
6.225494334239427552e-01
5.885824180069041400e-01
5.825764456275519532e-01
5.871862004028092219e-01
6.204479794371751122e-01
6.476400840029528094e-01
5.238693693170638488e-01
6.149815160963840732e-01
5.838429221699634741e-01
5.443676461830700974e-01
6.044103107975415945e-01
5.794050001585130394e-01
5.622939468268171037e-01
5.918157516918092220e-01
5.692944242528852339e-01
5.736944525311606924e-01
6.238386613837062500e-01
5.305591764734816085e-01
5.717706305891308016e-01
5.993543310366610255e-01
5.960650386197452466e-01
6.282069695132148635e-01
6.172011326963848798e-01
5.407379741652684757e-01
5.747213531234555139e-01
6.086033116164004664e-01
5.896942187930139800e-01
6.171105372575690362e-01
5.758092861933501450e-01
5.561554022005958942e-01
5.116633208094630847e-01
5.583805813512087157e-01
4.882575526560879453e-01
5.651271655903317148e-01
5.593516259619927267e-01
5.902760888377220905e-01
6.517743460407606770e-01
6.139741439996444505e-01
6.099800068241487683e-01
6.150839361691282647e-01
5.782466802138646056e-01
6.487991872275948868e-01
6.717815854494972871e-01
5.583067515433007832e-01
6.444694110605045934e-01
5.808467940585750888e-01
5.720903551039897561e-01
5.254350404414303011e-01
5.323009398046949503e-01
5.389632074814869611e-01
6.263774167412737848e-01
5.864926713793103819e-01
5.751995728526708707e-01
6.075229411720743933e-01
5.965813648084202780e-01
6.315423137848217294e-01
6.011453284391757856e-01
5.798725919873781720e-01
5.986911469206941394e-01
5.689142374086617604e-01
5.876321046109556079e-01
5.602220887620341649e-01
6.205475282007788529e-01
6.421198556784285527e-01
5.984834414876625264e-01
5.493984383695347251e-01
6.245284042241412426e-01
5.901178087004166350e-01
6.094539316610507740e-01
5.393287047149757374e-01
6.061069365001532372e-01
6.041765537132571806e-01
5.209484008049445336e-01
6.526846726789843345e-01
5.772533318304535754e-01
6.286550705998832367e-01
6.014094106165319698e-01
5.555288044881776521e-01
5.943332212440489704e-01
5.944709002798045372e-01
5.048924140795187920e-01
5.620179902771063052e-01
5.780877710231342448e-01
5.600302721448373600e-01
5.092659186894130663e-01
4.917831496383845424e-01
5.842471412868959213e-01
6.430103941542411050e-01
6.033427044452569499e-01
5.886169533338965199e-01
6.492005239387192983e-01
5.849472270219339132e-01
6.644724672245772013e-01
6.427792118639743535e-01
6.077937945779029461e-01
5.946298337424632541e-01
6.371532812357063591e-01
6.315245615149869263e-01
5.994821040854940719e-01
5.989892354442730715e-01
5.166849208786121750e-01
6.572967041365835872e-01
5.863479770912018996e-01
6.159046841134463435e-01
5.606001209989013301e-01
6.405269485641423843e-01
5.659515390765813558e-01
6.047398341006477995e-01
5.628578155037549102e-01
6.143748715771197855e-01
6.579973695841478953e-01
6.311518156161771698e-01
5.515274467055248930e-01
5.431248798403542910e-01
5.767492096066330065e-01
5.926967000119838236e-01
6.827243673760170495e-01
5.877226194544781235e-01
6.246305766569606455e-01
5.494454102894004155e-01
5.840499842272321995e-01
6.038071605658232865e-01
6.583093772133630228e-01
6.032509872341103030e-01
5.997763080015712234e-01
5.712106401404664080e-01
6.023817038130047097e-01
6.089204956065124019e-01
5.593135441811132313e-01
5.568585894224816757e-01
5.984443909294288044e-01
5.539452272359224327e-01
6.303820456088132795e-01
6.135312794223342081e-01
6.423448096519701611e-01
6.095068266930008249e-01
5.668169423675475382e-01
5.773091045135811950e-01
5.690003106950214384e-01
5.796064719969000745e-01
6.165269496796549342e-01
5.796128319910694993e-01
5.504638915978294911e-01
6.162041691962931722e-01
5.854272308459174123e-01
5.593721667484978788e-01
5.874715971063727560e-01
5.847731103017306253e-01
6.289823896935705649e-01
6.103165105297785331e-01
5.711230342691469009e-01
6.204668605488002919e-01
6.136294658153069737e-01
6.724755994606232967e-01
6.314536895266813499e-01
6.663534402102251342e-01
5.849671961790345875e-01
5.420132092294640547e-01
5.646108594964407423e-01
6.586432671991340193e-01
5.568385712346997085e-01
6.038572571311080495e-01
6.063539915120420565e-01
5.295099112896953786e-01
6.282687281330855411e-01
5.603556285504824874e-01
6.236802098583686949e-01
5.720854167107304322e-01
6.246593547645491462e-01
6.252906475376487361e-01
6.444524281483172690e-01
5.808328067768988578e-01
5.954488633016125076e-01
5.345943455428577851e-01
6.366297738052693056e-01
6.002687817884284627e-01
5.827751373163383430e-01
5.851511247767700041e-01
6.967300939763523271e-01
5.506640563478814032e-01
6.103808831098547216e-01
6.541319896186468252e-01
5.598002533984069995e-01
6.706183185751355413e-01
5.721118487561486221e-01
5.755967017973809829e-01
5.494517524214104220e-01
5.727236162238371620e-01
6.101848751238012625e-01
6.197304386473119209e-01
6.204875480943464749e-01
6.245607328283644399e-01
6.413330846845479716e-01
6.507559250968000253e-01
6.309239010741155562e-01
6.285503668648323439e-01
6.226438493506919469e-01
5.657270322814543784e-01
5.789590333358396457e-01
5.409567540108439765e-01
6.010009086447078985e-01
6.404204867292391246e-01
6.672706454045880253e-01
5.753822597381621495e-01
4.880707047923846797e-01
5.945162480132435423e-01
5.769601404252926447e-01
5.655905495647728376e-01
5.123304270023132378e-01
5.964115436833110628e-01
5.605359318680858127e-01
6.032133843177097665e-01
5.743929803997105399e-01
5.570660366671975616e-01
6.114829285731786523e-01
4.848786986094931750e-01
6.256771853786596838e-01
5.632257481266162991e-01
6.459061520988268468e-01
6.800988437815889132e-01
5.932892574323160861e-01
6.286134879535428821e-01
5.085848703413093919e-01
6.181523096401830841e-01
6.225970360214366783e-01
6.109614483755974046e-01
6.086153252721255846e-01
4.612909239849667387e-01
6.230773150152741913e-01
7.113521913548733755e-01
4.416621767716025770e-01
6.307799173180410612e-01
5.861006689850990492e-01
6.145719703887750907e-01
6.100694384975924311e-01
5.946596475688904482e-01
5.758548329673478516e-01
5.747238988409899552e-01
6.078074274966576152e-01
4.923766315975561803e-01
6.505602131795140686e-01
5.856369164193715449e-01
6.158159228887489789e-01
4.854945895240154741e-01
5.732974966751671619e-01
5.967839040383170479e-01
6.363968466009064517e-01
6.305883448408581282e-01
6.019969234543944836e-01
5.976518221211717385e-01
6.406056456847608604e-01
6.699536357952735610e-01
6.199407442868380969e-01
3.620627724885988608e-01
5.573593083063514975e-01
5.860435427376201600e-01
5.982191309489682807e-01
5.870136341905387578e-01
5.418243250617423845e-01
5.825665528993302367e-01
6.175124380032468441e-01
6.101779337380039969e-01
5.998794573297713262e-01
5.505334911497216099e-01
5.767395092164566694e-01
5.673725850424149453e-01
5.370620871257987261e-01
5.458328822224760568e-01
5.975396475132683793e-01
5.182359193111301110e-01
6.544220676109506751e-01
5.595445074840638133e-01
6.181025521543346279e-01
6.188942003946678039e-01
5.911384477621828282e-01
6.451235464926783347e-01
3.800893078857087160e-01
5.828078299334709111e-01
5.702615356170359640e-01
5.059714539906977615e-01
5.537995662316959056e-01
6.165050924955595146e-01
6.272394683615344357e-01
6.413462642779585998e-01
5.902404521592046205e-01
6.014986740341629057e-01
5.621099068974553248e-01
5.729936715711171358e-01
6.119469943489879160e-01
6.131046481075581589e-01
5.983562863915761199e-01
6.254814716447489875e-01
6.123411186461165112e-01
5.626016689959955075e-01
5.837405544443072802e-01
5.970793253426205371e-01
6.250627049044552574e-01
5.198289706562713164e-01
6.042248660231327451e-01
6.394767250863417907e-01
6.603258967192664475e-01
5.499777996928292279e-01
5.670381804649107238e-01
6.006219988696526180e-01
5.890858627482926657e-01
6.579291594162607337e-01
5.445751179445865731e-01
5.141756681695356379e-01
6.243706213495725521e-01
5.632049651316040073e-01
6.100898337365002755e-01
5.730724057235961899e-01
5.046630733088499632e-01
5.170164776054679834e-01
5.740923612765078676e-01
6.094079160048750943e-01
5.721840918993732483e-01
5.524099294376919600e-01
6.219761145051376783e-01
6.216387743403020139e-01
5.501751560995442603e-01
5.873447536747240516e-01
6.677989237682449009e-01
6.026036048343073048e-01
5.938186137547594168e-01
6.100383727592381122e-01
5.879716551583834550e-01
5.667460694087436135e-01
5.715355991804929037e-01
6.492328961253557296e-01
5.332680785854490013e-01
4.371681991166557202e-01
6.268133465158571838e-01
6.301903818775096422e-01
5.842003860385236447e-01
6.467364186501264323e-01
6.314334408300266155e-01
5.442756712933249919e-01
5.787751054328644784e-01
4.878001933464750639e-01
5.646371211918270738e-01
6.078937647049698079e-01
6.286343972703629657e-01
5.441961978468354832e-01
6.864647402383037278e-01
6.491216680803453265e-01
5.894634524673632026e-01
5.930743296025136058e-01
5.865519139746524502e-01
5.747435267158668148e-01
6.484442282742226560e-01
6.087449406291370879e-01
6.424701414971223379e-01
5.479167628803494061e-01
6.067778739052667181e-01
5.682465477434778256e-01
6.541523897155615552e-01
6.168149997504221993e-01
5.617255513331810279e-01
5.892577195459923756e-01
6.480187044451419798e-01
5.939535428603526235e-01
5.322011525396247444e-01
6.181235276213207230e-01
6.208401287436213778e-01
5.199824195466775656e-01
5.512676862257629429e-01
6.500402154094950813e-01
6.716538681146744239e-01
5.749024595749987476e-01
5.717366799447145542e-01
5.802280579678509298e-01
6.297146137617426476e-01
6.096130797309198268e-01
5.932186649453119465e-01
6.143502061753610688e-01
5.921044987122118242e-01
6.481731002865782632e-01
5.854322186179297116e-01
5.470476492937328405e-01
6.050216645316658370e-01
5.822072587905513519e-01
5.735821036170630771e-01
6.167005553734152823e-01
6.151468031208138232e-01
5.577876576514027018e-01
6.052294520229530850e-01
6.624469136333872576e-01
6.618640376774648226e-01
6.616944462352164491e-01
5.835218238441706173e-01
5.761513274915320837e-01
5.257582853442781534e-01
5.418821318420107280e-01
5.939190155036728758e-01
5.754171418630440460e-01
6.120818931972844545e-01
5.330624741419922596e-01
5.783322451351613491e-01
6.319631012025955785e-01
6.085860804697211801e-01
5.823246387240049726e-01
6.069386203428568383e-01
5.875007709773254483e-01
6.474091236799706106e-01
6.040263246105906925e-01
6.032030108278421121e-01
5.822672744062362682e-01
5.417678950287445616e-01
5.154180086770721037e-01
6.073520664374323363e-01
6.134397162445535123e-01
6.277909194756237099e-01
5.744958311279626528e-01
6.075572147103320830e-01
6.212903324852800946e-01
6.086548710152763775e-01
5.946252364297661686e-01
5.775272756013750675e-01
5.546113537933954341e-01
5.557202405276775448e-01
5.973264431837013166e-01
6.268347768836197709e-01
5.412381217044864856e-01
6.102235437120856476e-01
5.946644350667564805e-01
5.074268751820669721e-01
6.034174628459534340e-01
4.822226859043620140e-01
6.036978328516153791e-01
5.371835542346590220e-01
5.978249189260655960e-01
6.146190577861850857e-01
6.285539868514717909e-01
5.648096514549179048e-01
5.815745977377606568e-01
5.358657441248948494e-01
4.922632696862577761e-01
6.184654022993445466e-01
5.925791929743320363e-01
6.503069630780842214e-01
6.185244477618563330e-01
6.409511701100634173e-01
5.344052796459040078e-01
6.461258227029488266e-01
6.213623834382403510e-01
5.420364603327436637e-01
5.854225403496271518e-01
5.526871169429472541e-01
5.992082890379831772e-01
4.594599892686177522e-01
6.357431534747511881e-01
6.292965991809399418e-01
6.531352984664291483e-01
5.505936452185535845e-01
5.957846448660133465e-01
4.211690275412099949e-01
6.115637483287438281e-01
6.502516665053776901e-01
5.785592230636156241e-01
5.504710619789137116e-01
6.069356681304822754e-01
5.444923438982482988e-01
5.805923751548178746e-01
6.383661130615619905e-01
4.637685846011383450e-01
5.875491476559830950e-01
6.347566456393177736e-01
6.546912329752152537e-01
6.013186506955323640e-01
6.258095732471853356e-01
5.564003692840562287e-01
6.474432053536458564e-01
5.695509261000426537e-01
5.697799772704332799e-01
5.669739851219648408e-01
5.568531842340633808e-01
6.028809690019099055e-01
5.933393852958531722e-01
6.473398866469571855e-01
6.021836524136047197e-01
5.917875328507724575e-01
5.857205138246051046e-01
5.917013556712760192e-01
5.464321976914801038e-01
6.117958643858287804e-01
5.795848381064838684e-01
5.899723639924066010e-01
5.900702396535315586e-01
5.425215437175747724e-01
5.478390591448260016e-01
6.393239771840091290e-01
6.313918907415303483e-01
5.973064666753149510e-01
5.212365700177852279e-01
6.303971364045647396e-01
6.319681642259857846e-01
5.877489207825636885e-01
5.923440203846481733e-01
5.555209979569071255e-01
5.734976165770616641e-01
6.651921900089468043e-01
4.989417080109920244e-01
5.960228355753315332e-01
5.735185895944406864e-01
6.002709866295653507e-01
5.105591154974660206e-01
5.210633029192675014e-01
6.219192540568417860e-01
4.879483870413494628e-01
5.837504869331404667e-01
6.431384955469364728e-01
5.508565117031409830e-01
5.522040125240039732e-01
5.668903903238352582e-01
5.896532730518533327e-01
5.230858889783218668e-01
5.803875418666868402e-01
5.341011207214292345e-01
5.595838725359618682e-01
6.378524821987606730e-01
5.468404319600284058e-01
5.951537536036579645e-01
5.658629415336353663e-01
6.267529341635607043e-01
6.424350652338000067e-01
6.789516318626531710e-01
5.716088852103703433e-01
5.525974808908319380e-01
6.255833511077761866e-01
6.705148336604970227e-01
6.510449547837013906e-01
6.132467564989836362e-01
6.183507654753905847e-01
5.561450888514778423e-01
5.942949818469663859e-01
5.913658325545175787e-01
5.268699048337153190e-01
5.830857574822310152e-01
5.969528639552491578e-01
5.598967806712031869e-01
5.297872814228592464e-01
5.949871011483424121e-01
5.498986063457982354e-01
5.854797181013682295e-01
6.466113236423913779e-01
6.243173959801653350e-01
6.231529361833575420e-01
5.762182316155904926e-01
5.592904315024997963e-01
6.069070788157748808e-01
5.825587378320533638e-01
6.551056768884374604e-01
5.118778723915377027e-01
5.213057561871283774e-01
5.292255297190412433e-01
5.534722080680767320e-01
5.548976856317512363e-01
5.396016207224315631e-01
6.188077114235650544e-01
5.551081065270619952e-01
5.902539661036467766e-01
5.710061378708367608e-01
5.450174337999171836e-01
5.978252392478065058e-01
6.080113344789794816e-01
6.440345102171316505e-01
6.254996089406855697e-01
6.367990143064246045e-01
6.312973651046326351e-01
6.114217796127214832e-01
5.726613554883539514e-01
6.041097331877847143e-01
6.172890850692471787e-01
6.089351703537475569e-01
5.604580803543703915e-01
6.201356930591446215e-01
6.410626245982631310e-01
4.394071056356136928e-01
6.469314746852821152e-01
6.169400945988102736e-01
6.073515965943674377e-01
5.862669805488016639e-01
6.109755859825167779e-01
6.386837986471027850e-01
6.039139256949621615e-01
6.356690965579928632e-01
6.253291538571590369e-01
6.629692700290623630e-01
5.807884368199516256e-01
5.234467619125835469e-01
5.869878711683376160e-01
6.162213795442980091e-01
5.822042926950226072e-01
5.481172845808834904e-01
6.360433879910297739e-01
5.630475587668943849e-01
5.830506639783071821e-01
6.498891315751649245e-01
6.024078511851170825e-01
6.216162808631866543e-01
5.386372194958549686e-01
5.926471491012781367e-01
5.620481403074231164e-01
5.376519314246819281e-01
6.124094370145921618e-01
6.152868139860463437e-01
5.622181707405077278e-01
5.746089042510281741e-01
6.070515601524048011e-01
6.300837837386312756e-01
5.835309932010331879e-01
6.095382532410256182e-01
6.279202556157365001e-01
5.976137183975148703e-01
5.310877166695899820e-01
5.246686304092247344e-01
5.727548489286523603e-01
5.348888916747105426e-01
5.797130823937406419e-01
5.991354552611261042e-01
5.874552361990219573e-01
6.090211255784570010e-01
5.653002790965458990e-01
6.119642439337886763e-01
5.766970775483066802e-01
6.632302547377616486e-01
5.519599676058772886e-01
5.909105004515948778e-01
5.117483831876588063e-01
6.434765958218924276e-01
5.855536954077250611e-01
5.397172111860837340e-01
6.155654575471957157e-01
5.657234675821312120e-01
5.767394095615314686e-01
6.439976129234127322e-01
5.693927859427947435e-01
6.235622510706919641e-01
5.939451057056770455e-01
4.735931216484822182e-01
6.170733415943356892e-01
5.050384837651986647e-01
5.403391122407827929e-01
6.512824371959395897e-01
5.356125610840216655e-01
4.841265242023143900e-01
5.672199850950467859e-01
6.494483092996758966e-01
6.061562175307727562e-01
6.060321257658078942e-01
6.384093164313866531e-01
5.147439405860614325e-01
6.221299492856753321e-01
5.714819392016303734e-01
5.409159397878622322e-01
6.606391714224078004e-01
6.091638624222497356e-01
6.822096785457079093e-01
6.050026781996551417e-01
6.225660626464764036e-01
5.982456037918966185e-01
6.528563009542629469e-01
5.919009125611723876e-01
5.377288777601688663e-01
5.409135533368256699e-01
6.166594201969211042e-01
5.857960895845764071e-01
6.450871083969974551e-01
6.375429860174655072e-01
5.530747942286766694e-01
6.004180189315542204e-01
6.120625799879562123e-01
6.030982159516315999e-01
4.291132499584819904e-01
5.855003876713460453e-01
6.325359088056951018e-01
5.217371075878596276e-01
5.050433055428027451e-01
5.701104406122288193e-01
6.573165222021408738e-01
6.283935576212104079e-01
6.602515696319539718e-01
6.073405069650748000e-01
5.953130139766589224e-01
6.503256965048214155e-01
6.217282556523313630e-01
6.654672431313692904e-01
6.309995376611391427e-01
6.342009994875397183e-01
5.656096844567388704e-01
5.409821525146909504e-01
5.666117192583286499e-01
5.950300852475338687e-01
6.133068552685090324e-01
6.412698914095562586e-01
4.654095352654066264e-01
5.158668480847486970e-01
5.698264559417945962e-01
5.756240240616669057e-01
6.069274405574195397e-01
5.943755161866925985e-01
5.869514683827367074e-01
6.032691387969487673e-01
6.108720252198949208e-01
5.862955828802169922e-01
5.842495048086397968e-01
5.634108406590501161e-01
4.814901016526661470e-01
6.413841300883578178e-01
6.698317858182114559e-01
6.294484637159498686e-01
6.093065146977085789e-01
5.923956850100469129e-01
5.486573154174064770e-01
6.313382029988920952e-01
5.123815050360422951e-01
5.553840051733315297e-01
6.294696827010538565e-01
5.605269232675607061e-01
5.780061429740552814e-01
5.316756590529470028e-01
6.081757302233459228e-01
5.832294938864117650e-01
5.501055291226216726e-01
6.117586311583771419e-01
5.929627209802632581e-01
6.258771313304054562e-01
6.152446997383722582e-01
5.544399316254735588e-01
6.072680500715226248e-01
5.626450571970815773e-01
5.419841080459844029e-01
6.284686842463457213e-01
6.273932886210754623e-01
5.640724264705817559e-01
6.190813516225395219e-01
5.843040265173038428e-01
6.596245176203404670e-01
6.240412970676370019e-01
6.342421213268131241e-01
5.308250197080169874e-01
5.410221054602784019e-01
6.178339546368584179e-01
5.831643156289063601e-01
6.044290052568087601e-01
6.274529956306227341e-01
5.880209506747792192e-01
4.738371799696468045e-01
6.387742437635079984e-01
6.336282693790927789e-01
5.288312796660210591e-01
6.050990191343150748e-01
5.206939739460705319e-01
4.916561304530731036e-01
6.335982830966961910e-01
6.275459964662499779e-01
5.345601222346396675e-01
4.604511210321340364e-01
6.254001129645312407e-01
5.256937125344578465e-01
6.237059520703254201e-01
5.970313723037327103e-01
5.988989920434069081e-01
6.114522703985130203e-01
6.190659238046167800e-01
5.767788940384189766e-01
5.823274247183243268e-01
4.615748725666052321e-01
6.126082812739732653e-01
5.458266402889025981e-01
5.887724355400464349e-01
6.758173432335754516e-01
5.690883595015214791e-01
5.216487563422049778e-01
6.271737273552040470e-01
6.005163005606490856e-01
6.508405730458666216e-01
5.349120688194128892e-01
6.137946543010003309e-01
4.987330257093007813e-01
5.495873107677495817e-01
6.663963954792491151e-01
5.686289493637614045e-01
6.085594551930896268e-01
6.329912618940677360e-01
5.799932649029720944e-01
5.818007920971680624e-01
6.351376693838308718e-01
5.321349200347693653e-01
5.223394570963253436e-01
6.221104045954095607e-01
5.569112163614807764e-01
6.458258729509986917e-01
5.921836209161929210e-01
6.630770425253431632e-01
6.270013921929560308e-01
5.254961739915134933e-01
6.335450337930896847e-01
6.403664834767981429e-01
6.235728933423427822e-01
5.931001603938435007e-01
5.907545484795563295e-01
5.923752604157798141e-01
5.116025405320792085e-01
5.646404206036235163e-01
5.858573797135500083e-01
6.198169132579866014e-01
6.322387380770346788e-01
6.197996469879947234e-01
6.181514420779297136e-01
6.115279519183893786e-01
6.318426489080348762e-01
5.521025887892487827e-01
4.615001891489887154e-01
6.109068852537355987e-01
5.153431281857097090e-01
6.266915170946183444e-01
5.501706516251645418e-01
5.676406606982695724e-01
5.080230282131243946e-01
5.381958553864921724e-01
6.558219388265797978e-01
5.887895626775510038e-01
6.278284681785744059e-01
5.851768352905449833e-01
5.974502548469993179e-01
5.688474707972082101e-01
5.347309079897271111e-01
5.764346355118994403e-01
6.196070562021114281e-01
5.049489715370130138e-01
5.858639999698271872e-01
5.474004033729458207e-01
5.910087908361658648e-01
5.964463508955677451e-01
5.902174135536135680e-01
5.417314900958503099e-01
6.541709413759836389e-01
5.947240322297525639e-01
6.094103271786905918e-01
5.958163634394545438e-01
5.790348307413393236e-01
5.950258319255394834e-01
6.072334812188056041e-01
6.035348240560507449e-01
5.944209719632371769e-01
5.488314885511837993e-01
5.504356196309114768e-01
6.248314893138970927e-01
5.799166729027833700e-01
5.990447866783431552e-01
6.114929265975249661e-01
6.504725203296808367e-01
6.302368332159451469e-01
6.026403386319116873e-01
6.351843948920326000e-01
5.605535126880561991e-01
6.345524825829207405e-01
6.056468556649123869e-01
6.082677526411470748e-01
5.923218082168530962e-01
6.038352724566995455e-01
6.103425954076706628e-01
6.359814547137878638e-01
6.188473393139835022e-01
6.564878746078615102e-01
6.367316922707988436e-01
6.261741836442960008e-01
6.081001058037360796e-01
5.267821623235808826e-01
6.350292352724702383e-01
5.709938765669835270e-01
5.644139078207033311e-01
6.421048534034212718e-01
5.631978272205553360e-01
6.303623137703544543e-01
6.017363244058709926e-01
5.087728964139646148e-01
6.221182800453208817e-01
6.661176095560241706e-01
4.821568671441099907e-01
4.961241223637756770e-01
5.982847807626012759e-01
5.992896499445141689e-01
5.541929957569170506e-01
5.352309862209412294e-01
5.822795077273694719e-01
5.851823969633889178e-01
5.837711643384522198e-01
5.884317641483298722e-01
6.370764479695342208e-01
5.712917103883292658e-01
6.297136463165027287e-01
4.291434167048042703e-01
5.511514274360926890e-01
6.175748442584708675e-01
5.992595577840673648e-01
5.836327144575961245e-01
6.011251989009342989e-01
6.330958553872272354e-01
5.956379383815683104e-01
5.744601243024902715e-01
5.061321789414461314e-01
5.979467020081900008e-01
6.750992844256885617e-01
6.677581005209938247e-01
5.574057084465517953e-01
6.302196819251677518e-01
6.139661809555914118e-01
6.189927299897244328e-01
6.715550328493926635e-01
5.850530171128771606e-01
5.989906095345487458e-01
5.595240888359365172e-01
6.387587639437440901e-01
5.545158227268813800e-01
5.672877135827796291e-01
6.204525988752991328e-01
6.322059336033731825e-01
6.073768600710611754e-01
4.551187726077211559e-01
6.116013064900079899e-01
5.999247336466799752e-01
5.133709897163043490e-01
5.165725917911487830e-01
5.924155752109639961e-01
4.328393577293666583e-01
5.259878810462880194e-01
6.102274748659080039e-01
4.690513767952332325e-01
5.565460804073414369e-01
6.362472608677753882e-01
5.731811047819941329e-01
6.121050030403976105e-01
6.338016948707334564e-01
6.150913048983271958e-01
6.082835815011917724e-01
5.999666928200284577e-01
6.337211422148101292e-01
5.580559994910587740e-01
6.170169705638361979e-01
6.298820500187722882e-01
5.780443237972039405e-01
5.544008193822624886e-01
6.252073963882354146e-01
5.938255067803304144e-01
6.067369931290729212e-01
6.391317221806387394e-01
5.845955164931828651e-01
5.446668072271408922e-01
6.114758614018764860e-01
6.141215835871349782e-01
4.655944769696136465e-01
5.618489979480993934e-01
5.855263966066822645e-01
5.685907318388805365e-01
5.999148779953286104e-01
5.620228292393754099e-01
6.116085531767136985e-01
5.593014396344501149e-01
6.694368206633216634e-01
6.208461165679475258e-01
6.542818440227922139e-01
6.027244664655859729e-01
5.988095707006514390e-01
5.271326133286469151e-01
5.741211829065182570e-01
5.271750972121800327e-01
5.959149840699089484e-01
6.052114720951107252e-01
6.483086436592742086e-01
5.594679493842416029e-01
5.971701176238529696e-01
5.611933959840385011e-01
6.454133705675104693e-01
6.349162373708736595e-01
4.560572857410042369e-01
5.578945878791625734e-01
6.039351799838089674e-01
5.813145220636786181e-01
5.574105797510868765e-01
5.529243916441202167e-01
5.779738380757788452e-01
5.662478634212719797e-01
5.385697032475387225e-01
5.831103825559639242e-01
5.532801845941689445e-01
5.682939662826937965e-01
5.948501364548577364e-01
6.095195910218915714e-01
6.417560018829991941e-01
5.980150675780206981e-01
5.599137505504544476e-01
6.698788129637816002e-01
6.235019223310338532e-01
6.444653464944536392e-01
5.534183553944129752e-01
5.959506018832567698e-01
5.848503596721821296e-01
6.381660034667417936e-01
6.031224019865408792e-01
5.554687342025164121e-01
6.571467089185649701e-01
5.766714740084357693e-01
6.209763935610076446e-01
5.358639383230758835e-01
5.959416278747377005e-01
5.770168821228818246e-01
5.752209145595977846e-01
4.788257398734068193e-01
5.696138509491355251e-01
6.352536823484973283e-01
5.544103465564091948e-01
5.995522690503076735e-01
5.814141987960425029e-01
6.160157454065013916e-01
6.563755915448274969e-01
5.846370530781239694e-01
6.864459670913038991e-01
5.737748880030483223e-01
6.170304742300363188e-01
5.130506512287147380e-01
5.809794143728912452e-01
6.111929731589240689e-01
5.944233034326611431e-01
6.159738703665316173e-01
6.528823874626403789e-01
4.914057229863991738e-01
5.869386582675418795e-01
5.616466687705188310e-01
5.548613645230847657e-01
5.580743075396925601e-01
5.308785362800987340e-01
6.642912114283301417e-01
4.574694273045804005e-01
6.200711208942282227e-01
5.708478708284550063e-01
6.096261836342125040e-01
6.605622280553054004e-01
5.955662267144277155e-01
6.483312653540855841e-01
4.786394220950022094e-01
5.742674533822251792e-01
6.381959985080885023e-01
5.377012715225447659e-01
5.072019895288244484e-01
6.329480486833376496e-01
5.833974870814889746e-01
6.006214922640127352e-01
6.154990677259560838e-01
5.822506465706278611e-01
6.021945998299528258e-01
6.283110876784685495e-01
5.680274924387972435e-01
6.322766356510129970e-01
6.087423508925100535e-01
5.172837245743796553e-01
5.939028003844629700e-01
6.668093013627831578e-01
5.921989736946979832e-01
6.306574249421570411e-01
5.980164134819119237e-01
5.978355505950643245e-01
6.089235215392028167e-01
5.767134017799998569e-01
5.822770230683875781e-01
6.584162137393273495e-01
5.203153703845235789e-01
5.957118840517402480e-01
5.896877760456432638e-01
5.780929546560760190e-01
4.908691296360536693e-01
6.440502727576543629e-01
6.505923563723801095e-01
5.769342161309292116e-01
6.048427432628205036e-01
5.994909573903315358e-01
5.846143831730932217e-01
5.640867250045833448e-01
5.432639377627941357e-01
6.172242219245038797e-01
5.834216841047759061e-01
6.281537235218359605e-01
6.388624358433233619e-01
6.480168260089114174e-01
5.894511782125320121e-01
5.850988927988483024e-01
5.801927446497905372e-01
5.712620226816085278e-01
5.566160997367969321e-01
5.178153711751234400e-01
5.744446998056331743e-01
5.344836267690218357e-01
6.418430053326067419e-01
6.010979680188976992e-01
6.034867265147364490e-01
5.610261333302293263e-01
6.297533737444959145e-01
5.807497231682768879e-01
5.940048414482218542e-01
5.953663487970983770e-01
6.011949154398832373e-01
5.792073671464423867e-01
6.013236741051795065e-01
5.697891226938005538e-01
5.800166274708352665e-01
6.542009031598976510e-01
5.533422139953350083e-01
5.506040374287990424e-01
4.369013661816126826e-01
6.575979597257834985e-01
6.229998666131661977e-01
5.861505492000465001e-01
4.707943640499639981e-01
5.887512201727942429e-01
5.836722377255512129e-01
6.030614149079271957e-01
5.945059426043383111e-01
6.063860820091637738e-01
5.620067591197720480e-01
5.580611560207292543e-01
5.869872102217081888e-01
5.949614251614219196e-01
5.479637180274096186e-01
6.102353120133604536e-01
6.571570630286729386e-01
6.103279916042093634e-01
5.758567829125160742e-01
5.669661962436580716e-01
6.532452202525173002e-01
6.048177153952782881e-01
6.024446671952899957e-01
6.006503038536497030e-01
5.131829292232850115e-01
6.174049487846291484e-01
5.642714988654899955e-01
6.816755350874100783e-01
5.959048597323833851e-01
5.326743064303443020e-01
5.912867229991022322e-01
5.651904765702058242e-01
6.161345390740579075e-01
6.698299195374959325e-01
6.082510299043808466e-01
6.379490699669019271e-01
6.034260370790593964e-01
5.553880006244595879e-01
6.295581415099156253e-01
5.789386152678074327e-01
5.952871828161012679e-01
6.346551804304148003e-01
5.609444152870565192e-01
6.664879110990099553e-01
5.255437006569170233e-01
5.808976542977065671e-01
5.728615712869652432e-01
3.911961210071700501e-01
5.636204639260868898e-01
6.347213893319059164e-01
5.258174264337299730e-01
5.463718107981541117e-01
4.881146104897846616e-01
5.363438727595077893e-01
6.576071014681825755e-01
6.087234606855265184e-01
4.949246881219317995e-01
6.309396816817648412e-01
5.793389656841394508e-01
5.448707135103041388e-01
5.659658479264326747e-01
5.100922218653372031e-01
5.444105628480995218e-01
5.912712408293396837e-01
5.698093372586411354e-01
6.152483425874186729e-01
5.844046812027428039e-01
6.006118026489839501e-01
5.781135721038173081e-01
6.162408214707932874e-01
6.203800372057981516e-01
5.670565144403489910e-01
6.332530083131007181e-01
6.205031427407634581e-01
6.203446143710891203e-01
6.483470229126863105e-01
5.939798120032223627e-01
6.109815306548967984e-01
6.120218421725059921e-01
6.374303460490193807e-01
6.083734864981223955e-01
5.982550006558657874e-01
5.102484830294085061e-01
5.781242040380212277e-01
5.501683216075557992e-01
6.020088906527496508e-01
5.878653744418497196e-01
6.135302610075156204e-01
5.854519138876083106e-01
5.972114018053829021e-01
6.281727987732167451e-01
6.150793283792639343e-01
5.375094769916713977e-01
5.863242058054963790e-01
5.488904330269797072e-01
6.544555576894123261e-01
5.957666522534283970e-01
5.982995801213826237e-01
5.675962165224959222e-01
5.728489792923541213e-01
5.715971474312736555e-01
6.202868651410333722e-01
5.682792279518897871e-01
6.027392281353329828e-01
5.726498942686335525e-01
5.222979843331538863e-01
5.980220913758211854e-01
5.671476489357963890e-01
5.732315796184381806e-01
6.334132174083262345e-01
5.247648276336038808e-01
5.701874020546713329e-01
6.033879208643382341e-01
6.215086910251810259e-01
5.808478739511646616e-01
6.133861009667963549e-01
5.965588476194660927e-01
6.102205753139300359e-01
6.196554435193407651e-01
5.818848000039689161e-01
6.486732692865568861e-01
5.744519778365890783e-01
4.487905111239384182e-01
6.210451742637952410e-01
5.030895585892769528e-01
5.823757102010855835e-01
5.681222005257048346e-01
5.522631635032853037e-01
5.566930738611470808e-01
6.234648147085901648e-01
5.914013586179918125e-01
5.642300712813645980e-01
5.729863812433544368e-01
6.425836280390924138e-01
5.766046002170361895e-01
6.323306963779540268e-01
6.007876176650445155e-01
6.242907796988519387e-01
5.166145891416555891e-01
5.083197180996206210e-01
6.312192277719932409e-01
5.110197514185634837e-01
5.774954714253097698e-01
5.604060402740014268e-01
5.730171268907369164e-01
5.839963468314335326e-01
6.251743920652920172e-01
6.345660824116734489e-01
6.216963881156554184e-01
5.761026523554506618e-01
5.731588101237796717e-01
6.627262926105819130e-01
6.752105885480511605e-01
6.019390665472648116e-01
4.869174095826559467e-01
6.652005489243515424e-01
6.049619183145626966e-01
6.386461725214465091e-01
6.379332200429550515e-01
6.404885030035654125e-01
6.081714857689792808e-01
6.531404011612962357e-01
5.796916234299254178e-01
6.293784820189034512e-01
5.335934073970745040e-01
5.840993801513685302e-01
6.474013222520013100e-01
5.449539479129059671e-01
6.130760050049504084e-01
6.341769998620305770e-01
5.783664800312454668e-01
5.082246617226369167e-01
6.220441789027920665e-01
5.725950643348243219e-01
6.106926872494149450e-01
6.220429059492260659e-01
5.929624929291481550e-01
5.971818914686547464e-01
6.024476561968777899e-01
6.216616704721946718e-01
5.789903057856482516e-01
6.014274673825226181e-01
5.270999365765581812e-01
6.122785426938623932e-01
5.648104247484344587e-01
6.037807160555520580e-01
5.906077706751413636e-01
5.621091897474486121e-01
6.136541844912614119e-01
5.423396934791011592e-01
6.148790744375474127e-01
6.040379975188551187e-01
6.011208586072056548e-01
5.937510036020540172e-01
5.685986656088757307e-01
5.644613835911582722e-01
5.316799712979001225e-01
6.396784393289364212e-01
6.001069257719058303e-01
6.240532034070201961e-01
4.418639013080825073e-01
5.513694484277882335e-01
6.428998399186898194e-01
5.326642831610535200e-01
5.898637149133387769e-01
5.944279462515211776e-01
6.510722638087993452e-01
5.634822871654368015e-01
5.702852056967240291e-01
5.874932624394566538e-01
6.478344236606942141e-01
5.493150074378512215e-01
5.071243744698126221e-01
5.558430364706514748e-01
6.173645957916641391e-01
6.621754636129079108e-01
5.203454033923349265e-01
6.104322452311670144e-01
5.654628021584775510e-01
6.042965429729159066e-01
6.057252416320086930e-01
5.888993478700155215e-01
5.546010969757992903e-01
5.414892157975049747e-01
6.673773088293608602e-01
6.304447215303897734e-01
4.704644938215313266e-01
6.378649547029928701e-01
5.147666415472266221e-01
6.124783362159744726e-01
5.779104676253308259e-01
5.961804334118594451e-01
6.038769840107368614e-01
6.501144725718038808e-01
5.992314349776257654e-01
5.652673148539215653e-01
6.241617355409387891e-01
5.961219262225393445e-01
6.544803974079372866e-01
6.105818004283460887e-01
5.933475470280409336e-01
6.364544509957732465e-01
5.890976727384018563e-01
5.441803236142155331e-01
6.041215577044583007e-01
6.249497102269557791e-01
6.194569774190791245e-01
5.705166032961125344e-01
5.862139951807803229e-01
5.589150699462668292e-01
5.963593202822273787e-01
6.018718564314591291e-01
6.136045273531178790e-01
6.312320786544374229e-01
5.424814985058525885e-01
5.729991303990407125e-01
6.276205884485712705e-01
6.103301985414542052e-01
6.012616070468690399e-01
4.996117171645856336e-01
5.965352898099045564e-01
5.782633827991233710e-01
5.448166193333821017e-01
6.476016468984202579e-01
6.123883495125381771e-01
6.153548230369083605e-01
6.328734277507153116e-01
6.528284842054821180e-01
6.070404811302008152e-01
5.943944133633296545e-01
6.257472688238732150e-01
6.308134215385643451e-01
5.500607949231874905e-01
5.691895330224400196e-01
6.820555008807165365e-01
5.724474289956607009e-01
5.948726734354479184e-01
6.311818930259929239e-01
6.075555068511413470e-01
5.795448880508871081e-01
6.218369333683109179e-01
6.434743759488977810e-01
5.347118411172002705e-01
5.580621910607840297e-01
4.917747934683246447e-01
5.369945654901193688e-01
5.862669932472284184e-01
5.950329626437347308e-01
6.315332677629694746e-01
5.482498943567550853e-01
6.293634244556594037e-01
4.926686038255236877e-01
6.602788409534364744e-01
5.780614900286237257e-01
5.530102945899041389e-01
4.491932317268916286e-01
5.638930189186044384e-01
6.200725191855229745e-01
5.589683358719941264e-01
5.724429364857041014e-01
5.889433870858689080e-01
6.508328448245594977e-01
5.838283246976898599e-01
6.140408325324659966e-01
5.922762196571274007e-01
6.464676310897130573e-01
6.341530374922716984e-01
6.297200852341697797e-01
6.113093752046714346e-01
6.274666768809902262e-01
5.069220851232780767e-01
5.683449565664955294e-01
6.140426967538169523e-01
6.157888783516369813e-01
5.889406477886867108e-01
4.521483938383046297e-01
6.266632776484399869e-01
5.596818455249217283e-01
4.834079359466522119e-01
5.206603268598678502e-01
5.652146704967057067e-01
6.556774449016646855e-01
5.494772858720948783e-01
6.090877606754003804e-01
5.692404158094861444e-01
5.831893145592847993e-01
6.044052518166589394e-01
5.875418156223443100e-01
5.950961626621010803e-01
6.553586352753804078e-01
5.889806142796419897e-01
5.801558946194567135e-01
6.589136926693157648e-01
6.589011308287413549e-01
5.691917416805132302e-01
6.125994515120396500e-01
5.388898705689431079e-01
6.031225815622780484e-01
6.233362546754136480e-01
6.297057956302329895e-01
6.244398477462267394e-01
6.251812607025313273e-01
6.266530610156069159e-01
6.489245896573079264e-01
5.930698638778397758e-01
5.648566805653114642e-01
5.177043773380269887e-01
5.828046688621544291e-01
6.238464562709805650e-01
5.821179617398212214e-01
4.975208787112971320e-01
5.881215711060183704e-01
5.330165331637921611e-01
5.682619096845236140e-01
6.044155825445958197e-01
5.796426481888633520e-01
5.514009275450332259e-01
5.899930238620061385e-01
5.984727059408373462e-01
5.906227675373540986e-01
6.047813833956994234e-01
5.980249588708754782e-01
6.476653365212996505e-01
5.785503003916078191e-01
6.281705773203377641e-01
5.370051856441586668e-01
5.754229848075229636e-01
5.851304204279930143e-01
5.081089374102260026e-01
5.433036755768156922e-01
6.510531679210631584e-01
5.254338754491867380e-01
5.619008365081124001e-01
6.306330740296688386e-01
6.350834277889623181e-01
6.298138053883570731e-01
5.646701898309586243e-01
6.276164698010593401e-01
4.714987884864907386e-01
6.428213566902278853e-01
5.692742686642349170e-01
5.260771754156826630e-01
6.614219268867274071e-01
5.572483876016292026e-01
6.011319392207663537e-01
6.460235582511824060e-01
5.871109522680436621e-01
5.735302080163787730e-01
6.437254935827881885e-01
5.943050780228531504e-01
6.251465425087133765e-01
5.949521968613951106e-01
5.665043343635947082e-01
5.462852040361055872e-01
6.119843736888386232e-01
5.957051294459811963e-01
5.864733019387012858e-01
6.043867886707816606e-01
5.799042482912277752e-01
5.769840539866302187e-01
6.736337587009373351e-01
5.454576679280900287e-01
6.047198490879643895e-01
5.230067013622443639e-01
4.979457561251936504e-01
5.298400203185393842e-01
5.523476997921146214e-01
5.981847641490384282e-01
6.250653994344868014e-01
6.524804366985565984e-01
5.473115256148233243e-01
5.496923297865357050e-01
6.040711488676002716e-01
5.038066440361231857e-01
5.785664298772872360e-01
5.527556062095881906e-01
5.971567995419909680e-01
5.818247571555705822e-01
5.832319961298204625e-01
5.831650309835371138e-01
6.225596019124283176e-01
6.140204960702324577e-01
6.365940071585202142e-01
5.522955870688421864e-01
6.444376446448800699e-01
5.376043829088233972e-01
5.944658992841066469e-01
5.905609439482799594e-01
5.531353577452446935e-01
5.383571278686114514e-01
6.116127594504120468e-01
6.434978829860873439e-01
6.517837092304105129e-01
5.890185263993276132e-01
5.486934297237031632e-01
6.361087792432900123e-01
5.349725523966060159e-01
5.408920706045117210e-01
5.880641645592826761e-01
6.519526110984051881e-01
6.015720772171719855e-01
6.198077701506782278e-01
6.021832175137048493e-01
5.281527460060428947e-01
6.298133926623236123e-01
5.122786330512056896e-01
5.074095843905730430e-01
4.974148363325596733e-01
5.393536810884422827e-01
5.940035981940346987e-01
5.813092976763297726e-01
5.895485579739938586e-01
6.405441699761537100e-01
5.803888279552352758e-01
5.342145216034570598e-01
6.188252713723561005e-01
5.713803619306646597e-01
5.910440478779472873e-01
5.826613370785882484e-01
4.967612037678926784e-01
5.443104575656252386e-01
6.389676338125420685e-01
6.269190654660751205e-01
6.176141866242342848e-01
6.248594454602349746e-01
5.389091584244125599e-01
5.896896400484987755e-01
5.895747054915172480e-01
6.637576813157519684e-01
6.272857293057871875e-01
5.653158733191372409e-01
5.557250250513575685e-01
5.826221046383384117e-01
6.407149498174875557e-01
5.675990032413951170e-01
6.149983205258717778e-01
6.164119920051505108e-01
5.924446027012933991e-01
6.352334848719538574e-01
6.013551948342081843e-01
5.922774599756768232e-01
6.166258389988865662e-01
6.145742416144726050e-01
6.002597688003841192e-01
5.998072823069073856e-01
6.913498831907326503e-01
5.891059568627834420e-01
6.229083664053620684e-01
6.246096357788393227e-01
6.336124062924254341e-01
6.127668043094369743e-01
5.814989817005149497e-01
5.385601549704441826e-01
5.868634370304153247e-01
5.572850142561126541e-01
5.129086866198658834e-01
5.970637740990610842e-01
6.263116691431931393e-01
6.459424786277266906e-01
5.783546275656901159e-01
6.099322833689614365e-01
6.199096629298270766e-01
5.228386622501098868e-01
5.769688585546925985e-01
6.713343519301276929e-01
5.702675542022782595e-01
5.814346236230130138e-01
6.534108574976855710e-01
6.590771915365953859e-01
5.399558931464989442e-01
6.341700407339325718e-01
5.683162181962759796e-01
6.614576649355576876e-01
6.010712521391399221e-01
5.902088169243022708e-01
5.653010296413454316e-01
6.138066333900242810e-01
5.704887916389145275e-01
5.524129264819213070e-01
5.509746503064154588e-01
5.531335476085303959e-01
5.843333833668729049e-01
4.400882361430528134e-01
6.009958760334894734e-01
5.507016598382403760e-01
5.993084707635729647e-01
6.123545331645319223e-01
5.826979353703056752e-01
5.854937376816127248e-01
5.192775184467373073e-01
6.101692236973570438e-01
5.450776236783119177e-01
5.685272923886970364e-01
5.247896570035519570e-01
5.693141460130002329e-01
5.531473949142358126e-01
6.286448799036512547e-01
6.167543615249031497e-01
5.774712430369046690e-01
5.566976445778217819e-01
5.974199833156741413e-01
5.319810059142263681e-01
6.393544424005094262e-01
6.033640234011907744e-01
5.989333884724843404e-01
5.693429452907804444e-01
5.560210654624759830e-01
5.864797042799171356e-01
6.605965617723796868e-01
6.715746528360118095e-01
6.166294000238182749e-01
5.869741483526641490e-01
5.613733480865275016e-01
5.362585003943340922e-01
6.762935368333491404e-01
5.536176384901198011e-01
6.682332493733764700e-01
6.182643182035418850e-01
5.901675757490687513e-01
5.514371089851836105e-01
6.301625669026467147e-01
5.670673820405085497e-01
5.770501074050758961e-01
6.311690177992737016e-01
5.947847303433333455e-01
5.769569249983873549e-01
5.964850649629314105e-01
5.776413449540800382e-01
6.119613136028047018e-01
5.391433528409226295e-01
5.539590883768543694e-01
6.243956088123718828e-01
5.850178086033654967e-01
4.857756076842378867e-01
4.985719567825495080e-01
5.520438509779321823e-01
6.023207538756520929e-01
6.151822008818026433e-01
5.927166173947079342e-01
6.063747469762179598e-01
5.943888510304369266e-01
6.175141554818005529e-01
5.725341976375787345e-01
5.801427621304700022e-01
6.188982226622812277e-01
6.337050724144743796e-01
6.448305452818915429e-01
6.100623226979122737e-01
6.019146572935283324e-01
6.014359189906335335e-01
5.695155038059063202e-01
6.450950308122538335e-01
6.114729988764679991e-01
6.362356612024442359e-01
5.584913290361309679e-01
6.208786520248380514e-01
5.816257638881641157e-01
5.025268771738935492e-01
6.154645273145302742e-01
5.559852365343076475e-01
5.098057124949391117e-01
5.822507939726420112e-01
5.514318873535077881e-01
5.749021771686186888e-01
5.947311728442449263e-01
6.102589583347416413e-01
6.124527423293693040e-01
6.822056510641716365e-01
6.135903826380069148e-01
6.043283258678262548e-01
5.449748287334533758e-01
6.003261444502219213e-01
5.657390421373997835e-01
6.336199724171920344e-01
6.259038599779958023e-01
5.598116568070763410e-01
5.121620000741243794e-01
6.414817455927506185e-01
6.588292720896755661e-01
6.089126032942673294e-01
6.479913160982206932e-01
5.565504616293841522e-01
6.347513520268365239e-01
6.254097057848931884e-01
6.173224889420211303e-01
5.364163838313105170e-01
5.093695125255297551e-01
6.009455685144986514e-01
4.870921584268459448e-01
5.883502160785039070e-01
6.014330243377488117e-01
5.877813903983315491e-01
6.311220211451853412e-01
6.064206847886655094e-01
6.255068349553126739e-01
6.753553788394182078e-01
6.394886411302176388e-01
5.870377314149415326e-01
5.661516344619137442e-01
5.366052022746586880e-01
5.659083485586543505e-01
5.667908933329945942e-01
5.532880960825908856e-01
6.054227086440376882e-01
6.017449767858189524e-01
6.441089736185809933e-01
6.464286740556950406e-01
5.889907899163826510e-01
5.997559066345186096e-01
5.197956216159693721e-01
6.579275845757002195e-01
5.394304435918222396e-01
6.851280013048189899e-01
5.757952162503630067e-01
6.004648625103419235e-01
5.444573952869165012e-01
5.516018131484059506e-01
6.398354512577864028e-01
6.373578645422963707e-01
5.953305868746265883e-01
5.522820175737580550e-01
5.868431875951658494e-01
5.828561474876878812e-01
5.788094917468826761e-01
6.425927959047941229e-01
6.296983740793560269e-01
5.790709586446864954e-01
6.258169674603573096e-01
5.894321764113386042e-01
5.419375014746823371e-01
5.472544085199857467e-01
6.057268509597064643e-01
5.594625884147361727e-01
5.658260631580032118e-01
6.064522577082620547e-01
6.248579126356941238e-01
5.207459841317192417e-01
6.444434366398232861e-01
5.139480623330416886e-01
5.908011142306175412e-01
6.551960134715094641e-01
6.111077735154297752e-01
5.827881174429287992e-01
6.257333498832711172e-01
6.344277324836751220e-01
6.083351140989086137e-01
6.328268950703829221e-01
5.874929363833450990e-01
5.390448857017142714e-01
5.876820763303134409e-01
6.134589446924356704e-01
5.877432953900699752e-01
5.949499065114167706e-01
6.302200425805086770e-01
6.181993386122501821e-01
5.930020586295791096e-01
6.308296397124607546e-01
6.069035304963608102e-01
5.988334321700179430e-01
5.906585171341969254e-01
5.889886912031345734e-01
5.736826382415252112e-01
6.167415048405332501e-01
6.499929879940962163e-01
5.758175555440392390e-01
5.374781557619536798e-01
4.719702383117047040e-01
5.909526866598051598e-01
5.017222749776003576e-01
6.312741485503587935e-01
5.857551089442508685e-01
6.062217493421404590e-01
5.804028151576429151e-01
5.958993200918898392e-01
6.208787939783257936e-01
6.184737882750018789e-01
5.910809960874666702e-01
5.393488768012533185e-01
5.565707426596857577e-01
6.503307889035754297e-01
5.762842164604080608e-01
6.180760559911875340e-01
5.749166453765826024e-01
6.337388350293597927e-01
6.035307192191132764e-01
5.985622919264816932e-01
5.693158159490665504e-01
6.152056662191005554e-01
6.181538478202501796e-01
6.222925354324853053e-01
6.065756292457320509e-01
5.965266454164857013e-01
6.012521728255834086e-01
6.135870352200302191e-01
6.027962228155041569e-01
5.853292117818911233e-01
6.528683222437811073e-01
6.075511262384321043e-01
6.052985784362814314e-01
6.216307265754608125e-01
5.817383243442961760e-01
5.736689421606362416e-01
6.226755031114228345e-01
6.384094695123325724e-01
5.949005479612330394e-01
6.541282423293759418e-01
6.271595946837451585e-01
5.359159909113734299e-01
5.911133938586604630e-01
4.950633550348985112e-01
5.851235752767871556e-01
5.401755974946822469e-01
5.826173792739930413e-01
5.814721427631428519e-01
6.571447125061737893e-01
5.896746613891576949e-01
5.855919939601336166e-01
6.093890980076456243e-01
5.294887524431848291e-01
5.994836913958427882e-01
5.767799202909557055e-01
5.999376436406202995e-01
6.286359607872734623e-01
6.347212608568895131e-01
5.533003262554493373e-01
6.146839764656802929e-01
6.083491051735991917e-01
5.134541081488699366e-01
6.601372123330144781e-01
6.588007970359750498e-01
5.713136454568308320e-01
5.078893452219064297e-01
6.117879404578836500e-01
6.195673530372791671e-01
6.219986678396627333e-01
6.738479494651270496e-01
6.277620098124603309e-01
5.921990171701225769e-01
5.883662432603784520e-01
5.873744331647643424e-01
5.137350609366247989e-01
6.051252905523387682e-01
5.802458805498020844e-01
5.865667770921021429e-01
5.455045272363492348e-01
5.616373759509196706e-01
5.675962126639704231e-01
6.027641657393957297e-01
6.308788287166892106e-01
5.758172419703649902e-01
5.985786085945744572e-01
6.100822335119415740e-01
5.801906918970144433e-01
5.461104345554274042e-01
5.796067523355150630e-01
6.147661460241637954e-01
6.068360216797843432e-01
6.133007893161251944e-01
5.847383699963250026e-01
5.942322096411061239e-01
6.103170458231272910e-01
5.046875871715265083e-01
5.848892561735561380e-01
5.800869479718697708e-01
5.235685320554162026e-01
5.545007556738608123e-01
6.260787084305592387e-01
5.425248447498397519e-01
6.235919506017605363e-01
6.293559559210069043e-01
6.789659829290692894e-01
6.078859579816378034e-01
6.375149243868318827e-01
4.553264404216048611e-01
5.958670504288052783e-01
6.206823362259771271e-01
6.605990692388034047e-01
5.937388428164425136e-01
4.919020233874835668e-01
5.620118398717347530e-01
6.167671577789415327e-01
6.806560999645998589e-01
5.945099657503984947e-01
5.344864036345032821e-01
5.869187010461532905e-01
6.274545541703273610e-01
5.759352853046721954e-01
5.346450434164669030e-01
6.305120429724794251e-01
6.103353816674645937e-01
5.756039413987421582e-01
5.550649183706348744e-01
5.371289786851006776e-01
5.756481025826872822e-01
6.289851307183301765e-01
5.915744029829438366e-01
6.279009554726362463e-01
6.036287921533984857e-01
5.456903510207545827e-01
5.061914496290146337e-01
6.348579506444206322e-01
6.005082487605672981e-01
5.254919031802374185e-01
5.417655599192359173e-01
5.833390380155571986e-01
5.868278114527327727e-01
6.541580031319407240e-01
5.913726929433333890e-01
5.363483822460713979e-01
6.519512980228947541e-01
6.027902665335963528e-01
6.148502109029038154e-01
5.214508440653319310e-01
6.275241752808684570e-01
4.999488887699871098e-01
6.245950788170796519e-01
5.533862965341778128e-01
5.360446732908140666e-01
6.026354935306603711e-01
6.365712444497080291e-01
5.475898908654733832e-01
5.942261181146681892e-01
6.246124559770364071e-01
5.929507070435348082e-01
5.510695867509283197e-01
6.287148923380077026e-01
6.439515904674866231e-01
5.689822971089972814e-01
6.027095426801480915e-01
5.859433554937834021e-01
5.660082977816409677e-01
6.051607893290696927e-01
6.257025086277816506e-01
5.851026444563842688e-01
5.751140315706886330e-01
5.016923195580638151e-01
5.619759488830816663e-01
5.547959674988500733e-01
6.141995608567119014e-01
5.117016578544695271e-01
6.322363593640685231e-01
6.455595654076645706e-01
5.430771512400751622e-01
6.755392744098971392e-01
5.354282863019871330e-01
6.084420923220089650e-01
5.962256816425735018e-01
5.725758863724775827e-01
4.948787072891941419e-01
5.722435100807468089e-01
5.771955672347706123e-01
6.317640440565713833e-01
5.918731877503558003e-01
6.113466144833399341e-01
5.771757326204154381e-01
5.861755365250005401e-01
6.456588639848845901e-01
5.311201398000782170e-01
5.392307740143960082e-01
5.527865964743872151e-01
5.942827576518009414e-01
4.659423475793930125e-01
5.636663089439070129e-01
6.505662875797517675e-01
6.201786773619797355e-01
6.176040804443627685e-01
5.804574759191077904e-01
5.567171700574201632e-01
5.991377078633387532e-01
5.348599176565949076e-01
5.527329641774527680e-01
6.136324471027516658e-01
5.909453732829879069e-01
5.747163124936198741e-01
6.274388811677678035e-01
5.193399432780336777e-01
6.363002810156508371e-01
5.483370948875001538e-01
6.181160660662554651e-01
6.003221492586368058e-01
5.907756391843029808e-01
6.467856808751950570e-01
5.977959937732217899e-01
5.999921112437891502e-01
5.738901130890761149e-01
5.579417999758153890e-01
6.040681112022023846e-01
5.605796318016108559e-01
5.499769835768029136e-01
5.525632542229602651e-01
6.002315645689533241e-01
5.954235438213917320e-01
5.558872040146918270e-01
6.108853365958215598e-01
5.844690488594430633e-01
6.084456807077054386e-01
5.949162536244985144e-01
6.358511298001778833e-01
6.544096688142648777e-01
4.792650907346992506e-01
6.030178469954716736e-01
6.240354161672756472e-01
6.126712431532225223e-01
5.653166359070602720e-01
5.760706366892077712e-01
6.183026613579780673e-01
6.148019433637886832e-01
5.659151149035379635e-01
5.858808090079543618e-01
6.095101371323869976e-01
6.260529938005533479e-01
6.276296803258902823e-01
4.745600541611886269e-01
5.947095993056357166e-01
5.927005721486795498e-01
5.869788169387204491e-01
6.085714295946595964e-01
5.480173228843525646e-01
4.598330680534447046e-01
5.295376754991457657e-01
5.651777761218726992e-01
6.112468114334832503e-01
5.891477180899271637e-01
6.800972893554659837e-01
6.148022347838599799e-01
6.498104095758032717e-01
5.624909213747681935e-01
6.441472769532921028e-01
5.665762056821453951e-01
6.065511988213609929e-01
5.771114660702549859e-01
5.515987324369138189e-01
6.350338444660601489e-01
6.017249219457427856e-01
5.449823378344201830e-01
6.435286687893289059e-01
5.919792233680053473e-01
5.767492675026053561e-01
5.977954475514635213e-01
5.231442673670547716e-01
5.945884245310988359e-01
5.340431108383558723e-01
5.567810913689856811e-01
5.720535603855362305e-01
6.075658777142365352e-01
5.730166839607269136e-01
5.996403568210635360e-01
5.258727868826416074e-01
5.974592997446522835e-01
5.823587800093912303e-01
5.676339010696300758e-01
6.156127851817335683e-01
5.774768319673702077e-01
6.296189985222199192e-01
6.299010187294475926e-01
6.188875372152465859e-01
6.344287894482407708e-01
6.182920264514570885e-01
5.893294957533909972e-01
4.987395993952423723e-01
5.983553284560180208e-01
5.163565770682760903e-01
6.213337256494351202e-01
6.410159887046306126e-01
5.842301490825997368e-01
6.105723585912743445e-01
5.965117225236331588e-01
5.389665644432093394e-01
6.187595600643698290e-01
5.737752236122217742e-01
6.052060130004566219e-01
6.022898055567393882e-01
5.980230620530491148e-01
5.916278532831007464e-01
6.202092089832942357e-01
6.046620016776780293e-01
5.846071065562803426e-01
4.995105900736146465e-01
6.328578991385078734e-01
5.315725014781061963e-01
5.923886965046161190e-01
5.805959082018650186e-01
5.573902645764805541e-01
6.050541890089875530e-01
5.727524800565486629e-01
4.725263497898019027e-01
6.592650280960530296e-01
5.624906233446306247e-01
6.261418097892921253e-01
6.517656830609761531e-01
6.327894823918791545e-01
6.320825260853781824e-01
6.008825897770834201e-01
5.821206654136014125e-01
6.227328126671189956e-01
5.650313114105374179e-01
6.581209696271541620e-01
6.265247707795437160e-01
5.224563293519657314e-01
5.388437345288412672e-01
6.068461799689957026e-01
6.215540749221819539e-01
5.489943907859784478e-01
5.246821315773415595e-01
6.016083997256405080e-01
5.566690385320447465e-01
6.050024965765203877e-01
5.594679590171227623e-01
6.109623327246209712e-01
6.110616238140261780e-01
6.006303373102420684e-01
5.793382470068614287e-01
6.112192219955870920e-01
5.960499585121228350e-01
5.801492752399692865e-01
5.870811472633787886e-01
4.928651777143805424e-01
5.831379234411666612e-01
5.474891204771792363e-01
5.968818857133630917e-01
6.394387133196870465e-01
5.219721700780071139e-01
6.486868228291613470e-01
5.962346264204123614e-01
6.516703918971661347e-01
6.065875575348983473e-01
5.655259012143425412e-01
6.245214791373497887e-01
6.216898835942008539e-01
5.882850926774563227e-01
6.105845219723287087e-01
6.020104691234388072e-01
6.580253043832138271e-01
5.477058190602439591e-01
6.251185052135480591e-01
6.271844255373929533e-01
6.322858629055667645e-01
4.367313439370982264e-01
6.216119115235765324e-01
5.945438509510401204e-01
5.988311282501386223e-01
6.195035351023991943e-01
6.258380383747148556e-01
6.223889059866363205e-01
5.580690365021241384e-01
6.515768429776240822e-01
5.687787361768574801e-01
6.090556509350980585e-01
5.758185225245140426e-01
6.051432596540600173e-01
5.340810626155663154e-01
6.081197531846040949e-01
5.924165555463751787e-01
5.799237647143591357e-01
6.174344149291277617e-01
6.077741950815207517e-01
5.801505274453314653e-01
5.479902830926205448e-01
5.365989095602452519e-01
5.190253059586615869e-01
5.587761119058101134e-01
5.560895021143240635e-01
5.999415964165593085e-01
6.214839320360943109e-01
6.012903135083871309e-01
5.924824810899921301e-01
5.382333716978482396e-01
5.879137089505875879e-01
5.224856793977603608e-01
5.254299172772348703e-01
6.129120679425532625e-01
6.222325865945882439e-01
6.694537402302215279e-01
5.239734754707987552e-01
6.189478103124029795e-01
5.297929349084418149e-01
6.035331065577507204e-01
6.356743466077090510e-01
6.067326878551702052e-01
4.763359543225691439e-01
6.272525604656966625e-01
6.651212712432197360e-01
6.255651201964437247e-01
5.626871015827041855e-01
4.975640307626117975e-01
5.231522449431990074e-01
6.646604930769162145e-01
6.196293887225412522e-01
6.067745869641532064e-01
5.803076725042290995e-01
5.275244640575766919e-01
5.848557141521311120e-01
5.619090376281307142e-01
6.184458755709005828e-01
5.756938791890182650e-01
5.686100443802049043e-01
4.909055753516052834e-01
5.813351920127380890e-01
6.595474667831362492e-01
5.070796047075989410e-01
6.063516623148867968e-01
6.137749196355728465e-01
5.823578217115650268e-01
5.997712823296731388e-01
5.933800420557220345e-01
6.535451387259023637e-01
4.687167691294610306e-01
5.704564288224979185e-01
6.009352318433431872e-01
5.403037785156634687e-01
5.871696614995729480e-01
5.078678167136678745e-01
5.905875984306003801e-01
5.601954444012431367e-01
6.017486278152999191e-01
4.931515904954021368e-01
5.760485973622161415e-01
5.902454019585259282e-01
6.085999011838123529e-01
6.058921370182736021e-01
5.331700412795159494e-01
5.741846753634571865e-01
6.392138905875863752e-01
5.271573072220436806e-01
6.283366775242890112e-01
5.114083772394255600e-01
5.921805258282200057e-01
5.864307939323272212e-01
5.654891682752627435e-01
6.496942452251858180e-01
5.606246108867294353e-01
6.142431371803827034e-01
6.183167800574747019e-01
6.082305514610105712e-01
5.919942116322400860e-01
5.454195946981044152e-01
6.040096207117038318e-01
5.868478010557593993e-01
5.558510365288794608e-01
6.235206073106497326e-01
5.334168055630452709e-01
6.248270013790391264e-01
6.684016704691562172e-01
5.687470085538779418e-01
5.747350548186977992e-01
6.049070900518420668e-01
5.969833011453157257e-01
5.714347021313910258e-01
6.083053661083763775e-01
6.359605288293053160e-01
5.665927596080650996e-01
6.507943672802667390e-01
6.565523274154836386e-01
5.935419247587542246e-01
6.375262736135907105e-01
6.001675738605799504e-01
5.758321648892277267e-01
5.734179130061576313e-01
5.627954031087538667e-01
5.694992868810681008e-01
5.974278007452009653e-01
6.409914629069655145e-01
5.665801175921717503e-01
6.309522143987293941e-01
6.156874880264919803e-01
5.702484357109776081e-01
5.775282016452083500e-01
6.224353501822021961e-01
5.815226927725389849e-01
6.003505419074089966e-01
5.448027714208441008e-01
5.805231706006201975e-01
6.235906012006975363e-01
5.724684952019289952e-01
6.637326905025379142e-01
6.369021118937288062e-01
5.666826489773370001e-01
6.223728131116055273e-01
6.157735566930903071e-01
6.261585680586813085e-01
6.233886838560669386e-01
5.363102132482233664e-01
5.516094042902144334e-01
6.122699969048950308e-01
5.687896619886501082e-01
5.913606751853237586e-01
5.879702970375169091e-01
6.054594134580530973e-01
5.541252251758452818e-01
5.563782993609240890e-01
6.586870840199735566e-01
5.523433297767705863e-01
6.339829995059300671e-01
5.832902833874591408e-01
4.815498562673073968e-01
4.948948572493182541e-01
6.251957042957649868e-01
5.707988391830497443e-01
5.803027379500254046e-01
5.538819135151180628e-01
6.390957264569362417e-01
5.616733575139287726e-01
5.734718675926522291e-01
5.990410409220375820e-01
6.126240866537179253e-01
5.769230470777123587e-01
5.997010238200144450e-01
5.444567199049461514e-01
3.980668165059688679e-01
5.617187266775611754e-01
6.178052098482553767e-01
5.840336724571471017e-01
6.283070019661326500e-01
6.114798071794537160e-01
6.473915685919775509e-01
6.177834084798444758e-01
5.757897001453146091e-01
6.111242147068945973e-01
5.747650337465761705e-01
6.019458964268069590e-01
4.523590212618870954e-01
5.156648234229671557e-01
5.818728080062871566e-01
5.697907791332268435e-01
6.089766125022483267e-01
6.029567128054400538e-01
6.252888994440908288e-01
6.027308954883435765e-01
5.997051741451993045e-01
6.109810320747539603e-01
6.109714440787388234e-01
5.953686337936761053e-01
6.447189071095176249e-01
5.594360202020762785e-01
6.645743225636913110e-01
6.080103695610029613e-01
5.900390875566963178e-01
5.911641226784338787e-01
5.495168547632147682e-01
6.030606170223145046e-01
5.800899757210948859e-01
6.630713294902328414e-01
5.578634978072654071e-01
6.232501021842034028e-01
6.153542423619616786e-01
6.478620345926857649e-01
6.132869570038013141e-01
6.391633626025610138e-01
5.922105097469041457e-01
5.887741982500513949e-01
5.605798588519833592e-01
6.298379057756028354e-01
5.037842552123314999e-01
5.611761646025428263e-01
6.149171530561823307e-01
6.298702196468819459e-01
5.560354351652883054e-01
6.252842477625959461e-01
5.979800398967775044e-01
5.552362042765215389e-01
6.519960157263524625e-01
5.588691003431250914e-01
6.131781067553497833e-01
6.263424430870798698e-01
6.230694863753336588e-01
5.739719090042445515e-01
6.130310306193396119e-01
5.741712623250083691e-01
6.328538212473877600e-01
6.342229267793455527e-01
5.866539299239095229e-01
6.152268109874202695e-01
6.355179037260831887e-01
6.231691284125819852e-01
6.176950418915296837e-01
6.094706149453450461e-01
5.924914976501207686e-01
5.322423856191829117e-01
5.620642122916295058e-01
6.232202448142029061e-01
5.923989917352883161e-01
6.185328629505271181e-01
5.555548023052441220e-01
5.946656218303396635e-01
6.264709479316612484e-01
5.691348583332527244e-01
6.496760815540548739e-01
5.075245030312516281e-01
6.150623799495791300e-01
5.815389621324380531e-01
6.304698901578100756e-01
4.933720115707184162e-01
5.460237996915873193e-01
6.250559980689764927e-01
6.114313388193799437e-01
5.893822063441847003e-01
6.182440724540756438e-01
5.981632490012888104e-01
5.865237127111657678e-01
5.123621955334822786e-01
6.089851537203190279e-01
6.656403050772844443e-01
5.780197444321782951e-01
6.066393945437522639e-01
5.860736846335899974e-01
6.328935795999753866e-01
6.105918405599765064e-01
5.956840315679065023e-01
5.959771378093325911e-01
5.954006713960187103e-01
6.209067482012734507e-01
5.807722891142392818e-01
6.119804270210258412e-01
5.692319856172229908e-01
6.109056305791087382e-01
6.245695811091926952e-01
5.637720985803652551e-01
5.616436442746376434e-01
5.413825802128651166e-01
6.181422125912434673e-01
6.343709727459760916e-01
6.220144955366151418e-01
6.047904221988122941e-01
6.270770722660279350e-01
5.963748618314573813e-01
5.715297722500158883e-01
5.202111014003634182e-01
6.067912277566364088e-01
6.012574467549547386e-01
5.493883206804284214e-01
5.442543043001304426e-01
5.761235310461253478e-01
5.585416472897289930e-01
5.671706612433311534e-01
6.186194791468666576e-01
6.170528645100319398e-01
6.172708418581306367e-01
5.935120609575810224e-01
5.768282978114882553e-01
5.867582924699176194e-01
6.308833885165127109e-01
6.190891643212865780e-01
6.290253625715639396e-01
6.290434461435989721e-01
5.877771042052675199e-01
6.428190075553887883e-01
5.901134015683209277e-01
5.585788894047130082e-01
6.122531866550231516e-01
6.271637972171657527e-01
5.546241275999884701e-01
5.955497492381198743e-01
5.962183440048052230e-01
5.322228180742327730e-01
6.259638204860551447e-01
5.450221998651950672e-01
6.059178556918682901e-01
6.224186641473727910e-01
5.881772868051646785e-01
5.093591046340018025e-01
5.260004073288540027e-01
5.558166802493557102e-01
6.089677799910996336e-01
6.646521545181234281e-01
6.585603578628844712e-01
5.743790687527194905e-01
5.623637917199288960e-01
6.141672271534244221e-01
6.376460333793104729e-01
5.690741096078514305e-01
5.736228004460344199e-01
6.346185602666124526e-01
6.253443064881255564e-01
5.805944261291919872e-01
6.407515521790347890e-01
5.734408789493699032e-01
6.016032243308261362e-01
6.122885779311126875e-01
6.424587383837607746e-01
6.111357628726260538e-01
5.295971186302043110e-01
5.979221942568575532e-01
6.373063156231912885e-01
5.932158652558219281e-01
5.812974502540035893e-01
5.890865945528923620e-01
6.391661923437159665e-01
5.788130533562312330e-01
6.324767001746194328e-01
6.149834840098211686e-01
5.663638078205305293e-01
5.209536643594934180e-01
6.069650292978472361e-01
6.101038829509946027e-01
5.745585385460412198e-01
6.447527955277247980e-01
5.937580775344746264e-01
5.683567522253967219e-01
5.555718281410270132e-01
6.287702018106446911e-01
5.633415948110560567e-01
5.507219458625889352e-01
5.800698607141712149e-01
6.107617844442707611e-01
6.153662125375427561e-01
6.424611653558820468e-01
5.540888273269657383e-01
6.503283445316274669e-01
6.162313732995818860e-01
6.866133435477654867e-01
6.257865300225908811e-01
6.215507410947546107e-01
6.282747426370124399e-01
6.101938373291322382e-01
6.420227357236842902e-01
5.908868849859265637e-01
6.227267999645662577e-01
5.943405528130646376e-01
6.383337183464714570e-01
5.753733385520327648e-01
5.906837201551422556e-01
5.788658865618216964e-01
6.124352096396277201e-01
5.833286041332410576e-01
5.127341995199579117e-01
5.750806252618252401e-01
6.441619125057148620e-01
6.141059345902165623e-01
5.707867008877020032e-01
6.232205870217328858e-01
6.498519925847162648e-01
6.303763699753666128e-01
6.144179033017809211e-01
5.890910266993724109e-01
6.012168362187292336e-01
5.779193771946973257e-01
6.260803708472343354e-01
5.783195581628959303e-01
5.509276663711425437e-01
6.246623525843806313e-01
5.722646899453942559e-01
6.234587889175653430e-01
6.317301020008776469e-01
5.258247174438783755e-01
5.660116670934380867e-01
6.274365303914692937e-01
5.982957964950443852e-01
6.748579469631079686e-01
5.565861276628292220e-01
6.365910190168678762e-01
5.993878707998580024e-01
6.159213713506288546e-01
5.224348185735004924e-01
6.512727679303710326e-01
5.729068360682543215e-01
6.130535423935129513e-01
6.333879903109571607e-01
6.435073254140446508e-01
5.730249018080655343e-01
6.202261164209743605e-01
6.108617816249886090e-01
6.634418941268835912e-01
6.342344835689986970e-01
6.420526188354208630e-01
5.587884485234976273e-01
5.704609397674347271e-01
5.348146736121519584e-01
5.976082873162040787e-01
5.676553109225950244e-01
6.082469613632639494e-01
6.441457149156971651e-01
6.265851660442929294e-01
6.655720985672792800e-01
5.875469526468608539e-01
6.081973482874474257e-01
6.188037843541315253e-01
5.682259132673826985e-01
6.133153536166031650e-01
6.058304915399664869e-01
6.196889191862464674e-01
5.314654832150349506e-01
5.995221046136463006e-01
5.476652007934945665e-01
6.131693233349950756e-01
6.050596802826814224e-01
6.427886827593849439e-01
5.857548925589555200e-01
6.351336869508943384e-01
5.816606926185703408e-01
5.387824535054763775e-01
6.572834346187128585e-01
6.523330581011524965e-01
6.004587563527786775e-01
6.305125949532894847e-01
6.118838362447085455e-01
5.530153129598851525e-01
5.376268772475372160e-01
6.078450307854694756e-01
6.783025502404609330e-01
5.962478565399482733e-01
6.405158957158937350e-01
6.418985027366781448e-01
5.390783821087663519e-01
6.171812451842859648e-01
5.841333580516347990e-01
6.305146111108052009e-01
6.326390691340568750e-01
5.822581986005462840e-01
5.889363368516828956e-01
4.521754417943469884e-01
6.112593404784733009e-01
5.723570228639551782e-01
4.487399488986534291e-01
5.290615668231670732e-01
5.649531120166850773e-01
5.971006948935539960e-01
6.218043953176242145e-01
5.880323915721523687e-01
5.722525669972776674e-01
6.156157372725148402e-01
5.669456727913781968e-01
5.930780357954038573e-01
5.628247724092705351e-01
5.699415908729692504e-01
5.862766846457088121e-01
6.182503611553918921e-01
5.405174579432842075e-01
5.693741528995639456e-01
6.325953380741987653e-01
6.003140082292084401e-01
5.116147190703528302e-01
5.640185462567073316e-01
6.300426361601122460e-01
6.498240221095887836e-01
5.981437010472863136e-01
5.106349246111205886e-01
5.433506516721613444e-01
5.809067480783953741e-01
6.631121491439104787e-01
6.640045307363284799e-01
5.589644783010855322e-01
5.728795449399800566e-01
5.644662777351461269e-01
5.494470718458668301e-01
5.554976496490398041e-01
5.658298101046248529e-01
6.138049586111071765e-01
6.217457278285734024e-01
6.069705011177843890e-01
6.092046481647883649e-01
6.436199177832846452e-01
5.716454082354111010e-01
6.293547256897684683e-01
5.921046222576229479e-01
6.388138551243169871e-01
5.182131104037407399e-01
6.085832190431530453e-01
6.281106081903551352e-01
5.106948400376662978e-01
5.985171606635318886e-01
6.255347025548669837e-01
6.388811114395698265e-01
6.046967588998453103e-01
5.653104046228928370e-01
5.777623982371082878e-01
6.684874491777972327e-01
6.383792482120508316e-01
6.097978519638862505e-01
5.712393915457052440e-01
6.196520427559391031e-01
6.002553263889860435e-01
5.638461458211539989e-01
5.947385147328292376e-01
6.249573665078732576e-01
5.955020334105376456e-01
6.385439150333597214e-01
6.327864646296654794e-01
4.610726340861300843e-01
6.122870032274044805e-01
5.519005255019693301e-01
5.007900676994709865e-01
6.215424656255887914e-01
6.413773841885125337e-01
5.484652648478964831e-01
6.065759055954360601e-01
6.215071504668769897e-01
5.387886803907437905e-01
6.725920836831562610e-01
5.951916249879879439e-01
6.512161667207667648e-01
6.075096971450985039e-01
5.592677943995432166e-01
5.910683648059213979e-01
5.848826649874481198e-01
6.483116606082306443e-01
5.671621082096083288e-01
6.319059923734835493e-01
6.226947937391509313e-01
5.349986564414930257e-01
5.623937066274782293e-01
6.394957298909393906e-01
5.243785814787833566e-01
5.367549699847563582e-01
5.958229104390084796e-01
6.327158073174246056e-01
6.473485435060526427e-01
6.417391955522671054e-01
5.592684725105420140e-01
6.034707958146829920e-01
6.282162685991921069e-01
6.192651937184252553e-01
5.312849337239433645e-01
5.645235641258961046e-01
6.032123118272432194e-01
5.282583019314117667e-01
6.204619336161365517e-01
5.608351952573609189e-01
5.850156655667284600e-01
6.038225094425107020e-01
6.136885872670740927e-01
6.226925966667891110e-01
6.297512540749327092e-01
6.169032494717243686e-01
6.016521068839670860e-01
6.196226569942494544e-01
5.857693145332710793e-01
6.042695360164410667e-01
5.597567776246730187e-01
6.281522349420222140e-01
5.346079325268806581e-01
5.825952229013555694e-01
6.500324840444917651e-01
5.299033511182221767e-01
5.863225285628915762e-01
5.481854186717991517e-01
5.950251165047646396e-01
6.298302366441905775e-01
6.150152955163004087e-01
5.907571165468390451e-01
6.233192495965769186e-01
4.949424499969232727e-01
6.637549596738290258e-01
6.030729974697395246e-01
5.843146971126258471e-01
5.553754811626410159e-01
5.870437722493492272e-01
5.705330671235093742e-01
6.276120660759906267e-01
5.896806287027707150e-01
5.585571298942142437e-01
6.036770246558590403e-01
6.433378293421661009e-01
6.106315349548417926e-01
5.696103547109416798e-01
6.212899044308062280e-01
6.296376692433740541e-01
6.136131751072756435e-01
5.302515510752959793e-01
6.495529905760766276e-01
6.276403869247531020e-01
5.834658052739434275e-01
6.506944118526694076e-01
5.813533596921474089e-01
5.625664892638180259e-01
6.076514157072560041e-01
5.864460421187344119e-01
6.552741838472468938e-01
5.919389949881237456e-01
6.020246802443705025e-01
6.196450220353693084e-01
5.729682227729514521e-01
6.696387609544256492e-01
5.547757658465670705e-01
6.375253808601373251e-01
5.787130658049477461e-01
6.277421772922586740e-01
5.572692805681138672e-01
5.842711035168414169e-01
6.299407591058603373e-01
6.305659172318915928e-01
6.144165540292341188e-01
6.295699057796946274e-01
4.988187873334726241e-01
6.334333116450536760e-01
6.254261244082339743e-01
6.393564786461833904e-01
5.999427017935696771e-01
6.147324774321774044e-01
6.034436243306080527e-01
6.214717314960953587e-01
6.251019041325500680e-01
6.088549993016618700e-01
6.089561729399316503e-01
6.060057453807006222e-01
5.947368041478852119e-01
6.117434858558803423e-01
5.301621232677838913e-01
5.533418346228698992e-01
5.650755078447436963e-01
6.179972580598553922e-01
5.694675989571948982e-01
5.371279541484547115e-01
5.688990016208177458e-01
6.352525836442253215e-01
5.927119661545386942e-01
5.887451122819371552e-01
6.668634654764317160e-01
6.433371193267705124e-01
5.646363283127674437e-01
6.479160364222295021e-01
6.624326480601414602e-01
6.329019242216467056e-01
5.902214644998637905e-01
5.728130203333616777e-01
6.046956855275613663e-01
5.955513308028432817e-01
6.473916903125702671e-01
6.133860240648025819e-01
5.731429208505782746e-01
5.623398959660222962e-01
5.827765736513754735e-01
6.469176234035241002e-01
6.029652010473821599e-01
5.910553057387579745e-01
5.653680764518704827e-01
6.396173760077016324e-01
6.570515659983012791e-01
6.366456798695655506e-01
5.925230461815282901e-01
5.368663268933615562e-01
6.287212788561551413e-01
6.456307260955000960e-01
6.135531765848828423e-01
6.150481060120531751e-01
5.922175030398977302e-01
6.142894031191923343e-01
6.588516587879337250e-01
5.285184376002434181e-01
6.174083461759439784e-01
6.487151701941976656e-01
6.181692107462126717e-01
6.092240546348448582e-01
5.704060546116357377e-01
6.132493916607829609e-01
5.644374463774644024e-01
6.372458141971977241e-01
6.108461544805483534e-01
5.495899103129671115e-01
6.086258747227186738e-01
5.798222289182175526e-01
5.870370408895688730e-01
5.782627425539643706e-01
5.257408165635357733e-01
6.017809379900190825e-01
5.864991771481331551e-01
5.408059931401056897e-01
6.273161519837784361e-01
5.426131050786504595e-01
5.803966085171989864e-01
6.195186748649494923e-01
6.283992578612981328e-01
5.826007614558661452e-01
6.254016072586350283e-01
6.052373611498489403e-01
6.351806091783527286e-01
5.568356241207685908e-01
5.746045753973918480e-01
6.622017376861286664e-01
5.988200224969610908e-01
6.058841418768842191e-01
6.613510266849702557e-01
6.257587786761320547e-01
6.054737223768598131e-01
4.602273452469858306e-01
5.758497927370297420e-01
6.230253059162378371e-01
6.113877143822281646e-01
5.365075259002314301e-01
6.353251593995640212e-01
5.126894713193019815e-01
5.782760117280236756e-01
6.317081829172863650e-01
5.258746849072883922e-01
6.245775436107539047e-01
6.216384537601165050e-01
5.448844885802102134e-01
5.560541179729510120e-01
6.394710050824049530e-01
6.126250650299585043e-01
5.353454505070120995e-01
6.132877141421224643e-01
6.416466625343546504e-01
5.814076205739630021e-01
5.300457055307967735e-01
5.497409103391093232e-01
5.540550050549626349e-01
5.740087606775472473e-01
6.323066663087295591e-01
5.689743455888196522e-01
6.183722545518156588e-01
5.915084867091149334e-01
5.254830318210663709e-01
5.830626538264198633e-01
6.177966912105488095e-01
5.630981397558432189e-01
5.611088779507745761e-01
5.126596072059361742e-01
5.290731131084969174e-01
6.391862680219210224e-01
6.447277284741355086e-01
5.504466487875359082e-01
6.178181571296386121e-01
5.947475359163336694e-01
4.760191468657641867e-01
6.241289283425719425e-01
6.259037041697645964e-01
5.868989741042009989e-01
6.464130297549268711e-01
5.739612875611119769e-01
5.466933691011621743e-01
6.454394666569638339e-01
5.190813284923749826e-01
5.812027436264779467e-01
5.500932447503423806e-01
6.216051238084774333e-01
6.367442751132444956e-01
5.266294571735118391e-01
5.094332368053120508e-01
4.674541245463470496e-01
5.601932123651793827e-01
6.326446413310180539e-01
5.279906621059944349e-01
5.633535508148874715e-01
6.258160138114492455e-01
6.239924801229401741e-01
6.530803207939543942e-01
6.107859061766880426e-01
6.201874118010851644e-01
5.829380314646579464e-01
5.620215582839724888e-01
5.782486201130727643e-01
6.167307247915874147e-01
5.629578237864516499e-01
5.240234824224649923e-01
6.072858152020197409e-01
5.398069543257953962e-01
6.208145774349200785e-01
6.126848947915111143e-01
6.340050187471359955e-01
5.599463116558180964e-01
5.884092925683833686e-01
5.814111348424282344e-01
6.599034278447544200e-01
5.680169215220823853e-01
6.014190159150263337e-01
5.652078423571806898e-01
6.520637019065270712e-01
5.965355497498940895e-01
5.376197244933500485e-01
6.218175036335591432e-01
6.174579635493970819e-01
6.239595554555246171e-01
6.157962927863396274e-01
6.229220289536931965e-01
5.644743983369803209e-01
5.686097327370918109e-01
6.052511827392643706e-01
6.498305672162967284e-01
6.333316759832032794e-01
5.729462360822490385e-01
5.720798261451486288e-01
6.030805328469608373e-01
5.997162145435406266e-01
6.042812838654260110e-01
5.971074837604142260e-01
5.926871628644133638e-01
6.014566690374949509e-01
5.761816715064700389e-01
5.249381902012992818e-01
6.125958885981521718e-01
6.302762666549959203e-01
5.686249021289732086e-01
6.799195502175372496e-01
4.773825302418377436e-01
6.131580781079224440e-01
6.611904133841777220e-01
6.033676695581233762e-01
5.575297474870464232e-01
5.894610798731383383e-01
6.289870049871939539e-01
4.736586871192260961e-01
6.075253858893758796e-01
5.902642915692154491e-01
5.829067124994395943e-01
6.152692799826522396e-01
6.250897013945870828e-01
5.843450107888430445e-01
5.365678867709336997e-01
5.749086519938606532e-01
6.211475956901406636e-01
5.948805745298557657e-01
5.279401208233498455e-01
6.045554120866092340e-01
6.251675621038461639e-01
6.669186448089450270e-01
5.995069364013267954e-01
6.436375871759547618e-01
6.012571401685771200e-01
6.095553149649383107e-01
5.387073327275719858e-01
5.148835099293094242e-01
5.998915501859070076e-01
5.926336353957027958e-01
6.085799102188567122e-01
5.748838176697026459e-01
6.009653847053206821e-01
5.997431249449862722e-01
6.208166426386337866e-01
6.922666156831247530e-01
6.002950455470095203e-01
6.059363368544321560e-01
6.123370477523512045e-01
5.446631800312773386e-01
5.873453928137222224e-01
6.363004316159402984e-01
5.855934047444759649e-01
5.349107809534252578e-01
6.316100498702199584e-01
6.014700254966682813e-01
5.428950112963669694e-01
6.517565306245152179e-01
5.485509786860853776e-01
5.758498724395182400e-01
5.511724899628437369e-01
6.293567305231950737e-01
5.653381258702027123e-01
5.527419328568639045e-01
5.905225043726294309e-01
5.438799305664974160e-01
6.392493328862145496e-01
5.450555351452189834e-01
6.058442421762135766e-01
6.075032298955500565e-01
6.432877285434234205e-01
6.726495600847735012e-01
6.182608914899950792e-01
5.404332629858149550e-01
5.629221764518774762e-01
6.269127765194445479e-01
5.515910111860578002e-01
5.217392042763620008e-01
5.691305058167992481e-01
5.547134641287434498e-01
5.992827151502873040e-01
5.720193431406349616e-01
6.278858454798915689e-01
6.157822011136985241e-01
5.355749283097546165e-01
5.894515368749810857e-01
6.258424837718709055e-01
6.143561754655419982e-01
6.034926407710758944e-01
5.820750200081475922e-01
6.173167186376047333e-01
6.221483390821422876e-01
5.808368815264557394e-01
6.541753416759653605e-01
6.229139488491712839e-01
6.040119707835922558e-01
6.130399024440524869e-01
5.678769427762604405e-01
5.746291350350789529e-01
6.082391881850200965e-01
4.296658906219988916e-01
6.217502175723765845e-01
6.198318297309269864e-01
5.997442852950347625e-01
6.538786564179841498e-01
6.457188154746394959e-01
5.905675206233051977e-01
5.368479595672559501e-01
6.551337260507745786e-01
6.168737280064916506e-01
5.694906514946088683e-01
5.873934387650074918e-01
6.241620155225232613e-01
6.258096543073083939e-01
6.220825449376983229e-01
6.449910654565129686e-01
4.856106982092450730e-01
6.120566791281856212e-01
5.225269247731267885e-01
6.576071305927351229e-01
6.508749996979749097e-01
5.599421417536920575e-01
5.907506168092420129e-01
5.664600947209919024e-01
5.883636233004643223e-01
5.131880451785491015e-01
5.806204093776005104e-01
6.291550695488727918e-01
5.974580294548939019e-01
5.288226584171973332e-01
6.195139204391963972e-01
6.580579627243368090e-01
6.107976811723371258e-01
6.187845520710342218e-01
6.266557995978480067e-01
6.185816087038724653e-01
5.797104264392181072e-01
5.725467380703321840e-01
6.271713967794492195e-01
5.296146772571557193e-01
6.093423316798003420e-01
6.055278950227223067e-01
5.855094046420761256e-01
5.011238000374151902e-01
5.215179661396508459e-01
6.150932102243258370e-01
6.005893920020228816e-01
5.759557085117259501e-01
6.070163688651390999e-01
5.683015596405212033e-01
6.000417074364048364e-01
5.907541839298811048e-01
6.812271745807207957e-01
5.803585536073483375e-01
5.157546391084721904e-01
5.870293837650537583e-01
6.090813866519417807e-01
5.238587474695355350e-01
6.474651270481659449e-01
6.013532254086630946e-01
5.161370388402370946e-01
5.302150957129823095e-01
5.707158125943158078e-01
5.594919237007734969e-01
5.606288859297348104e-01
5.444911742673304023e-01
5.541572669110061966e-01
6.192145551222554278e-01
6.141639704604565653e-01
5.758237931966956324e-01
5.911756153152045723e-01
6.408903798851701694e-01
6.037891175083531792e-01
5.837106289286306815e-01
5.702186187072251222e-01
6.623685922774755763e-01
5.045392032674669291e-01
6.005153229233677337e-01
5.395881030276288293e-01
6.017120260519086550e-01
6.309074536372503150e-01
6.131647336745299492e-01
5.963600726157493037e-01
5.636551995615965982e-01
5.785119552249340380e-01
6.009857226668798846e-01
5.764663731595488505e-01
5.351864207361612946e-01
5.763807694047433650e-01
5.896958441226529679e-01
5.391207971741042160e-01
5.810576606839291669e-01
5.494200269955469285e-01
5.902032862956163584e-01
5.290548180388412458e-01
6.253308257268423986e-01
6.540444997573604535e-01
6.000136603826802251e-01
6.344910473623204261e-01
5.919797353316551547e-01
5.898144839294994224e-01
5.590471616865538840e-01
6.184671063084843379e-01
6.412394374511956041e-01
6.435011495036803142e-01
5.762356935232149091e-01
6.295080879592123146e-01
6.197861269566491416e-01
5.785214612326039507e-01
6.439338000660499439e-01
6.104505561276698522e-01
6.079172858377611677e-01
5.620715649326271102e-01
6.298219345154894011e-01
5.997654224836104220e-01
5.996817525949493799e-01
5.785904013884950459e-01
6.175231896894084471e-01
5.878852217494257015e-01
6.430851923514804280e-01
5.767119014872790217e-01
5.898133345326083132e-01
4.971141563571437327e-01
5.762365328028445921e-01
5.585399377505648744e-01
5.133993924943849319e-01
6.079667623464060089e-01
6.045218020265921144e-01
5.450597375850563253e-01
5.766306899324726842e-01
6.244869414352465231e-01
5.731954759117436904e-01
6.197807804889718941e-01
6.703669971885679590e-01
5.727373941717799344e-01
5.624178494445242205e-01
4.674459542752344987e-01
6.038529287652418809e-01
6.001031870566397863e-01
6.069536669284751884e-01
6.527765835722885157e-01
6.673282971678107245e-01
5.259147084186004406e-01
5.994385637761903141e-01
5.952552853793560139e-01
5.650016913179605194e-01
6.246047094816802314e-01
6.342983959410367634e-01
5.668375556502029955e-01
6.180373138470548477e-01
5.327662927447804897e-01
5.981894771194986582e-01
5.239351110387633348e-01
6.286513056957481194e-01
5.847936500328754228e-01
6.402139312500583213e-01
5.574843148811641225e-01
5.778987184048993697e-01
5.942570691752855350e-01
5.921117657004996149e-01
6.136427608920667076e-01
6.170574709900729093e-01
5.815980303846720600e-01
5.632869438429298770e-01
6.932082639918299982e-01
6.381488749358982249e-01
6.089467419956327010e-01
6.221361575548318701e-01
5.828812013822416427e-01
5.753248957283546572e-01
5.574679637925354925e-01
6.001308264515290425e-01
5.892436284629380960e-01
5.602972025701439263e-01
4.968275299195273886e-01
5.999845951459368276e-01
5.673995684357754365e-01
6.124389833305288189e-01
6.342948211706085360e-01
5.669847400061339693e-01
6.136673942373026547e-01
6.124255926861528199e-01
5.152204224874343819e-01
4.717329502280033227e-01
6.143881388265687304e-01
6.176094562990706027e-01
5.627442155499111642e-01
6.130137630779822766e-01
5.372894750925659713e-01
6.565763290377907291e-01
5.212934532062949433e-01
6.134399874543188247e-01
6.103568509247963014e-01
5.475516545161629445e-01
5.945650072622593596e-01
5.006129757790609425e-01
6.323516790362617712e-01
6.219094932359013894e-01
6.435736054049283617e-01
5.963808070970801900e-01
5.802457816687982550e-01
5.696433926378059454e-01
4.976266741497257229e-01
5.412113336120867313e-01
6.672635372658611841e-01
6.455525791340207542e-01
5.907644022635426539e-01
6.143039130532075287e-01
6.188360400457328936e-01
5.990479964118446965e-01
5.611478321505780631e-01
5.902732430794344065e-01
5.725987655582065461e-01
5.741243514543539206e-01
6.427702304026873259e-01
6.057480932088996628e-01
5.390980011379071790e-01
5.976064755262655570e-01
5.945609115616048435e-01
6.305996035876626493e-01
6.212622042725697291e-01
6.008159307382121561e-01
6.166693561831608772e-01
5.589262459570665253e-01
5.367219400672622598e-01
5.518560708976105733e-01
5.841756143624023956e-01
6.682447710737118296e-01
6.301282500548563981e-01
6.187425232660543895e-01
6.487581740205982106e-01
5.607767968135162207e-01
6.438569958053128595e-01
5.624582908578306117e-01
5.772985388404445750e-01
5.707793766793939350e-01
6.087072683294056930e-01
6.137909634847895646e-01
5.726557903695472795e-01
6.173424541297169998e-01
5.985731111276062499e-01
5.988703921930713658e-01
6.009942956791920476e-01
6.238701157596098223e-01
6.239511074825113690e-01
6.322528404225700172e-01
5.965241625474904108e-01
6.210017224950077352e-01
6.227272298777206672e-01
6.344300252225905101e-01
5.719499896954516327e-01
4.809437627199950605e-01
5.036006036548431597e-01
5.652777003511695320e-01
6.108290957263394771e-01
5.882140280479188910e-01
6.032366242357660724e-01
5.758153390185174469e-01
5.846766290251674825e-01
5.849627658492101423e-01
6.087348300745232255e-01
6.139470428967588322e-01
5.663257594030062236e-01
5.276428906618686465e-01
6.382271509573461676e-01
5.508515533519671159e-01
6.089458056735124192e-01
6.173669234794121330e-01
5.640319746744750784e-01
6.516010349269503177e-01
5.922055151486649294e-01
6.151184667864879607e-01
5.568579575400726123e-01
6.125471908140305288e-01
6.058946378483236472e-01
6.191140015823826115e-01
5.213448722930011936e-01
5.725892543778962063e-01
6.212852338706227329e-01
6.042637941731739959e-01
5.377000635253328387e-01
5.659601442052037967e-01
6.073074220756663477e-01
5.458731863856388644e-01
4.708752102081082969e-01
5.445547412823514843e-01
6.426907913085608826e-01
5.420591100364572368e-01
6.244889828891453387e-01
5.201174972986383205e-01
6.128107986540478613e-01
5.758475199667441036e-01
5.763545513503101070e-01
5.815723709196797264e-01
5.537903482039583380e-01
5.450208103033766793e-01
5.855840333382260621e-01
4.962899987532017887e-01
6.421461034478757046e-01
5.434253035218012950e-01
4.522179580057226200e-01
5.749945005320116209e-01
6.107276003887545102e-01
5.915931506860663269e-01
5.171327034894166452e-01
5.456702817374581294e-01
6.157678585972696794e-01
6.072953818801605230e-01
5.567487072442898199e-01
5.889809969772223930e-01
5.480503087238244309e-01
6.021441678385646146e-01
6.217446338875884937e-01
5.916176936937194153e-01
5.953860738807266184e-01
6.208986473568423037e-01
5.703397799645899546e-01
5.315743737205750330e-01
6.090191089136505198e-01
5.838712258013066814e-01
6.077032985838097812e-01
6.086262165565736737e-01
6.470713180291145505e-01
6.053665778133645592e-01
5.455496122674082793e-01
6.654051097939321924e-01
5.648482794263671725e-01
6.014385266841346667e-01
5.786340139746004585e-01
6.810745634904591395e-01
5.853425356107364586e-01
4.977834513031693664e-01
6.349396610043791522e-01
5.161761271461631218e-01
5.264328955505055418e-01
5.641634834876754212e-01
6.216904531876956685e-01
6.002632217370912349e-01
6.694004829534302425e-01
5.833165540158288254e-01
5.375126676207038212e-01
5.982509520585677087e-01
5.986601901623440636e-01
5.605246304411239944e-01
5.947924271085270886e-01
6.031855689492162664e-01
5.561892588323378295e-01
6.584184850301275649e-01
6.273596993805665711e-01
6.498636826723724891e-01
6.456250984839351226e-01
5.745631640059674083e-01
6.481740920533433092e-01
6.279887584625409858e-01
5.594207282515799573e-01
6.035292630226224420e-01
6.395844536671333458e-01
6.226179961052835665e-01
5.406541696488940119e-01
6.293520133700685193e-01
5.761130065305654080e-01
5.994345709223798391e-01
6.444517940201072159e-01
5.662724041271427478e-01
6.041992961296506204e-01
6.481452491097812185e-01
5.965026153859167568e-01
5.720279218161453683e-01
6.245451612161685429e-01
5.363040728951973257e-01
5.576801742349726254e-01
5.280002944043811208e-01
5.635338287206734798e-01
6.064281949546308503e-01
6.341718405582863483e-01
6.760135248356089477e-01
6.483552487724778546e-01
6.424634048648232287e-01
5.515465765735492187e-01
6.188545961931084527e-01
5.377301364154418728e-01
6.160067452467852256e-01
5.580257421795171702e-01
5.918217627828001870e-01
5.736399390605939619e-01
6.183424814158478000e-01
5.932734827814158951e-01
5.737903166815618849e-01
5.929660018904885366e-01
6.550380000842856987e-01
6.157097839185434740e-01
5.945932819366254174e-01
5.687344988828155756e-01
5.155099505386836478e-01
5.804401927151389140e-01
5.564681961082498241e-01
5.646243095428697956e-01
4.874624292135295578e-01
6.097750639937147277e-01
5.745915624949426981e-01
6.325881154050367883e-01
5.516973204394677310e-01
5.805340256710405100e-01
5.955584299484455446e-01
5.731120146006646321e-01
6.268521594942459974e-01
5.680784875791409227e-01
5.012106339326332094e-01
5.740963157145846374e-01
6.163119424508092248e-01
6.663854403858817665e-01
6.459789233050232671e-01
5.535659942819358692e-01
6.487735766800655224e-01
5.387267605973184992e-01
6.725966496578466014e-01
5.641613830718110734e-01
5.955202019024301574e-01
6.442298688139157514e-01
6.238240975495557006e-01
5.513335209928360570e-01
5.804959178625519467e-01
6.106505286347048145e-01
5.251563764887495767e-01
5.064990448697088699e-01
5.788399490212272624e-01
6.201777461153896720e-01
6.062142759099194977e-01
6.079362610401780609e-01
6.111159583967440412e-01
6.275359941764321325e-01
5.600656661794483071e-01
6.034203411041674237e-01
6.108409403657537595e-01
6.706506800984010086e-01
5.977884921888613201e-01
6.224087278203120910e-01
5.842205407503362480e-01
5.141149475729008822e-01
5.918386148292656967e-01
6.220151049526960740e-01
5.548567196507633303e-01
6.178280633722829096e-01
5.981650038019981075e-01
6.347122211019485816e-01
6.495579951949748132e-01
5.606080321760474883e-01
5.526763245707625449e-01
5.468289244339332722e-01
5.869313701742793210e-01
5.938246249775804841e-01
6.178106016291720071e-01
5.646244159741501401e-01
6.242381753149582879e-01
5.663053566156364127e-01
5.748828681807107710e-01
6.352885203546467796e-01
6.256482936807186146e-01
6.337931043120491603e-01
5.374283823762810997e-01
6.031299544848434113e-01
6.456263004396162186e-01
6.550729469167565489e-01
5.883813626789802242e-01
6.233245521220828200e-01
6.009124651336693601e-01
6.552957178520646409e-01
5.644885176366196688e-01
6.286401987653804646e-01
4.589083817337854532e-01
6.154350852006578165e-01
5.864492349342473876e-01
6.206797075318566392e-01
6.444070818591851602e-01
5.599907373179864312e-01
5.958545747586470043e-01
5.781676576883577612e-01
5.818863040110214824e-01
5.817972914759141911e-01
6.026873389716261853e-01
6.048951303959013703e-01
6.345777411891172504e-01
6.027792079457048313e-01
5.909854995612373596e-01
5.991412618058953310e-01
5.668107830593920315e-01
5.949377210415554007e-01
5.669069592866724516e-01
5.624261185399342944e-01
5.612738257936871200e-01
5.711921302243252452e-01
6.120270367395481692e-01
6.515571046853863013e-01
6.423359451232615314e-01
6.285414278243386388e-01
5.422146896829109775e-01
5.651346247594124517e-01
5.847370274528357337e-01
6.049090083937302964e-01
6.246896292910202320e-01
6.063075296156159588e-01
5.709425004428222428e-01
5.697360301804803573e-01
6.207347456404366248e-01
6.088240356103933326e-01
6.264676345976221139e-01
5.383031350490794509e-01
6.069743224605343990e-01
4.559994575014544305e-01
5.874442971218173382e-01
5.904265800915382556e-01
4.912869897323861590e-01
6.199095524756702558e-01
5.614039406348205752e-01
6.343367614193227144e-01
6.449468117545470447e-01
6.192407305827625219e-01
6.256774685382531231e-01
5.331102148656754469e-01
5.065012696109046919e-01
5.650612652390583079e-01
6.085484991534204635e-01
6.363795451866114394e-01
6.601753997814905350e-01
6.349130417254029712e-01
5.561411762705612549e-01
4.872112430898071223e-01
6.094640862051898811e-01
5.679767206016902437e-01
5.997723493093969349e-01
5.789166295570529197e-01
5.871378520205874363e-01
6.499456847470137522e-01
5.729484381412019989e-01
4.973204233431621768e-01
5.910361191646301693e-01
5.702553778391965533e-01
6.479789182007329451e-01
5.542730242740623314e-01
5.850012338205594631e-01
5.872761624884041964e-01
5.407220800810547123e-01
6.068495842434792342e-01
5.896902328636721702e-01
6.392572854945304250e-01
6.320441143314847743e-01
4.735907721370443690e-01
5.516532039217802996e-01
5.812408264831621096e-01
6.322679404955025007e-01
5.429680467212982808e-01
6.508894022294557935e-01
6.545881510752993293e-01
5.780563980894954934e-01
6.157845799282822830e-01
6.110086105215020158e-01
5.973647718696389886e-01
5.536159182697997228e-01
5.649221814887246396e-01
5.370954785003314580e-01
6.012369752703906611e-01
6.155321069687751390e-01
6.067927848678229541e-01
6.144721001996684695e-01
6.564123694000296716e-01
4.933367284065317548e-01
5.936794554487403452e-01
5.915362732623122843e-01
5.583406267847467186e-01
5.655656480806199315e-01
6.221692932804265830e-01
6.100603725096024332e-01
5.742090622070137318e-01
5.343377083997329358e-01
6.127476019750184300e-01
5.817435099516856667e-01
5.987894184550843768e-01
6.013645271607321874e-01
6.052521565729298558e-01
6.213752851197094085e-01
5.997643131631500424e-01
5.701864750834650941e-01
6.429495762736778808e-01
5.934357696014258554e-01
6.012426743626693160e-01
6.271033733408006849e-01
5.955081133721557007e-01
6.269306425610419176e-01
5.827844066896681330e-01
5.373912188930809464e-01
5.447405755792160686e-01
6.263576271736098766e-01
6.032722878165441838e-01
6.307311892087767990e-01
5.211864931331928741e-01
5.721207892382653704e-01
6.379712743970881172e-01
5.808240145105822982e-01
5.877607593895455285e-01
6.107264451782090653e-01
6.032469592140894399e-01
5.769300978137887892e-01
6.006658402748948911e-01
5.883663501817310015e-01
5.439783692440975926e-01
5.329311651348729306e-01
6.822005193357303376e-01
6.137668651008703069e-01
5.663063952621414376e-01
5.771981252692249820e-01
5.958558791629730012e-01
5.684696289021089477e-01
6.436821223664781488e-01
5.656383561368005797e-01
5.301847703219436658e-01
5.544835751512742217e-01
5.332458453090053174e-01
6.270457025622734326e-01
6.277911531206936679e-01
5.414574076679379289e-01
5.493401236851671587e-01
6.156777342868806624e-01
5.820869869936720065e-01
6.505591851999246167e-01
6.045260638448874957e-01
5.928310403308567622e-01
5.988669684623573186e-01
5.889249570304537773e-01
6.736726591534838438e-01
5.737863359600623436e-01
5.271628365688947326e-01
5.126698638834025212e-01
6.285483947332444199e-01
6.169907433857051426e-01
5.736884654013298945e-01
6.621940770095615658e-01
5.734507137569674340e-01
6.045495696992543300e-01
5.937464403607639607e-01
5.121723810886574801e-01
5.094522946773338834e-01
6.096058450109200777e-01
5.469929377629763056e-01
6.137185299941763095e-01
5.585097149856412813e-01
5.114879476572271599e-01
5.244590267034938691e-01
6.002332365467457631e-01
6.682845215452253296e-01
6.063194935134108565e-01
6.225985993760574377e-01
5.762374032297001847e-01
6.127231596046328610e-01
5.975048583290638593e-01
5.117424620824634340e-01
5.380116084642698748e-01
5.699302018777889778e-01
5.964647188525962207e-01
5.703282904692782429e-01
6.206706631638403415e-01
6.338359430775858394e-01
6.293572382941274856e-01
5.485304649541643540e-01
6.321394475898105547e-01
6.037532334654291954e-01
6.013124557326559039e-01
5.656105515541538509e-01
5.685930762850561759e-01
6.111102304188038570e-01
5.417365836343679408e-01
6.271501768899490070e-01
6.417421606134741108e-01
5.644842685999152954e-01
5.159934915386819032e-01
6.077735009664178012e-01
5.223269189055987916e-01
5.754227571246721684e-01
4.594351926866877545e-01
6.037760297800449649e-01
5.884204393826287793e-01
6.108300826911053916e-01
5.155868448897609202e-01
5.805739167564327730e-01
5.753632674571065309e-01
6.297228511913909310e-01
5.993544338584492204e-01
6.072623025876890956e-01
6.333473573351966479e-01
6.582969307066404152e-01
5.989448684380367371e-01
6.632067267694217172e-01
5.908652836451191437e-01
6.075286746976420460e-01
5.952687357985482208e-01
5.908720311363839794e-01
5.323703520417178980e-01
6.373796925989605455e-01
5.898017631754424173e-01
5.557560961827358037e-01
6.331577309270501885e-01
6.198026324826303446e-01
5.563677070599342134e-01
4.905116986157236347e-01
5.831004664375312174e-01
6.459554877055755373e-01
6.097516601663015567e-01
5.971543991290564346e-01
5.921479194409684510e-01
5.457036351410813335e-01
5.898680296238361098e-01
6.656183057637394818e-01
5.426256920355677638e-01
6.050212365515148516e-01
6.555472938420866535e-01
6.103524696840921804e-01
5.771678675409412929e-01
6.101801100108501519e-01
5.171753460114376644e-01
5.706357829114380165e-01
5.741665004509510783e-01
5.790450008635046331e-01
6.297790424207705406e-01
6.618467546498701948e-01
5.138307390387217843e-01
5.836321956322290117e-01
4.942780253488967546e-01
4.909451389902097507e-01
6.118809065058321561e-01
5.033334132753155554e-01
5.524175343835471264e-01
6.118290508940622541e-01
5.944710742645101798e-01
5.558711440351153943e-01
5.906091628717267117e-01
6.303183154426720280e-01
5.016056497901268951e-01
6.181672866493631568e-01
6.067009018486222427e-01
6.035604637147657936e-01
5.167850374712124051e-01
5.797623682296345615e-01
6.241638128270492469e-01
6.209495716665009990e-01
5.744533491887318100e-01
5.361390589862620182e-01
6.009173730418033710e-01
6.355972117405872535e-01
6.156598395269679003e-01
4.629488793297127369e-01
5.497541773992886682e-01
5.832919217843075543e-01
6.072664799094678045e-01
5.696561693337759413e-01
5.823965123192936799e-01
5.182128059726218705e-01
5.997646358000059408e-01
4.752538721315788806e-01
6.115323142979256499e-01
6.512710327988928682e-01
6.361581158960769589e-01
4.967173061001155521e-01
5.489341879365372545e-01
5.682618290987492271e-01
6.243464595351324586e-01
5.837320273517204727e-01
5.509429059939601192e-01
5.620985298619116666e-01
5.394259723445278265e-01
6.293233700476497106e-01
6.197910963542425655e-01
6.162654751905408679e-01
6.385389329956512316e-01
5.796492319386603587e-01
6.238463756410878025e-01
6.007510813715000175e-01
6.402260856329127225e-01
5.930729002034413888e-01
6.296674925386129829e-01
6.168027160410891607e-01
6.063920508460717285e-01
6.249293692207915640e-01
6.085750301594294864e-01
5.388028612318869204e-01
5.757889762330590244e-01
5.639219402984445573e-01
6.228860923599128796e-01
5.586490351346204974e-01
5.961077788120936471e-01
5.968891721540348083e-01
6.353461792277067532e-01
5.815866466977419602e-01
6.397548054031005904e-01
6.225733095403795936e-01
5.908262956217749107e-01
5.969412308055139782e-01
5.323766808017970087e-01
5.669352305366498479e-01
4.908279151611978364e-01
6.491931625796577565e-01
5.152348353601290398e-01
6.327279268677654667e-01
6.517712173807268528e-01
6.029762416092164790e-01
5.640500637361987035e-01
5.936873808359091065e-01
6.298959613565966453e-01
5.858780276784121277e-01
6.174582906141580230e-01
5.442424105476355578e-01
6.333894665261627921e-01
5.681626999907573028e-01
5.534526293124669705e-01
5.388423749887323311e-01
6.915533680975664010e-01
6.023086106287973696e-01
5.799617314552325542e-01
5.430120579305498518e-01
5.790599828127938054e-01
6.307244532777125379e-01
6.304164532400570176e-01
6.115892828451413576e-01
5.065145214062456436e-01
5.267837995586404087e-01
5.758712032227368827e-01
5.699240534710066086e-01
5.503878446572445515e-01
6.192144981407857740e-01
5.903193205428091117e-01
5.013502433141912018e-01
5.156787847269299618e-01
5.901261737146541453e-01
6.596088047268567900e-01
5.395189365614643240e-01
5.510284537168190777e-01
6.109483591020653526e-01
5.982929550564659582e-01
6.002823399126802073e-01
6.080347734196194232e-01
6.093887899385930229e-01
5.580765918824647231e-01
6.298059659138328659e-01
6.488658085416401100e-01
5.767690742151391214e-01
5.008932944628529116e-01
6.061221565513376097e-01
6.318628502425380766e-01
5.726691638866807654e-01
6.356487630560765378e-01
6.048862701485804294e-01
5.536588710640600874e-01
5.573842300898108615e-01
5.892707050158849658e-01
5.649480596814095978e-01
5.999824816272740780e-01
4.760146974303494094e-01
5.602583000380876310e-01
6.039136139315062213e-01
6.577970391233652903e-01
5.382268331086641489e-01
6.104662685251214249e-01
6.250056056034720697e-01
6.402961757650587060e-01
5.496815818769452688e-01
6.338150398208142189e-01
5.016953404634841851e-01
5.448988559913710006e-01
5.410099812999502600e-01
6.204534539249191294e-01
6.356941492992860265e-01
5.575708973431092730e-01
5.803037445524126259e-01
5.949694862236774018e-01
5.212844630946356084e-01
4.713228359836737491e-01
5.503341858554112731e-01
5.605710879664700386e-01
6.560574669859191577e-01
4.877608359760723378e-01
6.661588800780585684e-01
5.403092940932535670e-01
5.880050955578765004e-01
4.833930486310626939e-01
5.274533652886455037e-01
6.269925578558462886e-01
6.640349431279899406e-01
5.466119172084350497e-01
5.624020562743576868e-01
5.921222090834297180e-01
6.019650975489214684e-01
5.850420600825698703e-01
5.389285625617487030e-01
6.496817353465891287e-01
6.312046543263567511e-01
5.939040323836236590e-01
6.415555040743082804e-01
5.280887473225812645e-01
5.820350221331391793e-01
5.463098060557327607e-01
6.019840774657958526e-01
5.382375827811323177e-01
5.554596059298879673e-01
5.614665194701435880e-01
5.898371715850482255e-01
5.901150490746119859e-01
6.305966711205419628e-01
5.771392415065307313e-01
6.204451235027217404e-01
5.717522451924905713e-01
5.797185210582502801e-01
6.063792490937400803e-01
5.808815827176523339e-01
5.966698051855814366e-01
5.452300965851202275e-01
6.120156059136824256e-01
5.952691324948737872e-01
6.191485290193730062e-01
5.959241192910501583e-01
6.605873741373349262e-01
6.605075411741557767e-01
6.410757781833815727e-01
5.902232767817923165e-01
6.188820237758720921e-01
5.448016253330313363e-01
5.701650090089551703e-01
6.609276832467603224e-01
6.207671121041959950e-01
5.434190964379648214e-01
6.337100473063934647e-01
6.305258761757948083e-01
5.114317412540677621e-01
6.006576112222705710e-01
5.776857198676900174e-01
5.988179352046317794e-01
6.133699772422533947e-01
5.192976009273738702e-01
5.876941570037864659e-01
5.787538757959576063e-01
6.369206563803044840e-01
6.176910069797666436e-01
6.118602965290167450e-01
5.829746720707370544e-01
5.533014918622842782e-01
6.121759041672274471e-01
5.966419559845390630e-01
6.130316999187732652e-01
5.399773004354208039e-01
6.125448263426021001e-01
5.599169817646536540e-01
6.618945513806773207e-01
6.079188979930916226e-01
6.014651688512786532e-01
6.026364188768971175e-01
6.528777259658136156e-01
5.910805113360775298e-01
5.171127561881880830e-01
6.108241512340280011e-01
5.492773951670336663e-01
6.292084392145138594e-01
5.592518859892254834e-01
5.063643763185841085e-01
6.111842721271595336e-01
5.931343251902432279e-01
6.294737665836375173e-01
5.690740163542535868e-01
6.008281869691154409e-01
4.918604488877883485e-01
5.649873695891884928e-01
6.378110134364183281e-01
6.033684998840709302e-01
6.209196320245542466e-01
5.404918163097460759e-01
5.748480767415571346e-01
5.927122587412472221e-01
5.842848925731590759e-01
6.004878720340319775e-01
5.739907779663678822e-01
6.339224738996454001e-01
4.613187053799178150e-01
5.867571016400280337e-01
5.943418789106693634e-01
6.253017951791987050e-01
5.518595932037897445e-01
5.515644802374516376e-01
5.980023629984942968e-01
5.202227436765848312e-01
6.474087646167880905e-01
6.385277187894257134e-01
6.434357964799264362e-01
5.821054442727440215e-01
5.484184006846190007e-01
5.506130746071504767e-01
5.524582463045675240e-01
6.000857207718779396e-01
4.737110475144656885e-01
6.243773824988237964e-01
5.523610498368661803e-01
6.524993994657343199e-01
5.786193418833955882e-01
5.218962405920424263e-01
5.877538611163883875e-01
5.662792580044981872e-01
5.876312974632622588e-01
5.381330077661314881e-01
6.175931270588810307e-01
6.058083927351282094e-01
6.089909473564600884e-01
5.189957514941976324e-01
6.407565179876246741e-01
5.606605604242740348e-01
6.903884057039616495e-01
5.671523771035850148e-01
5.835720003932185485e-01
6.559739672635134244e-01
6.564760546815289199e-01
5.279958796423922518e-01
6.134599514337985005e-01
6.305219153215357863e-01
6.026841825238746786e-01
6.132253160093280586e-01
6.109698034278701062e-01
6.456166798213678337e-01
6.068002790237501110e-01
6.173551544807571734e-01
5.683382368504856785e-01
6.233430280113243516e-01
5.862758839280073353e-01
6.355274812450681932e-01
6.484800375384731641e-01
5.789707755319114524e-01
5.953913452290264807e-01
5.935345224710886214e-01
5.233259895740870471e-01
6.130491171772434189e-01
6.184097604079673571e-01
6.679641349266483008e-01
5.045596362922156741e-01
6.267643758705303547e-01
5.486900693727712053e-01
5.715573913478859680e-01
6.468628573380091895e-01
5.813914092311119886e-01
5.531419579943308573e-01
5.985378737611570799e-01
6.468744861500104193e-01
5.374529499985816194e-01
5.297970114844192668e-01
5.273161867309841266e-01
5.257064420916310876e-01
6.260862782780953761e-01
5.201447046728646662e-01
5.627309848357340272e-01
6.190958930364772739e-01
6.233583232083901304e-01
6.202606918714875794e-01
5.238163447549155638e-01
6.608472338336937035e-01
5.756393947810728440e-01
5.343182576098965963e-01
6.415410987336369608e-01
6.272970037291222267e-01
6.193479123161146349e-01
6.680018174866768632e-01
6.579451492731088758e-01
5.656832466641330548e-01
5.915507622027664780e-01
6.086043999537810167e-01
5.640937075397427503e-01
6.074643721903896232e-01
5.923868956330902158e-01
6.009963868419269106e-01
5.999994445784593289e-01
6.206778315539106528e-01
5.875290061713647205e-01
5.615745054101111133e-01
6.314439668652993554e-01
6.424723096451393500e-01
5.652549446168135816e-01
5.869221394048540485e-01
6.187892828845593662e-01
6.487184384858024622e-01
5.592414820035717105e-01
6.242267659820277537e-01
5.831494788964945997e-01
6.145604722652482366e-01
6.405618878957141105e-01
6.052163902849022614e-01
6.418111341210572807e-01
5.831765993748767585e-01
6.418468943883089972e-01
4.404296684665772732e-01
5.622309501590672109e-01
5.758216194447129954e-01
5.994785176893719925e-01
6.330453906530166819e-01
5.420014097792342778e-01
5.232024371491661441e-01
6.009431587460576374e-01
6.245548672185555761e-01
5.985220502849448732e-01
5.654329639301205468e-01
4.913504208986364530e-01
5.878610375111246178e-01
5.219076342335469132e-01
5.443384854156068098e-01
6.356655817003598052e-01
5.321615076231298591e-01
6.115096031894653450e-01
6.118326175048673932e-01
5.117268539538625260e-01
6.064505501436221468e-01
5.371430144909572491e-01
5.762817786856325730e-01
5.782961095558316611e-01
5.405839990863534616e-01
5.831647662554231282e-01
5.554072487670904668e-01
6.601209989176950454e-01
6.001594380420548491e-01
5.993463769179132594e-01
6.319565465622343226e-01
6.252534602652486395e-01
5.754782389849031343e-01
5.730826238701278719e-01
6.245465305682003088e-01
6.698281992440375809e-01
6.101372582294171121e-01
5.960671252156941602e-01
5.519478109411332101e-01
6.408903665072329670e-01
5.480094562754135312e-01
6.333146764123065431e-01
5.252514115779217674e-01
5.673660598161758273e-01
5.809782450424619826e-01
6.344875825373894607e-01
4.928027408184252334e-01
6.079423066498332862e-01
5.886342936569004536e-01
5.536268256383651831e-01
5.940677509089011821e-01
5.818432188279605288e-01
5.496540336084035916e-01
5.463988981224709995e-01
5.559861654146704968e-01
5.797525708972579572e-01
5.733157681318119536e-01
5.642842036936430716e-01
5.573856276737363391e-01
5.226690629173640357e-01
6.638018459092094314e-01
5.990403984666590187e-01
6.305166553484913283e-01
6.271957127430591861e-01
5.711239045372201728e-01
5.248804814601247815e-01
5.709422516510482826e-01
5.948885977151038285e-01
6.432891915234251190e-01
6.006449680044634309e-01
5.715403115916237731e-01
5.438089494865863127e-01
6.300822814963989993e-01
6.227796721427480975e-01
5.414364255348597110e-01
5.563818159706374056e-01
6.467869336172155093e-01
6.064444593603040001e-01
5.301095447704144981e-01
6.231687306088173894e-01
6.114806845779783284e-01
6.062724919301799575e-01
6.032520413688300387e-01
5.895190542127385358e-01
6.093275177022490219e-01
5.444748473012558376e-01
5.818250512694496113e-01
5.602725039458125167e-01
5.349928779896397923e-01
6.185517581999064873e-01
6.087772711898843392e-01
5.465529714869075129e-01
6.289144986033357032e-01
6.103386208119491174e-01
5.750176999217391227e-01
5.273130500420565303e-01
6.156226968360236640e-01
6.229271961822464565e-01
6.384437472674060476e-01
6.183025970197194576e-01
5.905983998753419062e-01
4.544439090560681294e-01
5.646929301667449330e-01
5.919619810448901731e-01
5.470088501095033973e-01
5.566637945273777976e-01
5.838186077988783973e-01
6.152216388014297710e-01
6.255465487460083462e-01
5.863191241121160635e-01
6.116345729159524680e-01
6.451155853934409379e-01
4.119558642894861622e-01
6.050702160798022700e-01
6.453549260666437970e-01
4.934222468899120972e-01
5.928526553902744300e-01
5.452254995306293761e-01
5.538532111704924654e-01
5.100749919102249841e-01
6.256342390897339234e-01
6.239853921738242049e-01
6.232056672206727210e-01
5.437784330626622697e-01
6.059101909345389059e-01
6.058334169098799071e-01
5.608162645239079813e-01
5.922702242887130097e-01
5.783843977730789288e-01
6.365036209910687193e-01
6.157121834626064771e-01
5.569799934132946273e-01
5.779053192479612910e-01
4.866386280800646391e-01
5.551476087234386014e-01
5.879712398843554011e-01
5.770893223316690968e-01
6.288873240134680298e-01
5.148264325059733748e-01
6.080623892279262144e-01
5.547516513532957383e-01
5.217428834441550922e-01
6.371722631457124031e-01
6.410360777696368917e-01
6.220495960301011262e-01
5.096062716864107056e-01
6.000290724603514203e-01
6.199044353308480471e-01
5.822408079122414204e-01
6.002739656856210804e-01
5.865327668898119295e-01
5.849352214372567360e-01
5.863909012809787047e-01
5.455268807659329200e-01
6.113376833236088270e-01
4.819386169183099700e-01
5.752334209474047055e-01
5.531267439736535785e-01
5.964772346121557378e-01
6.477698596355987437e-01
6.479256524360941238e-01
5.788961932130789467e-01
5.697262650441544674e-01
5.474679075862106670e-01
5.841567669618616954e-01
5.082143034138983939e-01
6.080018898925498849e-01
5.903065269787028946e-01
6.473631130214008156e-01
5.184074808761719444e-01
5.788855573266149523e-01
6.128278417617125662e-01
5.062701264412573510e-01
5.643788506447238174e-01
5.621267360431720927e-01
5.669998242945960554e-01
5.694169068379384413e-01
6.242538643199135873e-01
6.203831481320728480e-01
6.232719971736873088e-01
6.247306886840520157e-01
6.612131645468225516e-01
5.294014417555445995e-01
5.496747473442651355e-01
6.298941612608562890e-01
6.619072391098007602e-01
5.779779019196924494e-01
5.406348525292192786e-01
6.211137459959314988e-01
6.097076494042925621e-01
4.521147213899522344e-01
6.059031413497455443e-01
5.755236780046784073e-01
4.780793904830642482e-01
6.258780162371035960e-01
6.513140328295415893e-01
5.549612839039470558e-01
6.084443110053685544e-01
6.580835634442926407e-01
5.742269155816280835e-01
4.601310879998337100e-01
5.795855147746487024e-01
5.685125579604419777e-01
4.613653165987297022e-01
6.531955161344660254e-01
6.183213339249328255e-01
5.444870674416002476e-01
6.240370768985421535e-01
6.035140069753888170e-01
6.747821736662783509e-01
6.006535698736097384e-01
6.412449375449478239e-01
5.301210756730714291e-01
5.447140795525113877e-01
6.105536974216518864e-01
5.342730693051807034e-01
5.740458578238371024e-01
5.688927579000344625e-01
5.812963591847630784e-01
5.979356317749762173e-01
6.169713411155567373e-01
5.907590581938735319e-01
5.567556449535004948e-01
5.562663907163710730e-01
6.167786791852996053e-01
6.192860530726140844e-01
5.462622441048305966e-01
6.178669541938692777e-01
5.980004428445376830e-01
6.073455840655160864e-01
5.860051249856910172e-01
6.342697563239698688e-01
5.906919667432912746e-01
6.044553378400504551e-01
5.634143334683867632e-01
4.813005446462009784e-01
5.653008709283591227e-01
5.096179552161386184e-01
5.937673681015420701e-01
5.873094690230049597e-01
5.940890327491114009e-01
5.737937202168432727e-01
5.507976816532524911e-01
5.500388011236717611e-01
6.064375090353137931e-01
3.620523827461111788e-01
6.082881180129483534e-01
6.437492677265663765e-01
6.006561299087174177e-01
6.035582799426266742e-01
6.251437176206452451e-01
6.089556099733673955e-01
6.254046593873001658e-01
4.922217829082258245e-01
5.179325876167855114e-01
5.965480261045424948e-01
5.965549895276662795e-01
5.622720611466709428e-01
5.677716068594604870e-01
6.076774231863750764e-01
6.115671917847977923e-01
6.736569174142746919e-01
5.695296834859722157e-01
5.425014267161671899e-01
5.923675506435075455e-01
5.769671184117117768e-01
5.670575266968804762e-01
6.038152282912674362e-01
6.038466535348221420e-01
5.466920979065357233e-01
6.335019434148125850e-01
6.392541463280542180e-01
6.157938464925472033e-01
6.480089157123531951e-01
6.108645958752425553e-01
5.894207371039292820e-01
6.610022449745625028e-01
6.289165776280207787e-01
5.667889745801675261e-01
5.859746286021950690e-01
5.764946221593890696e-01
5.091282969086036170e-01
5.863550621586921530e-01
5.293408346473307269e-01
5.722597179596882189e-01
5.393014535752798100e-01
6.250272954778834933e-01
5.293267945197316360e-01
5.843790172383881432e-01
5.796916721130385142e-01
6.249823121171549367e-01
5.419134825128164579e-01
5.573057123798598189e-01
5.060963312245100321e-01
7.113405731489372830e-01
5.808675215118516144e-01
5.950738332838131361e-01
5.366761842609519828e-01
6.181927219397858053e-01
5.875085216464704940e-01
5.891066978495205220e-01
5.134227402543691809e-01
4.733536650834668791e-01
6.034749563173448239e-01
5.171162106248385903e-01
6.045060482254043244e-01
5.474264868824864072e-01
6.016763726365160769e-01
6.458393271480740161e-01
5.630090049485150239e-01
6.085423062133485939e-01
5.736873265922678433e-01
4.911451080190376572e-01
4.922272281283383011e-01
5.554101446869922354e-01
6.373541606857653363e-01
6.038474311752091150e-01
6.543044772542983001e-01
6.816594189103124535e-01
5.979954007319898679e-01
5.767125046521537346e-01
6.492954322113115850e-01
5.714553097753304334e-01
5.388139797222397664e-01
6.600173084304976623e-01
5.793535220034099487e-01
6.194579431785498524e-01
6.122646695371496417e-01
6.311863376930848535e-01
5.770050336547525305e-01
5.336841241431753424e-01
6.083906964067451462e-01
5.276063029488383682e-01
6.076291548344900928e-01
5.597104756437827344e-01
6.340158162192677249e-01
5.696324426950722941e-01
5.424108717826795489e-01
5.870331258669421182e-01
5.883156429110347752e-01
6.637377141772184963e-01
5.733875047391233659e-01
5.869329777909531032e-01
5.305711186403847535e-01
6.225815342589549051e-01
6.021238411475320351e-01
5.722449344209828981e-01
5.504009189330743013e-01
6.747560435569928128e-01
5.807932573818607169e-01
5.717197689770818769e-01
5.280997348698013294e-01
5.380550568218450680e-01
5.737552680798726490e-01
5.780416179217333639e-01
5.613853960438875967e-01
5.898393249414326522e-01
5.188514054113331220e-01
5.184364497259770221e-01
5.152342942908151313e-01
6.649217439770871430e-01
5.588767391271808327e-01
5.444545582542065221e-01
6.430297951208512330e-01
6.255810327043274111e-01
5.703175890515388424e-01
6.096408944001804331e-01
5.807105299242378837e-01
6.311410095364070605e-01
4.649123729136810379e-01
6.418583159420792050e-01
5.900131221337979737e-01
6.321555210069633723e-01
6.308469310856144041e-01
6.158901460202179656e-01
5.843232071843081910e-01
5.339347253761601575e-01
6.080953914290859741e-01
6.387236472308710500e-01
6.238306388603949149e-01
6.579517543375490440e-01
5.898505390869644982e-01
5.801542864026700830e-01
5.620183837912130498e-01
5.821673701233064380e-01
5.642492558177998330e-01
5.691815165274674015e-01
5.063552808515804360e-01
5.356901482088580746e-01
5.654800053103073987e-01
6.397794477399090241e-01
6.641467643779077612e-01
5.506845628789771574e-01
6.375067983032125518e-01
6.083010888999149657e-01
5.795876805215730565e-01
6.321188166507940576e-01
5.027853210590161881e-01
5.682883646993619475e-01
6.270985272354818729e-01
6.211565582855129719e-01
6.505797441829137551e-01
6.366089107902848099e-01
5.957137287646343538e-01
6.106273933170744961e-01
6.177732271093430150e-01
5.630715552659278922e-01
6.225008802043614509e-01
6.023419550556272650e-01
5.460712602873127874e-01
5.871167956543044131e-01
6.034283722310123110e-01
5.708532782749127232e-01
6.168377506741470340e-01
5.898464890703927210e-01
5.665465207400153247e-01
5.977697326938349320e-01
6.043159545229717100e-01
6.392234503251916777e-01
5.404223070344965629e-01
5.968582779052133969e-01
5.672896464638388370e-01
6.445577943951096289e-01
5.812453711486912367e-01
5.284859220150872616e-01
5.449442436069775741e-01
6.010672049222065549e-01
4.931508403170076216e-01
6.437929865033833465e-01
5.958519293346824508e-01
6.630992430363356060e-01
5.868218199525692125e-01
6.254201393275764520e-01
5.235777937726464604e-01
5.530109602049415596e-01
5.942846311489531352e-01
5.734910358099019057e-01
5.558560452694303322e-01
6.126789725293029232e-01
5.754318776876825581e-01
5.302436481574558380e-01
5.525508177955483768e-01
5.706784548948227176e-01
6.208107090500368797e-01
6.346395310375211318e-01
6.291981423563195452e-01
6.613289085964064729e-01
6.063042072863233933e-01
4.940705195574405240e-01
6.171157128028414984e-01
5.711178238122933681e-01
5.549195072037815812e-01
4.378290304267714594e-01
6.932126499585697932e-01
6.069049108688540084e-01
5.804565398079092331e-01
5.711056986710327799e-01
5.825166584589132057e-01
5.892205861370292119e-01
5.520694536110830608e-01
6.436172361492296101e-01
4.602245529103201616e-01
5.511849723564097303e-01
6.490085165835766112e-01
6.188861856840857101e-01
6.444699007975953631e-01
6.456513916190155244e-01
5.949327725993500682e-01
5.949819164557966777e-01
5.639258507809663534e-01
5.704630060089886934e-01
5.393691005816949602e-01
6.214136189286112444e-01
6.728935734815291170e-01
5.330295144136594221e-01
5.978797903784325296e-01
6.086351184937928149e-01
6.342012566767492032e-01
5.217301112706360655e-01
5.959231826352048289e-01
5.862450803096685981e-01
6.034885840747585828e-01
5.636241730257520732e-01
6.300594049660088736e-01
6.203426217640568563e-01
5.901655947472282948e-01
6.786886130215661339e-01
6.504296275607761579e-01
5.280929396831355316e-01
4.747424262891513091e-01
5.542782797514149706e-01
6.459496124276554729e-01
6.243476981682294369e-01
6.487841678122275857e-01
6.145412313626648082e-01
6.232075769977361013e-01
6.082757115496097988e-01
5.099627565081907843e-01
6.649232826550890429e-01
5.353412601566378548e-01
6.159444563803647688e-01
6.411425874097093081e-01
6.126073190720637829e-01
5.733035318384642753e-01
5.856609792486648924e-01
5.852763155051321498e-01
5.250758376423563245e-01
5.828318411828732337e-01
6.466058118770634522e-01
6.100898691398929374e-01
6.216704039160939610e-01
6.512886879640009674e-01
6.222036489030977613e-01
5.940448510528032466e-01
6.634366569217327037e-01
5.808357861370621045e-01
6.155005900472314551e-01
6.151502359438691947e-01
6.309908932693625294e-01
5.616578976682347069e-01
5.696547060504821847e-01
5.213674818740974271e-01
4.805951028241388645e-01
5.905932848199333396e-01
6.258390217591811577e-01
5.587812478910152425e-01
5.994785124425259237e-01
6.069418069581897779e-01
6.421455601704331162e-01
6.035488274481737303e-01
6.695006509553633745e-01
6.032032064808701133e-01
6.392055028193152078e-01
6.185921455281808701e-01
6.366198226776005331e-01
4.923312030861898281e-01
6.235718668640051199e-01
5.807055200188463440e-01
5.926542176652911387e-01
6.003263194992062290e-01
5.761209569444525336e-01
6.569391689518724320e-01
6.498577124121176496e-01
5.946304676053894012e-01
5.087084265290013896e-01
6.149753045637377236e-01
6.010804840681724937e-01
6.150453111008444829e-01
6.005196421190811540e-01
5.751551315492362537e-01
5.448599071417393747e-01
6.031450511720286567e-01
5.727674055006175546e-01
5.593835009948164849e-01
5.843853096013327253e-01
6.036184642360908903e-01
5.274923774194939519e-01
5.718449132270944091e-01
5.712475430586323455e-01
5.446541821820065632e-01
6.200795954829787515e-01
5.964365498273764832e-01
6.459949403286042724e-01
5.940587071302754207e-01
6.536460011361506783e-01
4.830468811989967470e-01
5.070865097040359037e-01
6.033410732296012879e-01
6.119239299926106934e-01
5.380410362145948699e-01
5.748432714795961296e-01
6.442937440113331027e-01
5.659613328758941186e-01
6.246508889582702562e-01
5.771496849216599667e-01
5.535591479339019294e-01
6.270118821322454572e-01
5.751769669856522382e-01
5.628890891492946968e-01
6.039913942857628726e-01
5.387948239399540373e-01
6.476969108958547938e-01
6.310692242328412860e-01
5.623347106711905630e-01
5.820852514171307446e-01
6.198409490671070721e-01
5.267048101232075785e-01
6.203422394418056651e-01
6.601430729458759306e-01
5.678946757370835208e-01
5.501534843802371455e-01
6.122239858664200174e-01
5.707644537284972674e-01
6.243963099700668984e-01
5.852217971794982931e-01
6.082765912601582059e-01
6.311593685840116708e-01
5.940473214794106394e-01
6.136451005931218283e-01
5.712090164303824658e-01
6.498792057402644762e-01
5.991732919279735281e-01
5.142614263396474428e-01
6.367129581954826811e-01
6.341367468142651287e-01
6.331236762949944419e-01
6.346548598841708078e-01
6.037063238599684745e-01
5.866442153849045216e-01
6.429939095790520032e-01
5.962187670743541723e-01
6.124566044259116548e-01
5.980760372500477651e-01
5.595746380862565150e-01
6.414269828312675337e-01
5.487259167320839293e-01
5.414767470760935009e-01
6.172856852428985075e-01
5.679601161675729148e-01
5.914028463736974439e-01
6.200889235461255478e-01
5.287868369516213196e-01
5.373958214126721700e-01
5.358446541519730211e-01
5.894307976914774372e-01
5.757826463413877605e-01
6.170094121780809182e-01
5.925538981830973384e-01
6.687558800231401257e-01
5.411875540289814435e-01
5.587811428546296533e-01
5.232392637233511667e-01
5.911664696690304144e-01
5.821278941260842332e-01
6.060694462741603727e-01
5.488323474727703211e-01
5.533201000865091146e-01
5.569317886918409011e-01
5.278265242705835192e-01
6.147425362924169301e-01
5.994030086183300687e-01
5.770649501887608057e-01
5.347682894052970815e-01
6.564744481783757468e-01
6.139455323981919399e-01
5.937967324823079096e-01
5.902955791662782836e-01
6.055141069966046841e-01
5.743491319416980101e-01
5.373648057216098284e-01
6.607659856832992507e-01
6.233067864114096857e-01
5.778650307626369553e-01
6.178591390004977146e-01
5.386809407746619982e-01
6.237403947480006927e-01
5.669793320915881285e-01
5.759658911539760062e-01
5.884988375348567669e-01
5.953746791985151665e-01
6.254496403405307436e-01
5.478832850014134781e-01
6.183482364596319947e-01
5.950482469392475160e-01
6.188949359401916261e-01
5.651185013505254373e-01
5.974171258637481774e-01
6.173544457297054366e-01
5.802257384451454669e-01
6.718614646399890811e-01
6.635708432341465013e-01
6.436159260052451980e-01
5.679030237090295641e-01
5.863749574434036216e-01
5.966973571581314362e-01
5.573646056585329633e-01
5.805989528379382758e-01
5.970399610458771988e-01
5.818829553214075467e-01
6.349623900624354889e-01
4.971567409510252444e-01
5.060758886179116400e-01
5.558711451429547701e-01
5.531978004882162070e-01
6.134053164272375014e-01
5.418744992692402507e-01
6.277763659755948300e-01
5.970984085617694337e-01
5.538007060124670033e-01
6.020221857787699804e-01
5.847588786958466400e-01
6.308678342280500395e-01
5.622969022315853493e-01
5.878171799405198517e-01
6.157696338747413733e-01
6.707761993682551660e-01
5.700635505615704313e-01
6.127557273981976138e-01
5.845225157843491059e-01
6.931846457405346218e-01
6.060452978320394202e-01
5.944014718579836432e-01
5.116358310159009326e-01
5.242389483309650711e-01
6.028383710517148941e-01
5.660833140520373785e-01
6.240046708228634831e-01
5.321859969100364296e-01
6.008273853791502583e-01
4.928374622338255184e-01
6.340048709226546730e-01
5.218066339678291143e-01
6.190689614203714886e-01
5.412391572490120595e-01
5.468154197653022353e-01
6.620542503622937058e-01
5.834239239395272447e-01
5.481710430650517107e-01
5.567988286250724617e-01
5.019953721189425178e-01
6.068791305255940571e-01
6.354993155488026790e-01
6.582627778307337252e-01
6.013356619194800690e-01
6.364513656394487073e-01
6.355609849593958360e-01
6.501457500826037794e-01
6.357245786620406847e-01
5.133854250947595954e-01
5.970683131199849836e-01
5.815537581461248662e-01
6.185794916244991004e-01
5.408135793679684777e-01
6.423032283284179078e-01
4.933765472115436701e-01
5.285614293376912354e-01
5.572837072213231435e-01
6.436160089571317799e-01
5.856796630188552122e-01
6.103007443487542538e-01
5.640210513628632905e-01
6.074260764493358833e-01
6.333887526725852091e-01
5.647162219133560201e-01
6.172055210697158234e-01
5.751041742082737551e-01
6.061119214200767491e-01
6.055769410998657065e-01
6.725748757769256514e-01
5.601546908431971339e-01
6.762507952591422233e-01
5.575521046370440770e-01
6.046264688473904636e-01
5.707837267614883636e-01
6.426940649326361443e-01
4.613517763952494910e-01
5.383170066280065225e-01
6.590421859139943273e-01
6.020063138587914420e-01
6.358265426326836778e-01
6.217309547244113110e-01
5.537127342817870224e-01
5.715847295189044885e-01
6.522649929323156570e-01
5.142505857044595841e-01
5.622629438488573328e-01
5.445205584355151673e-01
5.838814276163000194e-01
5.766146975258130691e-01
5.682229024067921852e-01
5.567489787389621192e-01
6.120281336326409694e-01
6.196049511457910608e-01
5.892245549995435150e-01
5.657850173444851638e-01
6.323510019257123638e-01
6.651761202233159587e-01
5.541316713133510596e-01
6.075374875153338738e-01
6.194252182793391626e-01
5.527996947855171594e-01
5.828201465949253146e-01
5.477835489966602633e-01
6.096308233858638292e-01
5.847057021850479153e-01
5.959969924673698127e-01
5.495053605614985681e-01
5.468242381532315566e-01
6.252910771148008084e-01
4.904655190137646725e-01
6.576933648384162279e-01
5.922262389418178063e-01
5.616915163126658950e-01
6.197983202770678268e-01
5.796039233015027881e-01
5.689745614017307496e-01
5.461507601733871509e-01
5.829099944778590725e-01
6.035812727491447482e-01
5.962136025907682768e-01
6.015397871526295681e-01
6.298632046712632215e-01
5.490505839259943732e-01
5.691246963647615953e-01
6.160323052954955747e-01
6.013204049536878815e-01
6.535447612183034050e-01
6.592679186995231699e-01
5.331654539965059447e-01
6.142467153095440002e-01
6.300807865151756282e-01
5.824220393406204233e-01
5.481125290583079845e-01
6.682032851094423798e-01
5.929395566552360108e-01
6.181380132959952700e-01
6.096022045328377548e-01
6.220641920864196095e-01
6.302350349215991576e-01
6.539531714317456945e-01
5.584745709759721954e-01
5.448656862456501271e-01
6.007834907834112004e-01
6.502117255772593696e-01
5.981966300639141032e-01
5.786092023798178330e-01
3.911464704845916129e-01
6.549809260631802577e-01
5.650401460767151551e-01
5.806142895012826877e-01
6.015068218142441969e-01
5.848582149002571340e-01
6.253630587620766512e-01
4.974772229282908853e-01
6.554523621863385108e-01
6.263804934657719592e-01
5.405026782558026710e-01
6.272110354235593821e-01
6.179211019360086876e-01
6.415482169015103153e-01
5.744214328897379040e-01
5.813760900387985320e-01
6.447821552891350727e-01
6.440060275127530431e-01
5.803148436083547246e-01
5.732710462857308897e-01
6.650712985991200643e-01
5.828450489167809057e-01
5.845856472020500849e-01
5.637591366019802930e-01
5.975832382284432809e-01
6.095735776668050887e-01
5.859509604727426435e-01
6.112355149103614327e-01
5.301405223080477569e-01
5.855896339175966636e-01
4.909745447426620002e-01
6.307561100974454771e-01
5.507293878301418033e-01
5.593010323939633377e-01
5.979664847294071661e-01
4.861123369029045627e-01
5.452153949398963473e-01
5.947537701883640615e-01
5.444032811991578180e-01
6.050420198670912741e-01
6.506166885311650550e-01
6.086709101166696279e-01
6.013112625082666085e-01
5.421801116028047707e-01
6.312828142264739206e-01
5.382819284929143411e-01
5.851001758339540171e-01
5.719538438145710391e-01
6.317054284633595307e-01
5.820871784926922032e-01
6.328086637930121494e-01
5.394652092392273612e-01
6.414898539171767222e-01
5.938157337028422411e-01
5.973223510967420324e-01
5.973340236316257990e-01
6.377431733728091690e-01
5.589617453453707974e-01
6.249512328845838738e-01
6.029129228020373432e-01
5.413037469483932274e-01
6.016889630024169211e-01
5.389125574241689920e-01
6.088277221440966391e-01
5.300599141966537697e-01
6.126893579306456061e-01
6.331338293470587519e-01
5.537362019119544954e-01
6.166877640818406725e-01
5.672862180334756754e-01
6.474795813450726634e-01
5.745786607684120195e-01
5.828139594892400854e-01
5.674501833160844333e-01
5.797440659046944056e-01
5.458045270544708005e-01
5.972251978634741665e-01
6.520123223055320771e-01
6.344693003856334279e-01
6.123596472112240452e-01
6.126602319017624421e-01
6.421246310216401909e-01
5.693580193122402822e-01
5.552091320020380305e-01
6.004007046599136865e-01
5.632428634851009974e-01
5.159647186043445632e-01
5.753189003087672004e-01
6.125886757175863506e-01
5.972245648370508864e-01
6.164763225047380502e-01
6.039089144767764150e-01
6.207350106340625562e-01
5.544196707454835948e-01
6.506351687729817757e-01
6.420055229624850313e-01
5.932411288762394763e-01
6.381738049260514689e-01
4.779610940246988848e-01
6.026224912297124536e-01
4.928669439509867356e-01
6.003410395945534272e-01
6.146711933898232338e-01
5.766541051371592008e-01
5.966554546980532558e-01
5.922831957493210897e-01
5.710129891194701823e-01
6.119622816654570752e-01
5.972004730118876115e-01
6.171726923482172555e-01
6.339279077145012486e-01
6.447862378340765144e-01
6.480145033376190078e-01
5.155274463807426599e-01
5.874720585727337685e-01
5.561130267752183443e-01
5.857678173617710815e-01
6.718786494215203131e-01
5.049127125990813258e-01
6.810868481333064439e-01
5.833758042991937787e-01
5.819568184610521833e-01
5.791623028922792127e-01
6.439792248585223255e-01
6.301345206304771462e-01
5.723659953795015021e-01
5.511708747593088153e-01
5.435546646961058048e-01
5.558611408323499425e-01
6.791028121607736168e-01
6.379831625470337997e-01
5.772150118088805737e-01
6.395181778817564666e-01
5.850480245487605924e-01
5.759406612688414695e-01
4.539316197986600354e-01
5.680878089470584591e-01
6.220775151253790103e-01
5.713289271816850423e-01
6.787405970081131779e-01
5.071214962521173319e-01
6.368315790658347630e-01
6.639173806390799015e-01
5.756398011009944415e-01
5.827028452319453766e-01
5.165628894947238425e-01
6.099575236495856645e-01
5.834945867622165494e-01
6.591702340398831739e-01
6.435204459565873059e-01
5.460844031967504453e-01
5.571723406774016230e-01
5.944563813302439215e-01
6.379750011127278686e-01
6.721536341968150641e-01
6.411695052438828313e-01
6.008975642882927737e-01
5.917883922786129069e-01
5.197340936628902508e-01
5.638220027503415555e-01
6.152064406061004131e-01
6.047699015766059283e-01
6.285166188671897913e-01
5.776326164538376773e-01
5.924101111125028574e-01
5.015283305767108679e-01
6.119343988440246740e-01
4.923561007144300339e-01
6.230101975547757132e-01
5.843267182221338896e-01
5.940138488877348966e-01
4.647578795237388150e-01
5.442898394413410168e-01
6.318628201294497204e-01
6.216122383845297250e-01
5.780757498040413056e-01
5.564052763254241363e-01
5.458201439198029359e-01
5.679391117947250045e-01
6.180670972483631731e-01
6.603083140583632105e-01
6.457695979758795168e-01
5.801447289252185113e-01
6.864663185638482101e-01
6.148005296457172975e-01
5.994431308317043072e-01
6.261537049534009469e-01
6.080767227948271625e-01
5.809460540407942464e-01
5.741005956657557752e-01
5.890779608502658693e-01
6.120053574198438540e-01
5.893775136323726738e-01
5.999972551139579613e-01
5.867690738416589946e-01
5.110475599309087791e-01
5.500676248373164157e-01
6.743843137386478226e-01
6.368291674617093667e-01
6.430894536148157314e-01
5.792083400558740713e-01
5.758507244676647208e-01
5.984945908488489286e-01
6.440079040385140452e-01
6.594356437740849231e-01
5.873148911014378637e-01
6.454623007674560320e-01
5.416425568427072346e-01
5.806956843326165352e-01
5.850864553097193665e-01
6.278153484126206552e-01
5.402831855326222232e-01
5.583106838325045951e-01
6.252863771878215404e-01
5.633694471931933734e-01
5.684092668932141379e-01
6.060313413570399543e-01
5.854302450409447633e-01
6.315591592719353997e-01
6.302263284019646861e-01
5.206156233464954708e-01
6.069481729641919010e-01
5.451444750284062390e-01
6.103773269804158019e-01
5.279100190213280586e-01
5.577895136352575278e-01
6.174524896330888524e-01
6.236315833655150520e-01
6.410404518591785727e-01
6.189693220868197621e-01
6.130585904354378668e-01
6.177478840369420299e-01
5.837227643039082370e-01
5.678989250469600458e-01
6.097725743195515635e-01
5.841737654255343415e-01
5.804366809069317901e-01
6.165979697844264917e-01
5.713893316398309663e-01
6.327844011333957353e-01
6.270984906256308333e-01
6.706811645290012835e-01
5.680479441316138578e-01
6.414042782738145210e-01
6.052231786684111325e-01
5.809337390357884878e-01
5.595997727018762191e-01
6.303606127588332608e-01
5.940295806034578963e-01
5.978210578244074203e-01
5.513234920904415137e-01
6.284046098613026432e-01
6.461110024323395429e-01
5.826526365569765220e-01
6.613414029676923933e-01
6.174672568294046204e-01
5.269298376847668663e-01
6.097039411704612277e-01
5.241131300662722481e-01
6.075045615895630080e-01
4.745384614761533060e-01
5.764495719202105128e-01
6.299141787174395990e-01
5.730576380844832896e-01
6.359395759854964414e-01
5.506225716452126662e-01
5.062413202129281142e-01
6.048551430709591115e-01
5.108012764989975363e-01
5.759740059790721123e-01
5.716496072657424321e-01
5.934210014682266277e-01
5.942944670674822349e-01
6.715821364000910121e-01
5.711899153344722757e-01
6.508088617003198184e-01
5.867671789852411113e-01
4.733762168597791531e-01
5.944260430017813679e-01
5.348883696080837247e-01
6.226094832349537977e-01
5.877359309085371519e-01
6.428398653154195896e-01
6.006775456533022250e-01
5.496510176223283750e-01
5.991523428230598469e-01
6.328581604355700829e-01
5.005692153225130836e-01
5.768529734601344217e-01
6.312175366556731504e-01
5.950396128600479173e-01
6.295366919008595907e-01
6.049048747798224657e-01
5.491462384324340418e-01
6.264423399359048128e-01
6.116064693054746870e-01
6.045224938966101691e-01
5.311831389812398108e-01
5.882840501305420799e-01
5.996668621387279963e-01
6.518318764261410436e-01
6.381732347428761276e-01
5.914164438364502008e-01
5.875932885959638252e-01
5.725455404420679573e-01
6.046436795198049108e-01
5.219097817402738038e-01
5.935683581112431995e-01
6.035536283651012912e-01
5.441639264083280025e-01
5.510552577018713594e-01
5.172626990079758347e-01
6.722411293086113515e-01
5.494239610594013890e-01
5.476371393602905702e-01
6.214670164887386994e-01
5.922201135325610988e-01
6.075808488625897841e-01
5.978495913258706773e-01
5.901985421089216421e-01
4.906805387393885498e-01
4.995237731077201149e-01
5.976331485385149023e-01
6.369000676311364906e-01
6.172675331116173059e-01
6.503753560010965273e-01
5.740323615910452038e-01
5.488791069551812729e-01
5.531556502995003122e-01
6.360115304564681882e-01
6.221615166501494043e-01
5.883152862538595373e-01
5.961295033246404307e-01
6.267590261244075922e-01
5.405764753484100238e-01
5.652898676149773483e-01
6.117922791638654711e-01
6.428344262966252387e-01
6.374963666565536258e-01
5.877616980037703165e-01
6.213482480825230914e-01
6.156615109034796474e-01
6.414409746702758319e-01
5.769250715885343439e-01
5.287081330449542316e-01
6.298998292097328644e-01
6.258028884023194571e-01
6.214595757078620331e-01
5.177981733048259150e-01
5.758581165885786612e-01
6.095049475788039128e-01
5.880441140850625192e-01
5.857522334481382043e-01
6.133501813480576326e-01
5.713175259255056648e-01
4.965118559009954469e-01
5.676757634663083252e-01
6.409122011488338488e-01
6.369167418667530667e-01
6.317961879890117149e-01
5.122539640296008834e-01
6.106043118034469863e-01
6.115855476354186138e-01
5.546036378905407904e-01
5.295730173073511793e-01
5.861181114567314276e-01
5.417759948190172814e-01
5.435426613747036395e-01
6.012211816051025171e-01
5.341469456191159093e-01
5.391884041192146482e-01
5.400922023223970747e-01
5.373344986868220374e-01
5.751081191749183308e-01
6.640674601128442323e-01
5.857895571232822896e-01
6.414026733521629442e-01
5.945793243611692258e-01
5.687182242609093441e-01
6.089977952007749051e-01
5.938985615918594974e-01
5.460513846704805330e-01
5.799099254279704851e-01
6.561428344495257026e-01
5.593591751126780753e-01
5.684418003161286759e-01
5.621939090632310787e-01
6.285204836057549649e-01
6.213286408443909892e-01
6.539565157150353247e-01
5.823667419561093794e-01
5.258550545328339876e-01
4.825674197523630582e-01
4.735412660822853059e-01
5.768530629810522115e-01
5.458459463103431109e-01
6.529615344187925663e-01
5.955146340984094344e-01
6.061182333513982501e-01
6.078949849485364432e-01
5.360486938749766672e-01
5.882576139439428253e-01
5.872837255350882302e-01
6.138823461297084894e-01
5.938151689349095985e-01
5.410309110997884030e-01
5.584746313716586474e-01
6.433953108808050381e-01
6.176150353931144643e-01
4.861485127435752895e-01
5.969148667649988305e-01
5.503064963068107218e-01
6.178949428438431646e-01
6.342123401557600015e-01
6.105012128448963349e-01
5.321253571685915507e-01
5.939236278797255242e-01
5.825098203345335790e-01
5.472812895278180712e-01
6.407395386721821406e-01
5.310470043520744143e-01
5.971227266151848401e-01
5.080693590276024185e-01
6.043664195474334200e-01
5.745266934580487428e-01
6.491603885271248764e-01
6.030838007316328131e-01
5.961169116772442322e-01
5.533190495356063998e-01
5.774988023785745384e-01
5.861167839317387163e-01
5.377871635132389638e-01
6.725312102458301800e-01
5.402744429259880299e-01
6.535040439985672078e-01
5.613540717860114881e-01
5.881320046099185461e-01
6.314257412248973633e-01
6.068749077106891932e-01
6.012750804505919699e-01
5.584546336464398797e-01
6.049934228761784105e-01
6.223113761052556647e-01
6.154099672823050149e-01
6.170014478318164297e-01
5.394254528259704307e-01
5.741391589807370854e-01
6.471861622613077625e-01
6.356071224069219650e-01
5.828405591497637372e-01
6.030739003530982689e-01
5.866952274529140254e-01
5.916497762908787816e-01
5.921493204370562591e-01
4.804134511511336525e-01
5.800916224798964294e-01
5.984710740801885143e-01
6.699792411238948420e-01
5.835819056174907926e-01
5.322397659598785413e-01
6.605762947258853046e-01
5.828667574011172636e-01
5.585995283321067983e-01
5.113268840768723233e-01
6.573243537540321979e-01
4.992832736750367761e-01
6.349197015751770756e-01
5.368317405047664526e-01
5.721799009105882350e-01
6.644061407890431425e-01
6.123861581939025189e-01
5.736058303101247979e-01
6.100077920606510329e-01
5.764989487162491821e-01
6.331504241359628971e-01
5.998383373145519393e-01
5.648256832606902700e-01
5.436822611509856129e-01
6.145244743895230677e-01
6.325121142231495686e-01
4.150337376534068978e-01
6.837248334828524010e-01
6.436649345585010451e-01
6.776082830630008047e-01
6.068877597493562703e-01
6.203638446887576041e-01
6.273626389255353430e-01
6.029380647005618821e-01
5.669419677926677004e-01
6.497321691202408989e-01
6.384060237598200294e-01
5.723358261471858111e-01
6.220756747161926281e-01
5.824999352975940292e-01
6.123999603222847199e-01
6.150970506498815160e-01
6.279665284807195436e-01
5.624827364986622058e-01
6.192879704478615466e-01
5.990908540082857670e-01
5.960309666895100555e-01
5.848134384299197297e-01
5.823705207775592418e-01
5.593862591483987901e-01
5.338832733710852096e-01
5.846222735666983805e-01
6.033789475472006725e-01
6.313471879032290790e-01
6.302086569682174844e-01
5.662529635047448551e-01
5.558489024216032304e-01
6.011307956314477785e-01
6.577495162746676005e-01
6.079178942475258474e-01
5.121577366289220556e-01
5.927993859585026781e-01
4.974824369787459455e-01
6.655207952870321186e-01
6.058447671123607936e-01
6.433449495715348743e-01
4.752477013595396427e-01
5.769832815280262484e-01
5.593224710271584854e-01
6.110473230538104872e-01
5.907444601769269443e-01
5.816548699988577376e-01
5.871936021040878861e-01
5.792877628381247757e-01
5.762747971687303128e-01
6.181442189393455688e-01
5.875771193884864463e-01
5.831375407975305514e-01
5.769150979270960544e-01
5.624543548740399412e-01
5.068403591695200827e-01
6.203595059191300276e-01
6.426728672836088396e-01
5.807259363948569231e-01
5.670101923896817553e-01
5.953533093872778181e-01
6.148046621707439208e-01
6.391601614961643918e-01
5.470535339606180658e-01
6.165224319162723177e-01
5.298290984148872340e-01
6.261288979765452511e-01
5.484206748621518468e-01
6.393226105095954903e-01
5.581116571932654979e-01
6.055506591522712423e-01
4.264965142122851827e-01
5.529459596781399755e-01
6.192883530796414737e-01
5.714778638600717109e-01
6.145807492695443131e-01
6.711746830809287578e-01
5.848213922269482890e-01
6.538783541550219347e-01
5.699623717130042344e-01
5.554082315300890027e-01
5.716543641830440503e-01
6.278696415873310510e-01
6.474741905604423087e-01
5.842484834091858925e-01
6.195099032435406050e-01
5.785830196035094408e-01
6.411552822161586951e-01
6.148360558396108733e-01
4.833605563513364567e-01
6.101297287305347261e-01
6.134922788171146557e-01
5.946497764175082690e-01
5.867140294649058063e-01
6.008079504927530401e-01
6.423756639860032092e-01
6.131505024265370141e-01
5.969298007173051701e-01
5.803492877697842278e-01
5.505124503911522638e-01
6.013751360541910174e-01
6.021623065840400191e-01
5.709343858593388665e-01
5.849556817766554673e-01
6.035329392805259818e-01
5.906610367027478325e-01
6.417865814922987244e-01
6.246452219453746402e-01
5.162876344586593280e-01
5.537516071349832814e-01
5.792082799344129285e-01
5.155123925358893189e-01
5.733008144472668821e-01
6.251532055660224962e-01
6.133670930340920924e-01
5.422669270219230286e-01
6.154947828300004753e-01
5.873814484165347238e-01
6.260480933328085307e-01
6.053970191084112606e-01
6.336187140599451872e-01
6.623318092976413496e-01
6.196499074831809395e-01
5.665914062424908249e-01
5.573204950368217947e-01
5.390766124532836434e-01
5.442500247978072636e-01
6.474190339725811594e-01
5.816968084456417554e-01
6.121560092495840211e-01
5.454523989406411255e-01
5.471514289419500132e-01
5.836704624472239811e-01
4.930742084540968850e-01
4.115719384395507552e-01
5.934254703195140923e-01
5.773249521164351972e-01
6.232040098451077093e-01
6.420708870076328179e-01
5.183536412414972983e-01
6.525216548788115301e-01
6.576330620462037535e-01
6.115786605140921539e-01
6.007169720862239881e-01
5.679490085852074710e-01
6.033096032630669292e-01
6.551656882749916644e-01
6.406539462272342611e-01
6.274367967074834240e-01
6.129330724590903445e-01
5.977977179159502663e-01
5.006260528491810469e-01
6.391614654191410949e-01
5.938835137779845397e-01
5.840379858128456059e-01
6.509775138554405594e-01
6.217980342634074065e-01
5.528259376423667604e-01
6.206483000802431871e-01
5.605636603141537222e-01
5.823367503212713014e-01
6.461507154885943738e-01
6.034437798630881700e-01
6.985020983937436645e-01
5.382625622698866685e-01
6.273266574174938270e-01
6.151223635087050834e-01
5.338846499853019401e-01
6.420627457681434835e-01
5.856504182028621219e-01
6.309745470911496401e-01
6.296649450648487134e-01
5.677002358649319014e-01
6.189199190893043268e-01
5.712255380245667702e-01
6.141713345200354723e-01
5.728789799053870535e-01
6.283902090035337062e-01
6.132361325192221546e-01
5.752924095408422644e-01
6.178180679008911103e-01
5.422648650633962175e-01
5.410330682881050457e-01
6.203929469802335062e-01
6.270217488911102866e-01
6.526235709854751876e-01
6.286928033631049573e-01
5.892949134178293580e-01
6.350545608508075812e-01
6.176378159755340214e-01
5.631468229088636424e-01
5.732776815563391803e-01
5.980799973801947944e-01
5.995864944786442052e-01
5.606147786345203610e-01
6.033668212532865560e-01
5.763371321311352435e-01
6.230401587048388645e-01
5.853181217585676777e-01
5.445900556654803548e-01
5.418585713444380447e-01
5.373715122954894063e-01
6.157084375613559590e-01
6.608164624040351320e-01
5.909362625521056289e-01
6.059343696778670685e-01
6.508849261864430025e-01
5.266953576892011712e-01
5.601453678035674955e-01
5.565432666997474076e-01
5.889528956073968313e-01
6.497366886383788565e-01
5.471936515118362987e-01
5.857415830930079448e-01
6.218290994585515818e-01
5.071435195351452485e-01
5.846489108945625013e-01
4.875045435662579418e-01
5.037004652971290852e-01
5.843504051940412447e-01
5.636032657356619957e-01
6.202160521006740979e-01
6.048603920256094835e-01
5.988567076600370687e-01
5.740123571790842760e-01
6.028787227976448726e-01
6.287255127153064116e-01
5.527384364507577086e-01
5.961770137435327133e-01
5.839796503235241687e-01
5.717989801122491667e-01
5.103566504469911891e-01
5.158638833282811476e-01
6.588340569789470358e-01
5.489153236727528640e-01
5.647524869759752431e-01
6.394398246516526108e-01
4.792415698326792928e-01
6.093337548774988566e-01
5.832094933083722399e-01
6.217678785547458009e-01
5.642800435400079362e-01
6.280059307659844325e-01
5.743603907102943218e-01
5.505796663560498239e-01
4.563735643695114863e-01
6.451728205088647083e-01
6.159006247522347266e-01
5.915020926740783835e-01
6.333970968254001299e-01
5.383053008235345605e-01
6.103995593210669313e-01
6.257293978418423386e-01
5.348384400732169031e-01
4.944295080080511884e-01
6.365252217629648879e-01
5.919515603353162625e-01
5.758430776136516105e-01
5.758188805939412624e-01
6.228969228049855422e-01
6.481101871315394503e-01
5.391091315640081927e-01
5.937554270895171182e-01
5.410479019405337597e-01
5.896754495674916274e-01
5.987855864618290003e-01
6.319316052667338646e-01
6.171422551878877893e-01
5.876572033572540210e-01
6.348213443276740087e-01
5.826752155718795123e-01
6.612846695929011087e-01
5.663744616176016322e-01
6.244111960306273357e-01
6.352615086328016192e-01
6.264036016912091220e-01
5.749797524782012115e-01
5.708114461791822247e-01
5.562508418982251568e-01
5.949812125179199107e-01
6.123470804801390832e-01
5.206420568751604083e-01
5.723815114635981693e-01
5.606851583672840533e-01
4.444481983621912935e-01
6.063814128512328150e-01
6.435475899952344259e-01
5.763560004317113128e-01
6.407212107881902208e-01
6.350764164662979772e-01
6.434930715632598552e-01
5.910819315668727203e-01
5.997178550796548047e-01
6.220720992449172426e-01
6.252595023378901828e-01
6.697305233869330632e-01
5.758123283272698067e-01
5.192763164065096193e-01
4.967986738611687159e-01
5.727956965554050761e-01
6.377850199550483268e-01
5.234846536676396322e-01
6.316091671547692243e-01
6.292178991441473856e-01
6.069160844327908810e-01
5.939056325198429631e-01
5.964132258654104568e-01
6.505749895274084427e-01
6.412686062350034799e-01
5.852180342671539082e-01
6.200554763036982830e-01
5.338018314513711671e-01
5.433045713155736367e-01
6.446370056238093227e-01
6.090028217266829635e-01
5.650814716492646994e-01
5.374561199873986173e-01
6.025451353643773711e-01
5.667161574703443172e-01
5.358191234987316198e-01
5.286269828931832171e-01
5.917275980924232570e-01
5.751254490847528267e-01
5.441269835624595874e-01
6.025331696206475129e-01
5.359543406169200441e-01
6.367437022710651373e-01
5.856207415702989749e-01
5.973008647083273281e-01
5.668882013103204720e-01
5.821663866877102578e-01
6.186158293589038015e-01
6.375393429680582535e-01
5.543458351175465371e-01
6.161427825715153350e-01
6.093942262032316926e-01
5.688165741709034773e-01
6.104607555325067825e-01
5.743726105664579418e-01
6.023348731119417820e-01
5.806129760240836823e-01
5.931476987686084001e-01
5.352488683555549631e-01
5.269782105544424944e-01
5.849327855447999935e-01
5.432261375752164279e-01
5.536920922697516900e-01
5.524817645559525481e-01
5.818813843278893838e-01
4.966419369152442753e-01
5.684440127224972272e-01
5.370859269599088659e-01
6.274035002295643704e-01
6.272927665316121448e-01
5.802815401534689999e-01
5.772913840869309254e-01
6.126639947978201883e-01
6.157672212874961692e-01
6.034634554415880814e-01
6.122226282371159289e-01
5.691621782684650466e-01
6.126341845289563492e-01
5.766114979839638277e-01
5.703978848425956816e-01
6.225974960950639847e-01
6.115705978657950403e-01
5.609212602169193485e-01
6.783206355522665154e-01
6.025713788010790273e-01
6.197799737159115363e-01
6.534763269368963901e-01
6.327284282695588846e-01
6.516948600067887787e-01
5.012080961881848484e-01
6.127822279397840965e-01
5.797945829999437972e-01
5.552629561396782432e-01
6.664035430688726169e-01
6.310204599608323361e-01
6.514191569831646600e-01
5.954211529638904210e-01
6.248179399324144123e-01
6.059054956876693820e-01
6.515508193788736024e-01
4.949169303475567938e-01
5.926430534145468165e-01
6.201847826653740237e-01
5.411979082299631649e-01
5.842469734366636525e-01
6.217241650357998584e-01
4.788209006516351840e-01
6.570727772897752006e-01
6.481956020618229175e-01
5.782493215393929020e-01
6.138060308359898354e-01
5.869042454668931263e-01
5.611630985150408701e-01
5.868458371337608170e-01
5.596446546997180249e-01
6.168307819663041425e-01
6.367744686611012117e-01
5.984801115871898336e-01
5.857859029601466538e-01
6.356092482692207168e-01
5.684849677215388919e-01
5.382411789171812622e-01
6.220699137511309651e-01
6.292963043436401449e-01
5.874767338892961099e-01
5.809884087056527147e-01
6.011477799427525914e-01
6.484745856476488157e-01
5.448363281889621046e-01
5.456200701787399243e-01
6.463829926032258477e-01
6.119412086165401110e-01
6.049963860848961428e-01
6.271371002280525797e-01
5.370625845026728573e-01
5.429424880830409084e-01
6.275254512565698883e-01
5.278020546850986650e-01
5.757390770233867805e-01
5.173786452059537799e-01
5.225272626916945828e-01
5.673022194260840534e-01
5.828682392228254905e-01
5.932340201553534254e-01
5.625677236089765554e-01
6.062158082569806261e-01
5.600070221492942091e-01
5.374269936771836065e-01
6.286944369292850610e-01
5.090958283831359399e-01
6.295020360902681134e-01
5.735939944001408053e-01
6.348297273951423181e-01
5.729068227065700070e-01
5.691762713407529928e-01
5.558500385512624709e-01
6.188275317106252116e-01
5.560735142582597934e-01
5.656187082573118641e-01
5.764939398069972576e-01
5.647956937064211314e-01
6.050050856591151494e-01
5.837104851765915203e-01
5.943662002338545580e-01
5.924091542092180251e-01
6.054068262769545239e-01
6.178696387801513312e-01
6.204321516152341287e-01
5.704311819262116723e-01
5.977724609675993950e-01
6.203036599644992100e-01
6.077902752052326552e-01
6.179533451845288239e-01
6.451509888390714043e-01
5.705908634510276078e-01
5.348557523065384789e-01
6.240102476773761175e-01
5.725884772412527246e-01
5.964347165937761153e-01
5.777043259557850252e-01
5.666252434646763536e-01
5.152059184086827948e-01
5.794642931753382076e-01
5.719746022237792715e-01
6.100282881874381502e-01
5.688681796904889731e-01
6.123940643614758095e-01
5.783159760747756950e-01
5.507373544824261113e-01
6.228952928926385635e-01
6.634138848457145077e-01
6.473612770846159936e-01
6.122985982590263276e-01
6.555626973590511497e-01
6.126162106236707761e-01
5.873519170928107602e-01
6.620821202807228856e-01
5.321322591125319246e-01
6.290033838341344552e-01
6.072659305409056074e-01
5.889522185061144555e-01
6.232166027758567761e-01
6.689297857823465199e-01
6.255385016327745795e-01
5.862284821145162805e-01
5.841302831627677161e-01
5.677984944572209702e-01
6.598894440823818153e-01
6.139771171439870612e-01
6.083617071593964143e-01
5.854407401771810626e-01
6.253705399888009886e-01
5.429174080977081651e-01
6.737935160918595567e-01
6.289365550647878500e-01
6.827547729246175034e-01
5.953480876535611754e-01
5.712739328238864989e-01
5.771962558651986264e-01
5.771573799631284363e-01
5.956397514925111381e-01
6.601254661787054889e-01
5.631708453850379215e-01
5.764847905755425828e-01
5.393120928018002580e-01
6.121304600748609381e-01
5.852018968534866694e-01
6.020226214738544357e-01
5.328475876708512748e-01
5.899752629662784464e-01
5.792211473832314939e-01
5.742740578015522734e-01
5.382854959202059142e-01
6.367896854976603516e-01
6.113626175406626784e-01
5.589056985718948711e-01
4.973671202081126896e-01
5.680649076645432061e-01
6.108271539385530247e-01
6.026320772990281238e-01
5.822560155557715555e-01
5.649252619227176364e-01
6.373792901038020098e-01
6.058006302168987833e-01
6.374928725789117401e-01
5.863604240069102413e-01
6.731522594633765344e-01
6.456066629942549540e-01
5.497252019449966332e-01
5.868546906077097836e-01
5.569716361870415966e-01
5.928119602440755642e-01
6.067624239379489914e-01
6.402860151186190452e-01
6.083627165899168077e-01
6.458850245199265760e-01
6.012408202783449118e-01
6.039918093285826517e-01
5.424744250804727219e-01
6.680067626288134219e-01
5.996597562436529749e-01
5.157357781897486948e-01
5.715972538572038353e-01
6.136142203457564115e-01
6.086030574645411306e-01
5.842982929917275303e-01
6.212546793682334201e-01
5.761443510533674761e-01
6.142210308336970570e-01
6.515154198559249821e-01
5.673222603240186679e-01
5.850490710690710028e-01
5.603273852678909428e-01
5.835350151891407489e-01
5.925499123860380468e-01
5.796280588812299239e-01
5.683300606211292294e-01
5.998301717795335719e-01
4.796496178481487460e-01
6.162415786658664851e-01
6.173692086865125717e-01
5.601273522515519687e-01
6.041259524996793751e-01
5.157422729897965796e-01
6.505551111623912863e-01
5.827601810886159361e-01
5.553203952350305173e-01
6.015730743666929392e-01
5.380628355711967181e-01
6.031179713864451841e-01
5.472027418509819441e-01
6.375819352546194807e-01
5.510446833113049614e-01
5.691796314709069993e-01
5.621367113901883927e-01
6.154533271026522145e-01
6.054164554498561168e-01
5.744464913334619283e-01
5.559062931244975747e-01
5.942422290312204813e-01
4.290985104002070782e-01
5.789254621100650144e-01
6.197807049981369776e-01
5.687308464051725743e-01
5.830375625207709911e-01
6.348757456406523003e-01
6.305805853643240422e-01
6.391849338218789089e-01
5.713878094015109044e-01
5.107189209737161839e-01
5.155907453163131038e-01
6.715384053146702392e-01
5.536000256521138585e-01
6.327451003537620799e-01
6.404254046526105526e-01
6.268615832757828965e-01
5.810727983883410275e-01
5.533217490771809022e-01
6.121143660066388215e-01
5.796679748653701392e-01
6.101878297132405926e-01
5.274475083597938152e-01
5.304314752371788177e-01
6.180193451911490943e-01
5.840437748948268393e-01
5.296072953404100669e-01
5.707695991775875166e-01
6.557983009864762902e-01
5.642052866178705051e-01
5.898205116971463324e-01
5.821495240726284326e-01
5.739614627264735258e-01
6.365008951290149763e-01
6.004965284811921711e-01
6.039543425890312456e-01
6.435208987265013114e-01
6.181434447917147912e-01
5.822363465103810309e-01
6.117237226514624648e-01
6.141213368698678066e-01
6.106626757480714263e-01
6.065366631411965859e-01
5.631325087215071079e-01
5.777100326115484075e-01
6.445475761379264590e-01
5.499048277403867369e-01
5.868521750022979155e-01
5.899841383757129520e-01
6.645434336875890580e-01
5.691981928053143625e-01
5.915986086068156791e-01
4.918807578719931461e-01
6.602943061880248710e-01
5.984914183607628058e-01
6.315546753482654818e-01
5.989505462289480553e-01
4.729222648085416036e-01
5.672479803643231122e-01
6.032346273471254072e-01
6.339344661846627593e-01
6.350048264887111493e-01
5.922931769278572123e-01
5.934546971207832478e-01
4.996142107352403716e-01
6.949375210104890010e-01
5.819236827959645142e-01
6.243146934135956894e-01
6.328682812561845505e-01
6.156889887200782674e-01
5.213059940664941383e-01
6.705800553837587552e-01
5.407338865332990130e-01
6.336332909457442764e-01
5.938147108646514294e-01
5.351959339643820313e-01
5.899713074511052646e-01
6.220116163701374656e-01
5.409990286242949420e-01
6.119503118457914059e-01
6.203561496829881339e-01
5.709850531918234662e-01
5.985935081967079796e-01
6.153621332014260759e-01
6.601168177956037164e-01
6.501822666455676636e-01
6.176201031957111454e-01
5.762254395556080100e-01
4.977255362328728561e-01
6.321994579487637544e-01
6.019691391986203843e-01
5.895491957314065168e-01
5.502792239207747738e-01
6.169464860071807166e-01
5.675397018803148841e-01
5.870757547982052849e-01
5.852150567197721420e-01
5.828218455841503998e-01
5.619764920506933326e-01
6.023462348091283003e-01
6.706038847128713565e-01
5.575488059343937097e-01
6.210193603062467149e-01
6.795874295432605683e-01
6.703734883212786322e-01
5.921721261883696741e-01
5.115897410508436494e-01
5.565666770502895044e-01
5.994027976471072439e-01
4.888843566102206717e-01
5.398298457856336441e-01
5.274266974358967630e-01
4.221065296946815426e-01
4.906413805062646016e-01
5.361627896017790995e-01
6.073667450795887657e-01
5.893619831507610485e-01
6.043804322805333973e-01
6.077168116186044688e-01
6.387816194931822400e-01
5.498785425127131754e-01
6.119517349137246764e-01
6.122087923891001982e-01
6.344018747557552684e-01
5.224000596767011118e-01
5.651485275822374366e-01
6.211887238584445914e-01
5.634114313089152448e-01
6.032157585089827911e-01
6.229173759230538510e-01
5.986614872617919136e-01
6.182981666698807999e-01
5.937457395132896831e-01
6.305494783535943171e-01
4.972263818500510801e-01
6.050230471398420073e-01
5.621093837848141206e-01
5.902586217789365097e-01
5.853936538734700878e-01
5.817396747620364739e-01
6.178657412433113949e-01
5.793640543376445962e-01
6.161992933315106891e-01
5.940361287666146017e-01
5.036663471926793312e-01
6.391093328010635233e-01
5.657330356164835816e-01
5.169002404958649155e-01
5.887309144707406627e-01
5.709081561069284660e-01
5.578784245177290657e-01
6.145477998535571196e-01
5.352036086101964463e-01
6.031846979128915320e-01
5.995776421132350542e-01
6.163487901499292709e-01
6.097795245643056194e-01
6.031135455735474604e-01
5.925278120731516385e-01
6.071766078805879152e-01
4.604454713601142668e-01
5.069377967654039585e-01
5.861118300194168018e-01
6.344255967846781363e-01
5.821068412799024205e-01
5.666651409683063356e-01
5.868367145373841742e-01
6.650855376562131438e-01
5.592527400626942091e-01
5.816091485719235843e-01
6.052298946226359888e-01
5.329362054817989858e-01
5.584459542154464051e-01
6.025895970137962188e-01
6.079011313857394239e-01
5.470083500580344982e-01
5.589190406498658614e-01
5.823821069888397428e-01
6.067123921120822772e-01
5.730518042067547224e-01
6.024571684348035694e-01
5.966004377987017548e-01
5.575002091850014274e-01
5.374291429664872499e-01
5.975073197058990981e-01
5.887200451423829639e-01
5.301362597729701864e-01
5.992848972685403952e-01
5.246748386071843351e-01
6.473669637636881857e-01
6.048734167006687423e-01
5.754332536403248266e-01
6.209084362295820281e-01
5.584439378581154134e-01
6.290102102204366830e-01
6.177338154368555712e-01
6.287152221616791881e-01
5.608107872541315819e-01
5.635520484256346663e-01
6.165874686223944412e-01
6.076417143491938955e-01
5.895615763132104892e-01
6.298540712059405022e-01
5.626949147167179532e-01
5.942490012080436923e-01
6.109575566538522073e-01
6.215139022272665459e-01
5.588960963072420185e-01
5.787291045242460852e-01
6.565012833989134489e-01
5.914230889254176171e-01
5.290734590641522628e-01
5.371041957923679000e-01
5.595856310463442895e-01
5.464597597566778209e-01
6.335434782933131448e-01
6.013776011146250156e-01
5.758301633115854301e-01
5.672714031958234759e-01
5.420964895538979977e-01
5.829179601444799408e-01
5.960969266610403050e-01
6.186429369696598846e-01
5.445358598913048187e-01
5.984294676978544336e-01
5.726520574806099884e-01
4.913816080735349257e-01
5.272912517768492124e-01
6.051831461070062979e-01
5.494524725852358848e-01
6.313028830504942013e-01
5.767456676025035645e-01
5.707391536237822471e-01
5.914212813429955418e-01
6.147323866023250982e-01
6.475880332754486712e-01
6.204160244287362236e-01
5.946941351759249539e-01
5.340227382198476924e-01
6.481557390263041896e-01
6.115144387354407574e-01
5.506027356265326134e-01
5.881698347292356743e-01
6.377949046597712890e-01
5.873408263963744158e-01
5.968888694723815114e-01
6.218402302682992655e-01
6.272281329507890524e-01
5.999625244889230657e-01
5.931259020734305221e-01
6.170956335421982075e-01
4.149620803575446715e-01
5.651540466772375648e-01
6.296628624326162660e-01
6.018542130163259118e-01
5.296108912755346232e-01
6.088637997116560507e-01
6.932066028393590873e-01
6.050055478363736139e-01
6.055731067367724485e-01
6.195259017149808978e-01
5.681179146597465923e-01
5.731874727629076016e-01
6.406342289348512242e-01
5.923065400130579361e-01
5.829985041266863011e-01
6.303804411611971803e-01
5.910196512954424275e-01
5.691104246661504718e-01
6.353196333937405349e-01
5.183252901635801990e-01
4.944564630111873971e-01
5.829761891378321126e-01
6.289065822737368583e-01
5.816683274989702390e-01
6.120254180660945620e-01
4.736203287935635275e-01
5.943684388788026407e-01
6.487972113479729686e-01
6.145958131849975636e-01
6.630387463518789826e-01
6.144917198253949664e-01
6.144152977933907689e-01
5.670461208124299990e-01
6.026925668495436428e-01
5.856666938252037546e-01
5.930342426507515530e-01
6.418229850754093579e-01
5.706348091304904724e-01
6.105807748087775932e-01
5.742736701540169797e-01
5.344754727701649388e-01
6.041571288931636419e-01
6.514432736212754094e-01
5.774658008105904017e-01
6.036791143575963581e-01
5.798760192162140115e-01
6.166244289646607424e-01
5.527980935082390523e-01
5.650465809628109071e-01
6.025245485241914611e-01
5.891359908785673838e-01
6.659788947085045763e-01
5.621934583072565328e-01
5.825181434399957503e-01
5.390684468211299762e-01
5.879550487284666005e-01
5.543500179768345859e-01
5.945479435886716901e-01
6.083426819200390412e-01
6.068775267272449314e-01
6.104357065927197290e-01
6.146576483104599919e-01
5.804651049082605319e-01
6.316068152660088142e-01
5.317464131940063954e-01
6.175970370914865004e-01
6.184914950401956268e-01
5.928937638415487932e-01
5.565575643198030775e-01
6.355977053808858912e-01
5.822405898386620038e-01
6.260973184279865489e-01
6.393005441572985337e-01
5.946475162045083973e-01
6.590817480812974916e-01
5.770148952080537130e-01
5.871667604594452694e-01
5.704201019622368030e-01
5.681236680964600883e-01
6.762539295457374866e-01
4.916656862150345919e-01
5.999080041803911412e-01
6.159013119745341269e-01
5.846245618730316895e-01
6.405034279009379494e-01
5.871329042288347955e-01
5.567725913625597434e-01
6.004408537608831864e-01
5.507336623472518511e-01
5.557086175012022622e-01
6.028747370268620065e-01
6.500445138343854401e-01
6.538727598928820717e-01
6.188279370723079875e-01
6.652986541531817899e-01
6.332043046668298647e-01
5.480362414450565822e-01
5.393686305545360993e-01
5.439600020669834723e-01
5.890577826675416073e-01
5.745316630878544162e-01
6.312882327877373800e-01
6.516450234068911218e-01
5.945178290241938113e-01
5.816780854971070891e-01
5.488681956004183293e-01
6.264961584918329329e-01
6.180531778451165970e-01
6.733247103332651307e-01
5.914098336811377532e-01
4.946796671243917087e-01
5.993145867532009285e-01
6.637767124064527513e-01
5.971637170656611815e-01
5.974012216510291573e-01
5.561639775178858214e-01
5.886675608614886368e-01
5.898031552139845202e-01
5.877424107171264067e-01
6.226101742254315230e-01
6.037598791895655292e-01
5.371190977192611404e-01
5.850756914645709461e-01
5.997923932938553637e-01
5.992363639910182060e-01
6.241677611321951868e-01
6.455224581849713372e-01
5.591660009842964740e-01
4.739668619613270906e-01
6.357143484164471392e-01
5.904711616827358345e-01
6.681292314384073006e-01
5.450187641733824639e-01
5.765969550499199237e-01
6.330405481503889042e-01
5.944571432115008935e-01
5.180656522123481267e-01
6.726020760372761753e-01
6.055038335530833482e-01
5.322371680628275037e-01
5.371567981388326585e-01
6.018172283508080866e-01
4.821385470684333985e-01
6.503940714342297813e-01
5.823665203611223529e-01
5.483793894804963598e-01
5.747592995905128621e-01
6.130134288178643587e-01
6.294798997071766600e-01
6.352540419456852439e-01
5.584473155473899109e-01
6.645100833000225915e-01
5.950456958732397439e-01
6.358238067775816571e-01
5.562260220912820241e-01
6.102623296641713768e-01
6.066601860731511975e-01
6.314669919323649960e-01
5.640356901741043760e-01
5.620184956893907735e-01
5.923996909608322259e-01
6.238103845397251490e-01
5.579453505611724484e-01
6.193181931700975085e-01
6.246280706686433426e-01
6.096423662111198905e-01
5.224714844108058198e-01
6.207882689350692207e-01
6.006495165511456236e-01
6.348471082721464098e-01
6.160171850995734832e-01
5.893361891431535549e-01
4.996208846135852255e-01
6.007191232938210446e-01
5.739937014887424027e-01
6.242799189826651052e-01
6.393291129699940623e-01
6.018291319472917067e-01
6.345487253764257041e-01
6.411514741507565729e-01
5.639873657943261787e-01
6.099161237912299471e-01
6.315943707231994608e-01
6.775916312419532073e-01
5.906361049210264724e-01
5.744734414364200958e-01
6.135126805896097268e-01
5.777591708480707133e-01
5.544567497161860814e-01
4.699964372906477728e-01
6.158696382718226170e-01
5.585503682131676140e-01
6.192837109279420993e-01
5.988451730814337015e-01
5.330906796314616169e-01
5.960122987606935041e-01
5.708624087630491672e-01
3.948422146884523753e-01
5.546313539268044046e-01
4.777993714612214227e-01
5.799626105515411911e-01
6.515527088872560268e-01
6.321857962940161668e-01
5.866910038256636373e-01
3.959262319155243404e-01
6.298992411097851241e-01
5.740447748015498064e-01
5.572660252884563681e-01
6.265639549607127101e-01
5.703283055155141668e-01
5.531622899298571649e-01
5.194039813907231906e-01
5.071497383236461820e-01
5.980194820367841224e-01
5.386263320662806331e-01
5.534553183593721171e-01
6.032214159588547009e-01
6.759310342315736353e-01
5.546893380629109860e-01
6.063062234665812511e-01
6.046294589871055170e-01
5.490183703236306556e-01
5.570313715996318971e-01
5.835337749479799774e-01
4.577735788064229983e-01
4.703640538284672434e-01
5.758153532533546448e-01
6.760885692887763643e-01
4.770446429937690302e-01
6.043257333079246063e-01
6.010010017915881075e-01
5.448721032016021759e-01
5.202217769821325666e-01
4.706841250261162291e-01
6.389195127827711485e-01
6.117168024501118406e-01
6.477499289902923785e-01
6.394931145853706145e-01
5.738981349373715179e-01
5.428147286109130665e-01
5.741442981817337365e-01
5.094055114444744348e-01
5.434310570866818235e-01
6.564353390135240218e-01
6.491102415866885078e-01
5.155458139534576656e-01
5.517382211672250403e-01
5.062976854789777992e-01
6.498776586174064285e-01
6.262046481969307798e-01
6.124213060603782566e-01
6.268606024457190617e-01
6.403765659189684101e-01
5.685199825486330072e-01
6.170622315480431830e-01
5.384313006758084663e-01
6.078573217598333134e-01
6.006788539678908911e-01
5.598537350353133268e-01
6.550337893369690967e-01
6.275653688460505197e-01
5.932378824548811824e-01
5.790794897178137557e-01
5.911650867847720869e-01
6.082146516527568991e-01
5.729014147635540510e-01
6.378652599458443095e-01
6.347362301665779860e-01
5.843730928730066498e-01
6.168388025320137302e-01
6.631917692872946191e-01
5.712463007889064803e-01
6.020263087780424183e-01
5.781200833500486080e-01
5.442817627865024210e-01
5.368864014424665765e-01
5.417421956407593164e-01
5.856343694198673511e-01
6.067950350377551150e-01
5.774926376683160445e-01
5.876906270488786443e-01
5.815435527645999025e-01
6.375335867838883841e-01
5.617209493038710644e-01
5.641345283506461472e-01
5.508915203019029150e-01
6.624532265341371851e-01
5.619222523070410702e-01
5.929417418444384857e-01
5.914717957993418374e-01
6.087362555189737012e-01
6.339071071021971093e-01
6.232436761013011584e-01
5.057738319613842570e-01
5.764462471339111271e-01
6.203843386596097353e-01
6.086948068091815323e-01
5.647714922469269094e-01
5.723136080921576996e-01
5.419777045597573562e-01
6.407893697971124292e-01
5.598017498542829928e-01
5.605546371603891131e-01
5.470381020552683715e-01
5.893981290565568631e-01
6.464623913913563058e-01
6.069133372751238653e-01
6.000269463675820258e-01
6.295983769217380344e-01
5.942359809188026976e-01
5.958119418968145231e-01
5.242437789563325623e-01
6.362701524523346475e-01
6.148539571371486323e-01
5.914277223852586474e-01
6.391689654251695440e-01
6.166877684112369584e-01
6.313149490992359114e-01
5.675153275914595064e-01
5.728822604408881913e-01
6.540762430859412557e-01
5.564548584361564965e-01
5.632178029583614354e-01
5.676797539734230735e-01
5.875651821345895254e-01
5.837973399932026020e-01
5.983541673808078221e-01
6.036275400415478387e-01
5.265767881617672286e-01
6.150316474141601653e-01
6.319607381242267063e-01
5.777845105564938244e-01
5.396267726836174727e-01
5.913821573574455925e-01
5.996846544352154584e-01
6.453435871947393876e-01
6.164856831208654908e-01
5.987580198761741634e-01
6.180767647619820337e-01
6.299264350605898732e-01
4.951265098134516318e-01
4.905316370225872857e-01
5.778960530233908655e-01
5.704719146083738757e-01
5.911340201007215800e-01
5.705077859242668747e-01
6.345629512911408199e-01
6.000641417974492686e-01
6.249398590803736386e-01
6.214435675457710140e-01
5.473536142742101429e-01
6.056331569516142377e-01
6.427516728717551642e-01
5.892999975304424876e-01
6.089560435253706938e-01
5.997366943945204865e-01
6.491244726097167295e-01
5.818023440671575841e-01
5.488235777866397047e-01
6.339482956596453889e-01
5.821981778245117756e-01
5.758284299280154173e-01
5.912299684993138627e-01
5.292257147343000234e-01
5.583932531000230792e-01
5.221588280629902989e-01
3.198383296732013603e-01
6.327898256317547876e-01
5.781322789865609435e-01
6.366190127406670118e-01
5.808347258056927309e-01
5.886858636026436331e-01
6.595276517716779363e-01
6.133658628018192616e-01
6.532590835136635743e-01
6.429479054754368983e-01
5.693997359938424152e-01
6.311676751318883172e-01
5.203958509840942437e-01
5.786101703745236691e-01
5.228783233025149357e-01
6.417552574710658764e-01
5.957306485786252326e-01
6.239856437659722088e-01
5.763273832549887787e-01
5.457825398438023168e-01
5.891165241425264654e-01
5.894000073282608110e-01
6.056665355661434713e-01
5.990709434130940814e-01
5.733098115095256464e-01
6.501266447322585629e-01
4.984787063621566316e-01
6.275756659378222135e-01
5.725779667375324733e-01
5.801388396530353653e-01
5.768952666420693598e-01
5.947287217865402376e-01
6.110499496809498332e-01
6.094163117882378522e-01
5.774500879164514711e-01
6.012013189532401380e-01
6.471844058125892918e-01
5.273958139508938547e-01
5.895590288506749044e-01
5.540644286761934323e-01
5.515320411549438084e-01
6.639855663208726888e-01
6.137851482507147294e-01
5.498764857663913652e-01
5.899486168925440754e-01
6.000112797686725230e-01
5.978788272457693509e-01
6.131779981297976745e-01
6.393308336177011553e-01
6.240907007942155804e-01
5.697450776675828665e-01
6.498143810359426897e-01
5.640139981686380644e-01
6.553521808950248939e-01
5.257000275347489815e-01
6.512580173852878795e-01
5.483983325769183903e-01
6.085940011395492011e-01
6.228555901054703137e-01
6.352349511232844304e-01
5.930640009865565387e-01
6.302927361939180129e-01
5.970031447938575209e-01
5.126075956226818775e-01
5.501917422564817084e-01
6.111382138471385117e-01
6.435578421274639194e-01
6.402286664169036801e-01
5.584093366064064590e-01
5.504500323958938512e-01
6.138013735066186749e-01
5.401575350410046106e-01
6.217693564500286207e-01
6.079284939608504690e-01
6.523479208376083971e-01
5.813273577873576681e-01
5.988574008746101462e-01
6.065073844079869048e-01
5.768796103778028872e-01
6.298646974360768702e-01
5.279615019441230572e-01
5.683636660078261738e-01
5.889358148441439234e-01
5.795736773668449526e-01
5.907043049600602114e-01
5.779939499774804368e-01
6.093528205162371814e-01
5.816272767457448811e-01
5.497758994845343139e-01
5.595880952987521972e-01
6.238936395598244644e-01
4.603777433879773229e-01
6.763958639622280611e-01
5.672891794973694557e-01
6.518557278365959551e-01
6.099027027998260575e-01
5.406115028557938462e-01
6.208720913555473286e-01
5.387544802436754487e-01
5.700871046920477081e-01
6.508013475724996333e-01
6.353508264758650492e-01
5.694183485199018069e-01
5.841874363103967127e-01
5.696095840573824898e-01
5.307189572917738740e-01
4.834017662237429791e-01
5.690685799599958239e-01
5.588580647753554898e-01
6.399849803090689182e-01
6.226202797120559129e-01
5.913488715044070698e-01
5.867961051019252583e-01
5.937775540176019051e-01
6.040676114602687719e-01
5.657069065844373412e-01
6.064868063139399190e-01
6.029385485256681942e-01
5.187458749647462231e-01
6.195037008164844261e-01
5.511442675848705619e-01
5.774694764473216058e-01
5.367541516885103725e-01
6.542876808828319568e-01
5.468024113801548403e-01
5.997178293502796187e-01
6.015681542314637031e-01
5.963521175055649381e-01
5.413108516733433628e-01
5.551381391397687270e-01
5.470268916802050185e-01
6.255908046500388009e-01
5.747610188321000679e-01
6.819192839757084457e-01
5.982428798383898627e-01
6.304559939075259356e-01
6.378473306165144407e-01
5.873901170148754236e-01
6.301641451304063057e-01
5.899130535960209754e-01
6.260693171763478393e-01
6.510385342796214392e-01
6.256762714802417413e-01
5.598764859340760180e-01
5.480048826609653645e-01
5.611979465061727179e-01
5.689595207833670898e-01
5.827903293112147720e-01
5.811674297649076504e-01
5.796878286662607849e-01
6.049526494846335645e-01
6.396608741559463018e-01
5.966097976341118159e-01
5.817126318713179423e-01
5.924166382947732012e-01
6.279763771094357683e-01
5.739433363325249227e-01
5.925541159912264266e-01
6.399048418031874075e-01
6.070528501008514155e-01
4.464621270116824192e-01
5.868411702597096102e-01
6.016571252201996511e-01
6.127099295813797086e-01
5.959683875862109570e-01
6.101784760142858755e-01
5.796716287222125619e-01
6.178458005875964165e-01
6.054654800920085123e-01
5.616778653137974864e-01
6.509404137643592936e-01
6.043616026000435681e-01
6.311585118275511164e-01
6.142866931987144286e-01
5.480378015005553660e-01
6.213683299788570480e-01
5.784858359504938541e-01
6.509583722194666189e-01
5.789759239714737937e-01
5.960367495489198308e-01
6.386465335129796195e-01
6.085230074018558311e-01
6.318271471243790405e-01
6.381892586087005714e-01
5.714459105057260180e-01
6.123688663769718543e-01
6.236647301750219974e-01
6.004490871844230249e-01
6.014084431390904761e-01
6.460913775365095812e-01
6.027251187615870753e-01
5.301389427726255210e-01
5.933475856432643969e-01
6.120390188739104342e-01
6.332825856764691119e-01
5.383177294991170481e-01
5.938799667688170469e-01
6.207417016155977185e-01
6.323810784120625916e-01
5.701756046755617202e-01
5.774352143440704133e-01
5.955311930506078655e-01
5.974820101439284326e-01
6.342209721642303455e-01
5.912553332015951790e-01
5.645883731378114057e-01
5.741898494195315505e-01
5.488929969440471401e-01
6.016438418361748086e-01
5.841093976593840775e-01
4.376088509344243649e-01
6.019954614058364850e-01
5.341126739664188161e-01
6.412654592899127426e-01
4.745395794424048797e-01
5.812282291432802062e-01
6.615562282442384312e-01
5.974963941048497817e-01
5.648341778630778798e-01
6.196324385230342902e-01
5.415014922107164175e-01
6.173126120647032256e-01
5.932056365692128796e-01
6.501803643383491371e-01
5.395803578912456988e-01
6.036847093745876247e-01
5.487215097048470103e-01
5.673518355098416954e-01
6.104590370348406125e-01
4.894714786782647931e-01
5.093053945158148021e-01
5.598515084595142577e-01
5.028080477157899075e-01
6.471546450837231124e-01
5.621628704557758427e-01
6.027164436757956878e-01
6.456434317986540217e-01
4.837716978142290181e-01
6.407372804184667814e-01
5.560913199143449059e-01
6.010086862434578237e-01
5.071958772096352153e-01
5.721838349275102376e-01
5.605102560231760567e-01
5.614744984353435830e-01
5.609873976337698132e-01
6.375040923322137232e-01
6.131559136085477091e-01
5.739290577737302668e-01
6.168037345115564563e-01
6.151913592002763442e-01
5.596219224136400605e-01
6.052499604887517926e-01
6.329432877790388545e-01
5.269806859129416710e-01
5.751950964932894816e-01
6.589689109274725620e-01
6.627670757036946414e-01
5.819210583474978549e-01
5.971920842731494039e-01
4.786267069782440542e-01
4.706767351841573133e-01
5.676629253848459733e-01
5.358856196485466405e-01
5.186543277928342688e-01
4.597639120793967082e-01
6.373692764456360127e-01
6.306049899168619799e-01
6.604007436085866933e-01
5.069228324040568889e-01
6.041127289519345744e-01
6.359114002295012114e-01
5.377211208838605927e-01
5.825115482134102241e-01
5.530493674762315681e-01
5.369313456765735237e-01
5.704827366302173131e-01
5.786670818990768961e-01
6.103114183874959187e-01
6.637351311140057275e-01
5.858206994910369891e-01
5.959349611888753451e-01
5.181013950113921851e-01
6.064542960438494834e-01
5.287419523416625466e-01
6.637247685976727096e-01
6.083315488571415797e-01
6.004603775629260287e-01
5.871502087425655159e-01
6.377953657061797843e-01
5.194123596496704742e-01
5.916035391221814432e-01
5.340109294392918482e-01
6.410215576920320624e-01
5.291460862289504297e-01
6.378648934185842112e-01
6.213982652995098110e-01
5.539520492543819064e-01
6.165673013652279710e-01
5.518800013317964881e-01
6.020013590914901069e-01
5.929382387619386297e-01
5.903031684611257379e-01
5.796538416080816436e-01
5.668245322385745411e-01
5.489638343578029378e-01
5.832659708491960693e-01
5.614627421196551893e-01
5.974701798958947929e-01
5.291067007337353356e-01
5.231281069997406608e-01
5.979991685383654332e-01
5.946842464157303665e-01
5.605930618804751964e-01
6.209824343012904091e-01
6.039809832790969946e-01
6.518911892447553091e-01
5.314755497150571717e-01
5.655542485783735529e-01
6.596117435366564141e-01
6.157953796257866763e-01
6.635509432646119476e-01
5.501120562249193213e-01
6.694017599051811374e-01
6.027657723666794976e-01
5.823461562353087206e-01
5.977741062292494245e-01
6.384881982664549760e-01
5.086010240525342674e-01
5.656021603897393168e-01
6.206915285337294419e-01
6.351231225999178776e-01
6.308805108453519050e-01
6.241450476435774775e-01
5.537388436790797730e-01
4.878493194050910198e-01
6.290754321818441408e-01
6.237245377951586844e-01
6.434841014271740489e-01
5.769548516712678099e-01
5.880316220977765962e-01
6.013072828227915556e-01
5.822647839266097414e-01
5.589174024969063570e-01
5.642440503301068278e-01
5.829532552872174200e-01
5.746413413450508489e-01
5.890611639262892663e-01
5.841547331523332387e-01
5.709475112546540387e-01
5.821521138035739007e-01
5.394709858870504471e-01
5.517381044458864459e-01
5.163237209721859289e-01
5.522173408822894647e-01
5.812760486279031635e-01
5.901823853352312632e-01
5.617682364893715752e-01
5.300604850391626988e-01
5.911643224037962385e-01
5.988820671408354723e-01
6.613947671341556811e-01
5.676828281531798304e-01
6.187752160320143524e-01
6.331745002574791226e-01
6.430504502148548518e-01
6.064079983390672224e-01
6.072584160659425523e-01
5.413048520845981093e-01
6.160222058755342456e-01
6.531077040214363638e-01
5.463478156946544040e-01
6.014224478926459838e-01
5.803763148051681586e-01
6.427669565326374901e-01
5.798726191232639327e-01
5.870328222429472831e-01
6.635644687000710196e-01
4.059517384155866271e-01
6.218140063134516282e-01
5.857900599008953879e-01
6.754626163522767790e-01
5.729917508503721280e-01
6.263588726345260538e-01
5.882024539845768230e-01
5.641337771704952875e-01
5.453793223452261252e-01
6.133735472915965437e-01
5.681277642819733131e-01
5.939603486756899198e-01
5.552175974780293455e-01
5.726584788509465618e-01
5.471942020040800880e-01
6.762733698305041230e-01
5.936831755136482425e-01
6.155815970423332839e-01
6.288547785338872709e-01
5.408908852724695349e-01
5.393608645871859064e-01
5.844045302685602072e-01
5.315739746638377117e-01
5.693303984377079408e-01
5.409557710564045774e-01
6.029346228280598741e-01
5.492288351691636539e-01
6.109509810392206308e-01
5.720750428915610808e-01
5.792187144569136414e-01
5.760501407984852662e-01
6.269370302532724093e-01
6.005769952899354669e-01
5.458449419686677295e-01
6.211133086829561112e-01
5.977512378518554659e-01
5.761033122172191101e-01
6.523140385519470286e-01
5.649079382129484905e-01
5.624605940255061887e-01
5.227149563941768662e-01
5.958767614240780830e-01
5.488646543188475668e-01
5.570006967860415825e-01
5.593999286560286111e-01
6.060961418668673328e-01
7.147470770814469132e-01
5.577611931507094889e-01
5.959414152698014888e-01
6.166248194123402637e-01
5.426388016417897919e-01
5.787892355428024826e-01
5.843455454346564437e-01
6.016739060066527145e-01
5.744061119830208284e-01
6.258487609615785985e-01
6.360820029068254833e-01
6.040452339616283473e-01
6.399707196131834142e-01
6.407827092601238173e-01
5.454184516057166698e-01
6.175252118189886730e-01
6.421934036594147965e-01
5.671194201300728821e-01
5.752347263533026389e-01
5.227684709143431974e-01
6.184148129705221431e-01
6.297941659593457864e-01
5.459522671125111026e-01
4.746595177265223731e-01
5.219087515990155079e-01
5.476831296503764657e-01
6.490287467221088624e-01
5.538127623450943560e-01
6.231231415722204847e-01
5.444877851958003223e-01
6.341231536515987699e-01
6.192788054102194018e-01
5.824906281437565170e-01
6.150292215932968709e-01
6.322085048224519443e-01
5.787568848550870282e-01
5.294752307903330957e-01
5.715293216709824708e-01
6.141828440716953219e-01
6.144659995405277186e-01
6.059312275086259358e-01
6.021717985121851635e-01
5.902865597569935119e-01
5.899514708457074263e-01
6.063556883618086424e-01
5.879079257376560452e-01
6.331198163748192886e-01
5.788870332920669215e-01
5.140201824027422761e-01
5.598596137517997118e-01
6.125263784960679470e-01
5.986795320643982787e-01
6.419214948883527061e-01
5.640565768663144963e-01
6.655754821243921038e-01
6.108208165784964061e-01
5.849624115449534312e-01
5.181503229277877320e-01
6.097915323148739297e-01
5.403384437676401753e-01
6.316341869433750311e-01
5.551764666118745861e-01
5.533638535338629705e-01
4.789077952468064892e-01
6.052569504726328375e-01
6.481160244005240711e-01
5.985980154841061829e-01
5.793682272249029985e-01
6.243869021413973597e-01
6.135280709021312395e-01
5.167873085801317767e-01
6.277531381557520662e-01
5.965263125935901245e-01
5.739343032699475433e-01
5.789738409217728421e-01
6.417888077387969847e-01
5.512273362936430665e-01
5.818682946546589463e-01
6.711700258476418490e-01
6.198641559731831174e-01
6.043320723788183635e-01
6.248250850102688991e-01
6.255977467442673801e-01
6.185388583340025725e-01
6.346472249271378763e-01
4.752429444561893090e-01
5.785927763001970092e-01
6.013596257250733990e-01
5.887375444767311006e-01
5.254960609041088304e-01
6.504645109562221528e-01
5.950586797001911066e-01
5.475829226429234087e-01
6.263706750190065620e-01
6.454270130032694341e-01
6.456317665804156558e-01
6.033303343110592021e-01
5.950390442647230937e-01
5.580849688962583599e-01
6.313571815474707805e-01
5.760486490447698227e-01
6.345669451775115544e-01
6.265168530420029969e-01
6.227547607947174768e-01
5.134657629070564777e-01
6.514482306777935605e-01
6.439187970606139455e-01
5.959094727074720765e-01
5.015488823207445712e-01
6.087981795363719417e-01
6.431673040302596789e-01
5.737598022137606613e-01
5.827965428629480193e-01
5.018020370675412289e-01
5.457399014758306244e-01
6.254119988297950350e-01
5.708245470461894566e-01
6.217440538058283117e-01
6.198351326452665733e-01
6.710744294366219886e-01
5.209883025462441752e-01
5.998803802250344264e-01
5.498645057991315976e-01
5.884615030579231076e-01
6.335167228123281813e-01
4.788525511780368227e-01
6.414572293811361403e-01
6.028838127694901017e-01
5.460030500728505487e-01
6.031450810793805850e-01
5.925645607522997960e-01
5.870124670137559786e-01
5.964714066894389877e-01
6.009770003758744261e-01
6.035902483616103487e-01
6.413278226673528870e-01
5.796008658037379302e-01
5.694781899136054371e-01
6.055318379173834087e-01
5.350599029898384096e-01
5.435344118019554971e-01
6.450361006229319294e-01
5.347430433350732759e-01
6.120480380343539251e-01
6.014587748733999373e-01
5.936856014746254573e-01
6.340757150703419942e-01
5.651279830885085342e-01
5.648411075546053706e-01
6.447592218682438592e-01
4.787834006248173901e-01
6.003670533506695328e-01
5.549561200867738631e-01
5.907668123496809809e-01
6.318873172406214156e-01
5.902746277536961017e-01
5.312009850802794642e-01
4.278979498973469742e-01
6.142033104419519773e-01
5.395073447646074882e-01
6.173974540435429592e-01
6.175298495893944972e-01
6.034944631390053438e-01
6.197201628093205183e-01
5.851534392609482049e-01
6.320095468897531932e-01
5.189913616843147004e-01
5.615413885077147338e-01
6.732140003989689481e-01
5.560465543110645337e-01
6.152343942373885710e-01
5.446974460017012243e-01
6.165247274474037198e-01
6.197435997946245667e-01
5.994192759333492049e-01
6.209248350360914159e-01
6.238807393471583751e-01
5.851343179918134796e-01
5.550220341054805662e-01
6.375322695363880854e-01
5.716956222177298486e-01
6.414126121002957648e-01
6.511398875426568367e-01
5.758655394236761316e-01
6.189882721938140264e-01
6.104185235805650311e-01
6.065849691068454508e-01
5.837984337299693127e-01
6.467667877257250453e-01
6.515617464883531884e-01
5.870837015535765868e-01
5.700830859672911810e-01
6.101153482153284235e-01
6.296543196822494970e-01
6.477841249956990399e-01
6.131311560488190704e-01
6.225954697024803641e-01
5.953666139461084583e-01
6.205485619423922738e-01
6.151302723292166874e-01
6.362982147323694715e-01
5.744828390962282150e-01
5.576988941081344464e-01
5.483820398336332058e-01
4.512751916262823793e-01
6.265379358868610193e-01
6.587894430200322837e-01
6.000836395552631153e-01
6.272150677986434442e-01
5.330964249821561474e-01
5.660385310853166541e-01
5.517894771033153845e-01
6.425298668731816987e-01
5.615005842167573036e-01
6.023731444750379804e-01
5.402663465458796832e-01
6.313260371287006123e-01
6.435808048428383055e-01
6.018705229362861786e-01
6.115227930455473526e-01
5.485328377052312021e-01
6.533924309745462455e-01
5.653759881390839626e-01
5.804047121322487568e-01
5.206193585635259247e-01
5.954631476913774257e-01
6.314278939323154649e-01
5.677686455180992464e-01
5.931399257813878556e-01
5.480917559192026722e-01
6.362914546868867482e-01
5.510957705765411330e-01
5.721256946457885517e-01
5.486628213201274473e-01
5.684131193406005700e-01
6.530959037479724394e-01
6.512814645247146927e-01
5.963724908119958368e-01
5.793506520286118011e-01
5.052051894573590385e-01
4.833708237960259169e-01
5.446970780262244682e-01
6.441697508657884264e-01
6.188400010227519399e-01
5.938755531436639146e-01
6.084960927006464182e-01
6.441636603201008615e-01
5.997213182138751986e-01
6.226559148870254301e-01
5.795640724596451410e-01
6.257789817953007816e-01
6.262603490225309155e-01
6.344399077234001982e-01
5.750830891650742238e-01
6.102117676336167307e-01
6.107547874440808489e-01
5.715653772996883708e-01
6.107386248703730036e-01
5.819274576096777896e-01
6.437353878692562148e-01
5.557524622201233111e-01
5.358710155085149029e-01
5.418730265149717118e-01
5.930867242126518502e-01
6.736485444274457057e-01
4.962779965558142825e-01
5.367866746388503252e-01
5.871543510841145119e-01
5.151340845238826516e-01
5.890814065262166555e-01
6.125291510065029588e-01
5.655913651491564220e-01
5.489547096462192854e-01
5.640762582178666662e-01
6.289883830322625657e-01
6.130506627924119378e-01
5.858540170473691688e-01
5.905040479390302188e-01
5.919811956111500351e-01
6.565184280498904679e-01
5.983706198425803313e-01
5.565562911192816209e-01
5.785179329054375152e-01
5.388239087631747637e-01
5.874845502992547264e-01
5.817566391120934099e-01
4.792589657250514446e-01
5.550622862177962968e-01
5.919541415460574107e-01
5.372369181390383996e-01
4.296222913936198484e-01
5.900409434191207225e-01
6.420160202479254785e-01
6.468634811209016400e-01
5.123222884090041784e-01
6.077984964624616460e-01
6.283151468118816085e-01
6.737407665971513193e-01
6.047211749498329070e-01
5.775170048074939055e-01
6.422860545120241405e-01
6.229875905513015955e-01
5.770780750220257937e-01
6.438728248268446031e-01
5.887888265572003288e-01
6.471745619082978074e-01
6.144832401277569023e-01
6.694730614158792559e-01
5.352524242113114727e-01
5.431952038285501327e-01
5.944435445374862681e-01
5.692715408359454443e-01
5.753273055834124960e-01
5.772216704968183842e-01
5.697481744362906664e-01
5.301237038242513355e-01
5.553639167905789487e-01
5.859113244358072903e-01
6.008370856612498256e-01
5.994380283906601825e-01
6.292729081211856368e-01
6.236031525920522345e-01
5.849465470144282753e-01
6.540691620696182929e-01
5.869118091255890457e-01
6.046991630805962359e-01
6.291165242540265323e-01
6.079972159913585861e-01
6.322556083429922147e-01
6.196709935021360582e-01
5.902532799124267093e-01
6.184144027954729950e-01
5.838306290008967725e-01
6.127253511752418502e-01
5.980384381190750887e-01
5.627091008523295024e-01
6.043872294729784045e-01
5.956996903700684243e-01
6.217888750725004687e-01
6.217058395208046040e-01
6.012879701696962620e-01
6.216780883193588902e-01
5.938361540299124108e-01
5.615256642769774764e-01
6.169993296060909405e-01
6.437053876241394246e-01
6.320556902543045252e-01
6.222158669546604681e-01
6.605283180374674767e-01
6.267247706308989308e-01
6.391810683281926586e-01
6.169367389566693394e-01
6.351433218539277448e-01
5.780213811637580079e-01
6.311036352257055615e-01
5.820749223050369903e-01
6.174072664400747090e-01
6.515541261562185493e-01
5.524033923395113010e-01
5.404092778152542742e-01
5.956146793041730003e-01
5.348691438356585337e-01
5.355101041820329311e-01
5.791432762537795931e-01
5.606307080938288667e-01
5.302258845381402352e-01
5.201095558748511927e-01
6.092081163740059591e-01
5.886375992013519465e-01
4.908699865238072002e-01
6.072379382669017556e-01
5.707334089634038543e-01
5.632173443536636626e-01
5.794256369055533762e-01
5.762086701780623210e-01
6.153848135261155150e-01
5.770500469383379460e-01
5.808680556109644399e-01
6.304741264342328400e-01
5.873583772177719542e-01
5.653459035065806493e-01
6.185728270556987152e-01
6.221842196796208979e-01
5.719170358264706877e-01
5.109779800392275639e-01
5.991978949566825197e-01
5.988948031044782905e-01
5.601351318842402449e-01
6.754765846632397874e-01
6.318200144953767250e-01
5.670528267271393030e-01
5.765106394998891215e-01
5.840826800169589550e-01
5.665273806731470074e-01
6.414544467569469610e-01
5.696481247917295487e-01
5.780244270075081126e-01
5.158749794702697233e-01
6.271971599145609311e-01
6.115796366310102261e-01
5.463914696584264430e-01
6.444887542042632145e-01
6.508045710775504089e-01
4.959766518061734519e-01
5.674434033894080187e-01
5.055173705519881988e-01
5.684846411094692797e-01
6.213604504792791250e-01
5.674812477998185667e-01
5.871495606270222822e-01
6.284798123396153624e-01
6.004944987376779064e-01
6.003503521445459068e-01
5.960745810219518770e-01
5.550383834460397292e-01
6.133403537319181975e-01
5.629040062082476537e-01
5.791014895216590741e-01
6.441174585955735665e-01
5.934297706803364214e-01
5.469578308433757918e-01
5.881906303046868789e-01
5.233965884353070086e-01
6.061379921810445826e-01
6.276250783428600766e-01
6.614439420750508614e-01
5.638177120784053642e-01
5.753738731709641119e-01
6.513377329795020376e-01
6.264340576825572215e-01
6.441633159668753716e-01
5.444658770002698267e-01
6.152202532276564995e-01
5.475155448704261962e-01
5.662631806719760075e-01
5.019641189284695937e-01
5.836044098658832446e-01
5.910880086684938695e-01
6.209186745046515465e-01
6.111232854279877724e-01
5.950010927974945796e-01
6.403619223324861220e-01
5.380077493494164198e-01
5.321312319772517618e-01
6.296898002208031198e-01
5.953812376155875885e-01
5.551427117706596581e-01
6.097863423525602400e-01
5.946917611569131346e-01
6.382046854681534542e-01
5.704728890993746582e-01
5.786588635522329493e-01
6.144566325446115806e-01
6.499186128191063450e-01
5.755491028550144827e-01
6.470391484364352852e-01
5.584609270664262493e-01
5.973369457931739790e-01
4.825486514454108145e-01
6.108557851818714468e-01
6.554746523405869940e-01
6.183149183261933413e-01
5.491233680859646249e-01
5.683723658638557552e-01
5.619146224425048963e-01
5.950717355322263646e-01
5.507207108754998970e-01
5.846201837565204729e-01
6.145886147677964706e-01
4.747973275502357371e-01
6.240099015243761871e-01
5.921173848824492492e-01
5.560495886702425672e-01
5.893178977016424458e-01
6.733224990290651579e-01
6.551047235239609856e-01
5.268908416008057927e-01
6.147756431897233309e-01
6.040304793036455067e-01
5.846761066226107140e-01
5.512013741547330259e-01
6.366322194331210937e-01
5.953567225581221090e-01
5.792204288511834109e-01
5.825026529279579979e-01
5.028069634602605475e-01
5.031540923010544564e-01
6.283392686456145126e-01
5.970744465238468912e-01
5.802374345021898971e-01
6.051086427024015002e-01
6.190455427555414669e-01
5.377731733759354427e-01
5.887123266469194149e-01
6.099465574793827560e-01
6.076613827493528852e-01
5.606039460293388288e-01
5.911120003884091645e-01
5.329705326204905447e-01
5.520407925790311587e-01
5.879703894482816162e-01
3.547249366878282295e-01
6.258878289790312799e-01
6.122228627128747380e-01
6.291761670050768362e-01
5.212291754905062913e-01
4.656170704444566599e-01
5.572221667544299262e-01
5.020412459630452240e-01
5.905934828255795521e-01
5.721766982405688262e-01
5.706482722538361863e-01
5.628888539873709851e-01
6.303809075792978778e-01
5.453811094832856643e-01
5.435405969156870132e-01
6.122077288672761464e-01
6.267482544816118661e-01
4.603489928353385885e-01
5.630863662163163585e-01
5.836721197168781572e-01
6.568133471514687738e-01
6.294372340568830104e-01
6.394072394343937038e-01
6.657899441912545901e-01
6.245922188380937934e-01
5.519258250405529864e-01
5.595218757680067156e-01
6.815850675621315524e-01
5.692481327916889544e-01
5.926634923507857478e-01
5.332258092645980607e-01
6.846714306438027586e-01
6.057733332384420688e-01
6.307349408134141910e-01
6.169953065103015444e-01
6.213555245686106510e-01
5.594400717213943164e-01
5.954197986395770581e-01
5.693400396072276770e-01
6.062685500318050202e-01
6.727332554789757779e-01
5.969904078058327901e-01
6.287007258209045268e-01
6.337463880765892288e-01
6.186987231553150446e-01
5.721134868364488035e-01
6.168140418833290006e-01
6.302551010976257251e-01
6.162955394461756553e-01
6.083649113473548198e-01
5.844288955270132702e-01
6.101868508235579469e-01
5.354657809544606240e-01
5.832343338063565863e-01
4.412516935721492173e-01
6.302688447230853086e-01
6.511024684224375747e-01
5.919357927809922870e-01
5.958735862753719026e-01
5.655058891621407291e-01
5.806020796484969715e-01
5.315722916919836116e-01
5.823849684995272558e-01
6.322267380082977617e-01
6.161387206003023920e-01
6.612043582417019838e-01
5.704600017667051937e-01
5.742851792922416543e-01
5.730015473650165170e-01
5.321105842618387705e-01
6.214318354382644127e-01
6.317585919813368811e-01
5.835750407285276165e-01
6.775574676399820362e-01
6.053659643701765347e-01
5.931624060366564866e-01
6.159433660096815810e-01
5.835655255428228161e-01
6.444039853952474584e-01
6.033461669113300285e-01
5.752598213313224740e-01
5.979937922345519574e-01
6.028156566309064157e-01
6.471618594732879703e-01
5.665889522762681541e-01
5.976376749417238177e-01
5.740862608433933145e-01
5.977579413257093632e-01
6.574000649174115418e-01
6.504359189983399681e-01
5.513426660384785905e-01
5.584193458389188347e-01
6.216776869791695859e-01
6.615088281402289327e-01
5.677696121828083031e-01
5.618896496776868421e-01
6.147787609122759012e-01
6.800799270364190630e-01
5.507869740270843195e-01
6.074402024505509701e-01
5.557813431948357419e-01
6.342323054885545819e-01
5.708818150517058765e-01
5.733703657626932904e-01
6.134424795264734609e-01
5.564272162149158651e-01
5.837169609015131488e-01
6.175281321111278920e-01
5.342145109871936359e-01
5.896158606094989985e-01
5.559243622411401686e-01
5.717987306718205209e-01
5.955158424504658488e-01
6.528578821410437882e-01
4.624565333146043455e-01
5.648984325829421449e-01
5.977618852327174492e-01
5.416878070657293875e-01
6.278437812786287209e-01
5.897407691056919532e-01
5.692650751960040001e-01
5.794891900314680377e-01
5.436835825926309429e-01
6.198229425803201131e-01
5.554614865269236201e-01
6.207274746884795524e-01
5.858436483111939541e-01
5.448987071674757932e-01
6.590452493004219647e-01
5.466904033788297923e-01
5.330237304496784345e-01
5.376459789157452818e-01
5.153332056251527238e-01
5.320181145275775236e-01
6.474157480698177203e-01
5.615115149533757011e-01
5.595484956103022878e-01
4.279500219800690397e-01
6.118225702974225966e-01
6.273064629568387840e-01
4.702665241047530031e-01
5.954027656361420284e-01
5.967551830352096909e-01
6.789414717844011182e-01
6.085996360278383976e-01
5.765410219665448865e-01
5.468575771250041573e-01
5.372003517990581178e-01
5.971158473442663706e-01
6.364419477146586734e-01
5.753414977519447637e-01
6.462526811031925611e-01
4.902824749046374997e-01
5.653546811285780072e-01
6.558506982310136069e-01
5.333806065112950412e-01
6.149197320244735865e-01
5.918849720157414174e-01
5.772098894053945273e-01
4.942447466029020742e-01
6.508133156344486636e-01
6.810554389043792511e-01
5.640519985754186560e-01
5.002834959439099727e-01
5.375238240397042233e-01
6.217708570909838972e-01
6.125968581043939043e-01
6.565147210242547882e-01
5.716180030478690277e-01
5.858020115081995494e-01
6.500693314745795703e-01
5.423330790001086310e-01
6.102197007329763778e-01
6.703960815814178353e-01
6.341750572957829402e-01
5.113326365960207953e-01
5.439519532311105632e-01
6.175455822285383922e-01
6.040256497566967031e-01
6.237515538554614380e-01
5.304715396341681544e-01
6.195307627688497742e-01
6.357717316378623806e-01
6.041985599043646626e-01
6.100659484242625386e-01
6.020632861977979200e-01
5.953997488984460462e-01
5.674399020320405329e-01
5.113969771795777719e-01
5.363311627979323593e-01
5.518749613380816710e-01
6.294749902504657157e-01
5.543243512392797001e-01
6.024324379932242124e-01
5.184387845791152971e-01
6.139417399596676095e-01
6.313676491646061928e-01
6.158027916903003884e-01
5.932142333362019349e-01
5.736516120289358867e-01
6.330422341509189810e-01
6.298205189135093196e-01
6.107824485636892398e-01
4.686997965548361789e-01
6.480558211340685659e-01
6.264009990972336794e-01
5.825907833849287565e-01
5.790656526368558321e-01
4.912243994797200752e-01
5.691562824956771793e-01
6.753829876723951298e-01
6.242417514295077741e-01
6.460703741223864371e-01
6.404400642100205321e-01
5.554784703848958394e-01
5.892646096071632034e-01
5.860891783082242679e-01
6.222702205732506542e-01
5.821665490914138541e-01
5.922842094897526888e-01
5.922030560198311422e-01
5.995903027390877549e-01
5.298493866435196598e-01
6.260706848953265791e-01
5.952309205450336815e-01
6.233534138371377153e-01
6.168862674190929152e-01
5.679667861449522182e-01
5.669854197574565324e-01
6.075043304324023730e-01
5.263176769024644486e-01
5.375608972554750675e-01
6.118489343739954567e-01
6.541631727496449722e-01
6.398716782077216170e-01
4.704115440129512660e-01
6.144312529086377594e-01
6.323758909454529897e-01
5.806997318148063858e-01
5.939296476729691854e-01
5.979218520980995599e-01
6.376082047288592625e-01
6.624965189736451432e-01
6.454102570590767307e-01
6.114127989638041827e-01
5.540546344624958097e-01
6.120311997279996863e-01
6.288157155750184746e-01
5.949315841079441114e-01
6.579493584244385795e-01
5.867548038580328029e-01
6.124428159509140990e-01
5.914256267398358968e-01
5.680625046760904295e-01
6.319859259693597631e-01
5.467322224220902971e-01
5.895319708422477323e-01
5.716993635938388829e-01
6.126195995484922108e-01
5.891792677191418637e-01
5.186244672376938425e-01
6.418246718548283880e-01
6.044791638426252334e-01
6.210139404471775038e-01
6.474614688016782083e-01
5.788875478332166091e-01
6.056384547851878519e-01
5.693127472607155681e-01
6.427429489364170356e-01
5.466861280765493714e-01
5.964770350048752556e-01
6.568251620122693701e-01
6.614220648597157748e-01
6.129330350938364536e-01
5.513032212925201847e-01
5.424876616120322126e-01
5.978842149689083119e-01
5.618398445674372965e-01
6.668035071198623598e-01
6.093440732633408352e-01
6.335497596630915718e-01
5.753621747760613303e-01
5.934278030380499835e-01
6.036774268033643365e-01
5.336425882041473390e-01
6.087641089883830681e-01
5.709782694725815677e-01
6.083798782343236011e-01
6.186315775532051919e-01
6.015056942604168899e-01
6.389624953853380029e-01
6.086865710506748073e-01
6.365714640715391948e-01
5.728788549373934336e-01
6.275830834485324194e-01
5.272777814231984772e-01
6.295764097489668920e-01
5.983582918453445032e-01
6.153867720274952546e-01
5.527828812157158378e-01
6.338708804224246762e-01
5.734413896450077930e-01
6.258473929766437127e-01
6.127228887723020767e-01
5.873059088445351517e-01
6.903889340257656215e-01
5.429144212843848294e-01
5.489587357306460191e-01
5.788402432501464911e-01
5.159774607068077223e-01
5.676975430016628632e-01
5.132951092565745110e-01
6.053625202421453189e-01
5.837809036822422248e-01
6.397663918893843338e-01
6.103741774161337563e-01
5.953457511117992151e-01
5.943377287828177646e-01
5.845542516463868576e-01
5.393343761001119230e-01
5.778747447130941906e-01
4.384713534641088151e-01
5.987326655093936356e-01
5.715491971545971772e-01
5.821394956637544471e-01
5.894312540638346753e-01
6.023817452370370251e-01
5.369958915226411555e-01
5.942629287711576058e-01
6.048689761916776764e-01
5.703115149067109479e-01
5.919944340417644391e-01
5.966254568008495518e-01
6.007411076042941112e-01
6.816898634036476778e-01
6.563603179552882638e-01
5.755763871785046781e-01
5.361471561926389739e-01
5.752154268876492615e-01
6.008450659393720361e-01
6.259266764559674456e-01
6.319285852609408671e-01
6.387742343510849352e-01
5.129837417192740778e-01
4.825669192692562115e-01
5.854223424637989837e-01
6.017872400577368719e-01
5.704557696861800586e-01
6.083864620851331395e-01
5.875775722648740595e-01
6.040733750250039114e-01
6.579290498805873133e-01
6.363072156574249849e-01
5.721736454314736431e-01
6.188812614312406701e-01
5.384650323628141777e-01
5.237267682264428181e-01
5.961425880440802683e-01
5.490124147479530370e-01
5.230552587483809912e-01
6.561257819126883328e-01
5.943642455524462687e-01
6.118172245400196330e-01
5.609823111151102104e-01
5.836799959210328126e-01
5.554361909708411815e-01
6.421743152689514122e-01
6.226021460995766477e-01
5.123019739155569852e-01
6.142808413773733767e-01
6.267553616969794295e-01
6.145588307642031456e-01
6.480499110544277741e-01
5.230180539166380260e-01
6.061585870283302535e-01
5.869314055168722843e-01
5.001424960930481722e-01
4.601579310279618751e-01
5.578796246467543352e-01
5.741066485380621476e-01
5.727041351080206510e-01
5.901876632066318518e-01
5.514068294361880174e-01
5.894061216723411878e-01
6.049785274271290980e-01
5.866224804752687705e-01
6.112926215816296693e-01
6.113755745189479729e-01
5.762733500046717250e-01
6.071111359066735380e-01
5.798047603671550032e-01
5.387489470429611682e-01
6.278800842657357162e-01
5.833559771543352923e-01
6.277791492294203524e-01
5.432814109299293204e-01
6.245253091514603172e-01
5.894119076988659778e-01
6.328773883787777166e-01
5.665689445007127123e-01
5.966361544991307664e-01
6.213732399003950579e-01
5.843942969887843120e-01
5.762442519486008496e-01
5.260788155861386706e-01
5.971184240780895713e-01
6.016272424946913500e-01
6.536550573241546314e-01
6.070674975771951365e-01
6.507617929549176505e-01
5.693347141844076198e-01
5.665220511970270323e-01
5.553599683598694492e-01
5.578505252928469549e-01
5.575617088392273990e-01
5.451827690960902029e-01
6.484678401459019748e-01
5.832310786468539732e-01
6.354177543331990252e-01
6.368584968706865190e-01
5.625237497154218502e-01
6.094463513560661738e-01
5.937309268745563084e-01
6.190361788710673219e-01
6.285598356534004560e-01
5.845592422628687057e-01
6.058866785276381117e-01
6.107660373310921376e-01
6.218288960196702853e-01
6.426792377364927145e-01
5.513283715033014953e-01
5.682369098300099619e-01
6.074257402123592886e-01
6.108169039513186016e-01
5.353552144563129556e-01
5.951701895854831781e-01
6.143450064698647850e-01
5.830150753642293626e-01
6.633008516245078035e-01
6.353444732490314273e-01
6.420444412527995803e-01
5.903558674285807051e-01
6.017852231302089905e-01
5.990966750786438366e-01
5.927090971089278293e-01
6.040245965475333767e-01
5.531797765676899070e-01
5.799869092232553536e-01
5.958711301300698704e-01
5.911491092729184160e-01
5.696449726528083346e-01
5.748522278705865407e-01
5.182090000893784243e-01
6.005703757396487763e-01
5.243888758683105111e-01
6.065997827988502955e-01
5.867769041017971698e-01
5.976573491773933267e-01
5.766963224876767713e-01
5.884784765952313368e-01
6.288405086686572609e-01
5.530037593628034376e-01
4.959960655833441923e-01
6.063680283857213471e-01
4.818730017916502684e-01
5.744533538995659772e-01
5.855351414737599569e-01
5.178315003678010120e-01
5.553562135463646632e-01
6.201740945403899641e-01
6.388926076663703491e-01
5.239256520464987688e-01
5.200498669989617184e-01
5.627415367553570968e-01
6.149282978711793080e-01
5.652073795604538597e-01
5.969499548839597436e-01
6.564314208463764011e-01
5.626211940063131633e-01
5.596519261687497027e-01
6.523963394594651799e-01
6.545362535027978712e-01
6.336092523035161683e-01
5.938421298003584425e-01
6.484789132570931702e-01
6.216423553071712682e-01
6.293941664787605639e-01
5.984365159489341002e-01
5.344228714853678230e-01
6.433390099668742090e-01
5.403924914779258959e-01
5.520638002634148389e-01
6.285144818194008387e-01
5.972130833657864901e-01
5.972016569949797349e-01
6.074800201177854575e-01
6.068465488115920570e-01
5.470317531797932453e-01
5.998519474624883774e-01
6.150644248051111429e-01
6.563692784666927960e-01
6.121122326410938230e-01
6.010314254782910259e-01
5.151966556076349457e-01
4.118866673840058112e-01
6.031762340382100795e-01
6.200535616948579243e-01
6.345329111263076083e-01
5.126843765904525174e-01
5.561128950996786502e-01
5.591606267111460804e-01
5.995114028661615579e-01
5.343590437588803255e-01
5.958400616455391541e-01
5.693209822651434937e-01
6.058539516291869820e-01
5.929266644734727532e-01
6.368190965186766306e-01
6.595882602585779741e-01
6.141115830979605450e-01
5.458107628592687721e-01
6.385042037114010416e-01
5.826393890700348743e-01
6.226282062350407820e-01
5.745901530640586952e-01
5.947695457756851933e-01
6.031801922791140136e-01
5.172828312841708520e-01
5.766246288555278987e-01
5.288143843169599290e-01
5.799577988630733039e-01
5.468925800345043609e-01
5.730746005667300969e-01
5.103535901365390259e-01
6.148586005468309468e-01
5.638472337697082448e-01
5.614497731287749760e-01
5.816239629350108409e-01
5.683190801919556501e-01
5.395437885812557344e-01
5.673972035884743415e-01
6.548986076928986488e-01
5.825120864803946530e-01
5.828004925905900802e-01
6.157958144332343897e-01
5.489722062666020364e-01
5.684391210799470961e-01
5.835535217179388390e-01
5.196604105924325090e-01
4.848550591058766734e-01
5.310854153051945969e-01
6.319283514766260712e-01
5.560044407186039983e-01
5.826681928252785969e-01
5.704407936956552572e-01
6.518883326070892270e-01
5.698236376781404822e-01
5.836480384162845425e-01
6.197462761657706043e-01
6.432518800243449686e-01
6.430215827881053947e-01
6.066915306374905947e-01
4.707386618546471890e-01
5.862430894946935034e-01
6.345110611722676319e-01
5.394682782337902882e-01
5.464533749890672087e-01
5.307377532784438579e-01
5.407454722329994024e-01
6.190013556575442166e-01
5.417407387146684350e-01
6.614631738599126010e-01
6.162061317533120697e-01
6.317648104810003051e-01
5.942089041970880503e-01
5.831737791670923432e-01
5.395249291502017819e-01
5.870296904844061192e-01
6.276817613067540158e-01
6.276156100288772244e-01
6.233951392671410741e-01
6.274898783179059247e-01
5.928482934380370217e-01
5.417559233893408654e-01
5.946539709861460299e-01
5.665873285688981520e-01
6.156165387085495988e-01
5.741018719777526425e-01
5.914418898512074918e-01
6.012601401354997765e-01
5.498433456450495527e-01
5.806176010607829729e-01
5.735684551141793097e-01
5.003331034137703526e-01
5.707903169074551863e-01
6.164868226276675189e-01
5.895461937982953149e-01
6.473635048069390496e-01
5.760625931964306057e-01
6.420611961253881450e-01
6.021710196534890702e-01
6.157486871337902734e-01
5.884144519486624869e-01
6.475997462421594353e-01
5.821302264065382204e-01
5.761067895117764071e-01
5.788998341461987218e-01
6.130277322958572750e-01
6.696510957517943785e-01
6.255126455856818701e-01
5.971729997960678604e-01
5.906526238892968461e-01
6.103452454412767736e-01
6.384929809169759274e-01
6.185249284219770383e-01
6.310879818216432735e-01
4.628741371169916574e-01
5.896391363721172896e-01
5.018356341032992329e-01
6.133843922231771995e-01
6.176710300278553945e-01
5.339019027012560370e-01
5.731207554081615418e-01
6.182948580631110191e-01
5.507916836107408232e-01
5.561453909459961320e-01
6.191361388780598496e-01
5.356003188735273257e-01
6.561333035407344028e-01
6.342845351516549490e-01
5.594573825577966453e-01
5.935993338748846160e-01
6.260728355616993479e-01
5.943334291184614315e-01
5.481517882616804282e-01
5.658735530089201715e-01
6.654882138537847602e-01
5.188849087900972989e-01
5.996608914252956613e-01
6.560985134839412147e-01
6.459261792844951389e-01
4.602209809674424612e-01
6.020299419641775840e-01
6.221449035467108146e-01
5.611653083163627986e-01
5.867983496015301004e-01
5.443806691723869218e-01
5.877151232260128255e-01
6.321317095640766048e-01
5.807380735467739807e-01
5.675540128597171829e-01
6.172158213668462734e-01
6.119002963363935343e-01
6.630341618002361104e-01
6.312195908340478834e-01
5.869244262606134743e-01
6.061338389916036684e-01
6.145394601291718217e-01
6.077458534988714467e-01
6.143283756390178763e-01
5.708655802021758152e-01
6.713885448346867957e-01
6.087778828421954724e-01
5.606584219064700836e-01
6.168992522185419158e-01
6.372456412090965472e-01
5.192367756016558200e-01
5.804168801387827870e-01
6.192467133210897146e-01
5.603034040512431257e-01
4.378136436133743814e-01
6.035362914204718265e-01
5.756318441114043338e-01
5.747118289092285615e-01
5.971108485837457458e-01
5.180413188173804695e-01
4.989730015938502738e-01
6.532273376391604103e-01
5.854342200445985522e-01
5.928566174297001945e-01
5.843887754608126928e-01
5.650476154590162725e-01
5.764556367622972743e-01
5.767351735290346948e-01
5.997439723778930087e-01
6.040622691931458732e-01
5.808926249326902269e-01
6.171726824590748617e-01
5.496372854598554625e-01
5.574128802313578213e-01
4.823375190952211566e-01
6.367149448174059811e-01
5.424287946688473028e-01
5.852828541908596804e-01
6.842121845674777880e-01
6.410205210109509721e-01
6.480634138693142088e-01
6.072372485216055438e-01
5.524386162674010947e-01
6.090282166975093947e-01
6.247097969992543298e-01
6.882254334731232603e-01
6.290588027592010079e-01
6.270367756762067479e-01
6.271137975860097136e-01
5.764201972917633032e-01
5.249367680934780012e-01
5.932634840607862170e-01
5.472283022528597884e-01
5.951420709238681717e-01
6.476117926991272755e-01
5.007862432919840678e-01
5.931453841875286015e-01
5.816620000396295342e-01
5.691881263340807795e-01
5.925626431146167050e-01
5.006376553018925257e-01
5.565776758550955439e-01
6.266112451793437454e-01
5.473931293600129422e-01
6.075181011050715396e-01
6.138133617452261603e-01
5.797148139236547593e-01
6.051863730438431510e-01
5.520703817512316869e-01
5.561230745659719865e-01
5.195035978180957414e-01
5.777262263457207947e-01
5.653055493032030920e-01
5.755802359449156969e-01
5.810993660376657655e-01
6.199730310636721864e-01
5.650152592172381638e-01
5.526105839977488721e-01
6.092707747556280751e-01
6.026756146690115390e-01
5.144065981343990401e-01
6.562773025653947379e-01
6.416123377872449129e-01
6.613879665904309757e-01
6.062796330629003361e-01
5.562849519410286714e-01
5.909056793943929797e-01
5.801669005896565867e-01
4.783163103681168371e-01
6.266669105496818215e-01
6.083389968912339407e-01
6.114132765001917269e-01
6.117146740787671177e-01
4.759029794291133042e-01
5.682396062654819779e-01
5.016357347356115159e-01
6.012351210731422535e-01
6.184980311617973570e-01
5.019878125435374150e-01
4.765053964133376674e-01
5.840347813537969390e-01
6.293716674914408005e-01
5.624752443751636077e-01
6.345605562664907717e-01
5.769043676146352606e-01
5.810236693227057714e-01
5.535686853342483005e-01
6.035312353740680535e-01
6.511426973603867685e-01
6.148095781486755396e-01
5.780152572669896571e-01
5.984112176827217633e-01
6.113607763696388142e-01
5.501756003575508647e-01
6.681984456903837799e-01
6.321524490187806489e-01
6.089665901380364454e-01
5.773178743194620210e-01
5.965147714087730701e-01
4.967269543253702846e-01
5.792914510220040780e-01
6.225355263800644856e-01
5.650109341960034559e-01
5.019814250095868680e-01
6.188839980861720047e-01
6.085094773520309808e-01
5.881652248121345128e-01
6.680546933967129730e-01
5.706735831627172129e-01
5.921793247377920011e-01
6.361249344416053386e-01
5.107625229676062695e-01
6.123790686311487708e-01
6.189492250682253616e-01
6.569538745115863776e-01
6.178755657416241664e-01
5.956004847149372061e-01
6.163692531094151494e-01
4.835779592782754044e-01
5.405545593524809789e-01
5.639467235229947972e-01
5.980785325181257051e-01
5.794387474591606857e-01
6.109812000128671539e-01
6.105579546040587058e-01
5.458302561003092190e-01
6.015366796630667867e-01
6.591260561548215602e-01
5.535095341369429267e-01
5.950097930154600867e-01
6.023457695782790111e-01
4.736446018723605711e-01
5.847024130284466104e-01
5.342324842908232618e-01
5.774242159547646747e-01
6.354142575777271817e-01
5.763629072442235657e-01
5.976232248243225076e-01
6.629504118546034608e-01
5.958874081280294277e-01
5.477224047617523794e-01
5.991669048372540995e-01
6.143220449453958842e-01
5.822389826261378243e-01
5.535373091243197541e-01
6.104910683428380613e-01
5.227710361466710864e-01
6.258388892673950599e-01
6.293588739108295638e-01
5.550261340860844772e-01
6.225553691390872668e-01
6.072580668206251087e-01
6.394662071651017188e-01
5.685360089529049032e-01
5.900766779720321153e-01
6.673334287190095804e-01
6.143074248828412909e-01
5.874981775800368622e-01
5.894564824394095126e-01
5.716039051281267547e-01
6.528436581007719397e-01
5.615971478543895223e-01
5.980006373016217847e-01
6.447585973377618629e-01
5.988820072049549914e-01
4.275285118624749803e-01
5.927824273898480989e-01
6.093488298124758451e-01
5.941374207798180151e-01
5.794850617327247377e-01
6.210311456921909778e-01
6.201416495109556282e-01
6.380560117168938561e-01
5.870615638360051625e-01
5.903393422698106630e-01
5.965008740963421152e-01
4.977649014975134012e-01
6.538689775793434800e-01
5.524627326719842024e-01
5.838277306713359760e-01
5.874561431461836625e-01
6.379806083360951563e-01
6.180821837128986918e-01
5.949033530120323432e-01
6.168730438048053433e-01
5.220927623109580251e-01
6.029858057860052467e-01
4.959951397954083241e-01
6.390781616370142526e-01
5.888020341804878210e-01
6.420350578711757628e-01
6.174623183703571438e-01
6.341945752510784740e-01
5.670646605101972160e-01
6.447497356583500316e-01
5.962188014279450332e-01
6.504395791884831635e-01
6.123937265706687061e-01
6.268421643306142377e-01
5.444141773706292486e-01
6.207353295812321203e-01
6.113515374671187885e-01
5.952651379013524924e-01
6.880717569292206237e-01
5.618841764134611116e-01
6.340613736585156701e-01
5.732904172899724315e-01
6.179125911461416099e-01
6.109959186429962941e-01
6.103680482111559780e-01
6.245033653333496027e-01
6.021963264069061239e-01
5.852440853814047106e-01
5.813165188978554054e-01
5.920956575307646519e-01
5.749366597739131723e-01
6.166735865953807405e-01
6.028527981709153050e-01
5.896434127290937077e-01
5.376695023435245080e-01
5.062441224879432600e-01
5.858260830625940940e-01
5.350726866364949874e-01
5.930698401453307067e-01
5.575175184318723609e-01
6.216104385886984662e-01
5.813234391835027104e-01
6.194779440208909582e-01
5.760107238439359234e-01
6.131535201839227733e-01
6.246244417322985854e-01
5.889776360988582260e-01
5.257202859183585097e-01
5.470244122087652983e-01
6.639125288537017777e-01
5.965509361879948180e-01
5.277343885955758651e-01
5.988800816370862812e-01
5.793643066221325633e-01
6.050494671648424250e-01
5.801538977610032344e-01
5.609726645898409636e-01
5.813896374300291381e-01
6.133600063831040616e-01
5.183323681891432999e-01
6.095922427464320892e-01
5.565563664784617393e-01
6.065107013932673485e-01
5.892372831860925864e-01
5.883774389551050810e-01
6.151470714019503516e-01
6.918781962746908265e-01
6.214530000083355876e-01
6.467756015397960745e-01
5.744159578961225421e-01
5.834023370519969554e-01
6.212167730882984795e-01
6.446509663621597941e-01
6.447047511050487678e-01
5.974433586104663796e-01
5.025333487732941418e-01
6.318173182352171402e-01
6.298238514915271979e-01
5.616538136797734060e-01
5.926749116795997363e-01
5.407219990561421552e-01
6.269477009347877994e-01
6.209647206798323271e-01
5.630764745350969047e-01
5.362095558217248037e-01
5.962292735255433351e-01
5.254807032853072712e-01
6.096911760186520812e-01
6.301678544171738228e-01
6.215340845390606717e-01
5.207632370594293958e-01
5.635664700093628854e-01
6.183040137330858554e-01
5.513049804435226076e-01
5.603436090594302588e-01
5.930354635015085973e-01
5.691856720344183884e-01
5.946496689100226885e-01
5.687442623317069401e-01
5.532776543489625887e-01
6.022971119315605470e-01
6.649920182018819181e-01
6.175915274458126936e-01
6.293767028720691492e-01
6.450305822655908461e-01
6.397865424724036298e-01
5.786222605460400459e-01
6.357509893816798430e-01
6.336784179458648802e-01
6.068590566533040853e-01
6.250913748705266837e-01
6.112935338474936309e-01
6.352639257951449014e-01
6.063247108193059454e-01
5.570214876162996598e-01
6.010467199071185540e-01
6.136747651498065670e-01
6.012394915753365154e-01
6.404550696186517289e-01
6.496680598026328690e-01
6.323730782999030797e-01
5.955745231711673249e-01
6.411704509809088570e-01
5.555593902082279767e-01
5.999459772493359599e-01
5.695955249083035632e-01
6.209190460094836661e-01
5.804202873345617464e-01
5.893865459904434889e-01
5.800475776716125242e-01
6.259352046301658312e-01
6.094368116612616237e-01
6.484492044813288114e-01
5.811602515719971329e-01
6.399269029176075652e-01
6.052746232706209817e-01
5.621112322592111132e-01
6.248076307861359924e-01
5.635916649003670509e-01
5.854473255467328441e-01
5.617266238903367848e-01
6.538530632253507502e-01
4.551337769696307545e-01
6.147914000537140211e-01
6.129807068141146509e-01
6.066745992330532244e-01
5.629567721699200167e-01
5.968360159539416454e-01
5.879943266675653479e-01
6.202708761476245503e-01
6.527957533149633118e-01
6.003738555928401777e-01
5.616747464550930768e-01
5.134570202034159925e-01
5.288079353483829959e-01
6.254285774274603860e-01
5.808875517733780303e-01
5.434291140357958572e-01
5.938284035875852629e-01
5.539368604769918658e-01
5.893301777442638834e-01
5.796274283726030596e-01
5.438878760189924666e-01
5.126650107837954495e-01
6.103117439114263965e-01
6.469228669703004364e-01
5.538027556220795899e-01
5.760925059335508802e-01
5.109652099448147577e-01
6.219475035606845115e-01
6.489205148426389069e-01
6.147676805990021087e-01
5.636662397313223494e-01
6.424662631198346796e-01
6.137907797284707367e-01
6.154265555583182667e-01
5.751398787836854432e-01
6.080618254799793343e-01
5.826046225619267993e-01
3.971321977435193773e-01
5.964146762062974005e-01
5.663054756822445412e-01
6.064643889773881913e-01
5.130916700985139745e-01
5.206307596301382734e-01
5.967478323691766118e-01
5.824571595594992823e-01
4.628710956509151098e-01
6.517372610047459380e-01
5.858756630411021682e-01
5.688212100216183398e-01
5.968701431272398494e-01
5.763459347891883855e-01
4.918693911025842080e-01
5.890045849653613441e-01
6.151361153023633399e-01
5.918554484575970775e-01
6.687769178880611509e-01
5.836390664661086358e-01
6.792065060529842713e-01
5.535451304778633563e-01
5.599521506015943118e-01
6.004406636627768190e-01
6.003857253030288055e-01
5.699676444684931287e-01
6.625455743076360537e-01
5.465915184909224678e-01
6.186783726719606857e-01
6.207374145493659290e-01
5.713951786758715290e-01
6.641363673233615650e-01
5.905264946025141626e-01
5.633580989079682855e-01
6.266843624817507452e-01
5.909510096264508627e-01
5.667911762289032929e-01
6.284924818023126525e-01
5.585213823515160492e-01
6.333786850915348321e-01
6.119334249132186709e-01
6.095006827662481363e-01
6.130632643723586961e-01
6.195789877739952267e-01
6.491609904789333862e-01
5.650965968227222858e-01
5.847163688635341749e-01
6.211021192293153526e-01
5.999474627305485530e-01
5.837282098744537295e-01
6.215281922423225858e-01
6.090159551111540281e-01
6.637519582930729856e-01
5.732457320430470737e-01
6.238648179145348527e-01
5.671228679135864592e-01
6.327528824187271805e-01
6.080760956644453152e-01
6.131231389297393530e-01
5.734640848420352599e-01
5.838242042175908475e-01
6.342587213587622674e-01
5.729228323920860788e-01
5.562397247938857259e-01
5.395938430027769073e-01
5.667084289991952684e-01
6.435762236618993715e-01
5.579386457591647419e-01
6.034937083648762579e-01
5.721908068782467494e-01
5.963784218951551086e-01
6.077318655254195789e-01
5.888586374811980440e-01
6.164423075353117065e-01
6.006205803910426022e-01
6.155602983929122640e-01
6.460633852748720596e-01
5.862338222524418052e-01
6.308927520446400150e-01
5.845344082711894096e-01
6.011689637308494927e-01
5.740815611953241637e-01
6.030683744264101476e-01
5.555610118386662410e-01
6.338164246398036994e-01
6.440157301211033580e-01
5.647291055189008757e-01
6.176348277411018994e-01
6.044531635157652794e-01
6.234288095580825528e-01
6.027186126293564428e-01
5.450839581205219053e-01
5.618487705979853253e-01
6.470995732861841709e-01
6.320946021579801899e-01
6.018580079536208771e-01
5.366392030740640973e-01
5.969998722622218423e-01
6.476555357359519149e-01
6.173476321459425709e-01
4.482624893486774065e-01
6.409557983043272511e-01
6.290184360589214929e-01
5.872675736506154376e-01
5.992591008904089023e-01
5.673096265768284852e-01
6.298747107158135794e-01
5.578511248373527742e-01
5.640758928685807305e-01
6.136522692333670204e-01
5.896456234016596021e-01
6.595314907851127506e-01
6.060670450881402438e-01
6.300210680543603115e-01
5.392682659632610509e-01
5.667707376118062967e-01
5.801265551175258661e-01
5.467511623758255501e-01
5.641417649849713722e-01
6.503282141909598746e-01
6.300919456411862019e-01
6.060736496914373994e-01
6.101875840184174393e-01
5.980463891897904727e-01
6.541151959819722084e-01
6.362366952497693351e-01
5.867700833280431461e-01
5.990821199217102322e-01
5.414882607243640678e-01
5.515086759953888862e-01
6.487737702317998290e-01
6.519592036187085160e-01
5.848494033711737483e-01
5.780461510532629577e-01
6.167035519792551934e-01
6.205224655267007616e-01
5.716183077029707293e-01
5.966614807036951795e-01
6.055315763018005448e-01
6.226848319076654370e-01
5.856172148590581550e-01
5.430851995227645723e-01
5.826771109501436285e-01
6.407465600582450405e-01
6.224423245774289848e-01
5.751218210711437351e-01
6.304446966424623877e-01
5.713659024514803342e-01
6.093878293417108738e-01
6.308723603738788377e-01
6.151780062439933250e-01
4.922430460150958309e-01
5.868538833594552084e-01
5.965841437040798612e-01
6.052338983561449393e-01
5.695957781080173143e-01
6.291626026876819822e-01
5.577112723388198967e-01
6.318489022306708058e-01
6.265528656514048889e-01
5.833588648375638286e-01
6.301412321347423795e-01
5.738653434765057515e-01
6.359921802486985243e-01
6.253137582513759174e-01
6.108528973370626058e-01
6.074866853905573905e-01
5.495407715561979600e-01
5.605394078232617261e-01
5.759607979202616690e-01
5.736779451971077970e-01
4.903599054106050348e-01
5.649223740436948304e-01
6.138372841769896837e-01
5.985528116374524421e-01
5.151149039768569970e-01
6.629409177417286969e-01
5.761854588271151378e-01
5.930543864066797344e-01
5.587840123440844797e-01
5.848002300629704386e-01
6.276865648817597787e-01
6.311891909793260202e-01
6.699679209350163367e-01
5.545970569556580854e-01
6.335976811863872626e-01
5.531895994587835430e-01
5.558280914781474902e-01
5.788011298140158800e-01
6.612885450331174031e-01
5.776422043042779286e-01
6.455455564333865137e-01
6.323626343855117682e-01
6.314458489923762130e-01
5.446892651958834541e-01
6.261384487767847062e-01
5.827189532552277118e-01
5.420766669213054056e-01
6.421166642947382375e-01
6.077228678917845350e-01
6.038744268535801707e-01
5.407976820157570641e-01
5.753889663351710038e-01
6.393402073502628680e-01
6.298916153555020880e-01
5.862301088823439477e-01
5.872544573605376073e-01
6.005767589448625099e-01
5.947049726834422456e-01
5.842823381145609840e-01
6.474016850938986156e-01
5.935662422898476676e-01
6.454843786739975497e-01
5.964173893859407993e-01
5.771416235919605286e-01
5.110859413100981019e-01
5.722083108951969699e-01
5.548541694187396622e-01
6.238322909487716839e-01
4.456553223058256075e-01
5.181454755472745255e-01
5.689579373101738557e-01
5.871865627907066898e-01
6.092152719466999988e-01
5.729381990050178564e-01
5.979570842422866628e-01
6.268082123671635530e-01
5.879751408750309993e-01
5.626589079918395964e-01
5.665708874336974343e-01
5.599502201078994101e-01
6.101152545410464256e-01
5.857527779459816841e-01
6.427771196999918502e-01
5.368460779436019514e-01
6.279409571891882980e-01
6.070973726882802346e-01
5.717295095224645962e-01
5.642616388118729676e-01
5.867858450330497577e-01
6.092328989997649602e-01
5.530523898642711877e-01
6.356783193225220563e-01
5.636252164874420156e-01
6.121331860811796144e-01
5.558483297786056543e-01
5.718317154917769152e-01
5.211795108055479187e-01
5.956676138490794026e-01
6.244331189143130789e-01
6.362768548094730470e-01
6.511196937379244432e-01
6.109543959404830638e-01
6.170598172300623130e-01
5.622751215517283185e-01
5.919471282422388292e-01
5.555797639108130959e-01
6.363253093539622540e-01
5.446573476889849941e-01
6.251129171464232526e-01
6.102663905256060506e-01
6.116008785919930801e-01
6.204406108754054738e-01
5.650637519156542776e-01
5.538142745262732980e-01
5.257519075135521636e-01
6.585358105514231841e-01
5.594400753346624455e-01
5.954497474236908339e-01
5.650688405490016386e-01
5.418469436373402059e-01
6.098409713650823072e-01
5.276811403842762704e-01
5.374782323254216898e-01
6.306231267143699304e-01
5.757482159451677850e-01
6.535641885427002640e-01
5.207573286160185333e-01
5.479565476896464116e-01
6.131023424521460097e-01
6.333771057175872077e-01
6.018695411914416482e-01
6.403680961731896826e-01
5.964523261537588716e-01
5.795720822829671937e-01
6.166539138297069123e-01
5.988028700480441113e-01
5.778469768278957641e-01
5.543414193429817560e-01
6.559846755397917839e-01
5.447114095406717649e-01
5.938940854214358467e-01
6.460749795379090443e-01
6.081076163064882412e-01
5.605979527576734345e-01
5.762778109684276728e-01
5.723398628333034033e-01
6.218217174926380375e-01
6.054922149671245757e-01
5.087239134176287925e-01
5.368310391443738006e-01
5.429686004327496374e-01
5.730908327945605230e-01
6.689370583403382309e-01
5.965011264969702909e-01
6.224075987053754311e-01
5.798518568683482810e-01
5.909599021532792040e-01
5.957171039834578963e-01
5.633889315183551183e-01
5.795282169546924766e-01
5.874253740092352238e-01
6.315806858388636202e-01
5.895277405461747389e-01
5.740633938990499230e-01
5.971451800903544438e-01
5.895585336817611433e-01
5.884335814940087062e-01
5.651881889437538886e-01
6.170341787020179325e-01
5.760931444558000658e-01
5.601840003539440005e-01
5.544049709725210606e-01
6.059856183692778897e-01
5.214468191853830481e-01
5.942367638490355652e-01
5.532989256510534304e-01
5.342843426984266175e-01
5.290470947140014646e-01
5.737472290228198268e-01
5.781304262991600051e-01
5.661834537686738500e-01
5.358451695403796400e-01
6.052436280514874589e-01
5.932197487276656966e-01
5.570925462255678084e-01
5.278439984404166285e-01
6.003009013879812006e-01
6.352417010058046820e-01
6.080386053874113905e-01
6.095210338281091822e-01
6.241743244498051402e-01
5.737414191650443973e-01
6.017836192699228537e-01
5.784808403339252170e-01
5.989844135916553292e-01
5.882194929065591715e-01
6.399456113910035882e-01
5.792633856092956890e-01
6.144139419235328248e-01
6.464572208754626459e-01
6.088937080098787424e-01
5.875883192788180498e-01
6.407563392197264118e-01
6.262901578285807735e-01
5.978494668067118045e-01
6.221333660891770201e-01
6.039341313605530726e-01
5.846441037677077013e-01
6.286468326631894366e-01
6.285734314325421845e-01
6.359106826457820993e-01
5.703380950793361936e-01
6.197060053190213136e-01
4.742738812352875755e-01
5.905054753132412682e-01
6.293865819591091260e-01
5.956527850263907409e-01
6.208661339032408577e-01
5.140145596071005185e-01
5.977461687984189087e-01
5.439264374026377968e-01
6.011345673049903748e-01
5.376470362135546965e-01
5.633853061898274062e-01
6.429754189178522594e-01
5.397278379397036918e-01
6.053081643381187371e-01
6.059702499093884143e-01
6.491083458653408300e-01
6.003522671286309897e-01
5.557459941966697015e-01
6.314156150586824889e-01
5.257228942601002153e-01
5.591876803372635152e-01
5.876935765086963581e-01
6.165008169154947426e-01
6.796608085262217935e-01
6.087843882701093889e-01
6.391371200768205529e-01
5.939837893999229124e-01
5.857323327130594670e-01
5.565133262860715302e-01
6.401544660889366689e-01
5.650526459595308637e-01
6.472980924265256952e-01
4.765038812511078747e-01
6.050134889989369213e-01
6.472340320548346515e-01
5.718266892409913371e-01
5.951061830012148723e-01
5.994872504094239662e-01
6.853659868333381588e-01
6.071734661351866347e-01
4.902400018636635659e-01
5.071035031491013534e-01
5.563480580554389654e-01
6.013956674707450212e-01
6.417420249658332132e-01
5.708970581718084691e-01
6.081731902281630742e-01
5.260477792457614044e-01
6.048792290941592542e-01
5.082784785701663921e-01
5.490359822778905219e-01
5.739576120919953617e-01
6.759735786123637347e-01
5.913880012405288156e-01
5.917696122181383966e-01
5.371143267793283549e-01
6.332975947119949822e-01
5.238659578796345251e-01
5.568031809388775955e-01
6.095084033238220567e-01
5.596839331707219589e-01
6.275659359289114114e-01
4.976233022433698139e-01
6.042836093202119674e-01
6.340550960819888449e-01
5.748463706935909023e-01
6.225846103166470247e-01
6.219073592145876184e-01
5.902518176838865704e-01
5.441709527724429840e-01
5.728280188143718421e-01
5.785988977455920335e-01
6.410213167327869499e-01
5.513294366638981092e-01
5.519121827700288474e-01
5.702796860078216401e-01
6.241438888362986770e-01
5.958527606216230676e-01
5.934233806519860766e-01
6.303552021497312863e-01
6.078883319859667012e-01
5.852503539452789116e-01
6.815973057176432093e-01
6.063517031323830686e-01
5.932640335794263642e-01
5.886250415740645892e-01
6.386779547783025812e-01
6.270893141563622653e-01
5.647337662292517546e-01
6.359406190312949514e-01
6.117961858770266659e-01
5.494868423017809089e-01
6.459599926355973354e-01
5.685345177947564999e-01
5.522129098042660722e-01
6.056816786988536983e-01
6.035769170683430440e-01
6.004944621437444674e-01
5.631142617089391900e-01
5.648271978896193257e-01
5.999476047065182005e-01
5.185009092188612723e-01
5.876712219177264718e-01
5.626942223975417434e-01
6.035821699964906140e-01
5.247050262453344383e-01
6.154042419173121337e-01
6.296587067634835666e-01
6.668170028863131815e-01
6.401119477910734989e-01
6.170453105855276954e-01
5.335234090181970590e-01
6.238651418385534608e-01
4.913375424802204350e-01
6.187825847729604423e-01
6.435631438932358783e-01
6.094347098352050907e-01
5.861355917601085430e-01
6.312699183135095371e-01
6.310485769746361218e-01
5.740466407431574769e-01
5.657954583952542471e-01
6.225593266175237783e-01
5.885841657511130531e-01
6.326183759654335770e-01
5.827357751501367478e-01
6.249763253358084913e-01
5.401060307760325863e-01
6.301016376816523934e-01
5.687722958026064646e-01
5.358877733093356799e-01
5.544709579302551372e-01
6.110167487258969521e-01
6.404287917988860102e-01
5.276792009957695928e-01
6.011607840312234163e-01
5.687740154383619240e-01
6.279237455690570568e-01
6.030936717398013291e-01
5.770110462787456651e-01
6.393387786781388193e-01
5.996157532301762405e-01
6.021579308414211074e-01
5.402217456344293733e-01
5.693898474845014990e-01
6.009676454686202485e-01
5.721759046285179728e-01
5.117006145319240584e-01
6.625211835703788132e-01
5.450885871473534205e-01
5.645806113831226547e-01
5.123996815844049646e-01
6.173388453874864013e-01
6.478068811561775719e-01
5.953800136579976421e-01
5.524641782570010040e-01
5.529480755535203240e-01
5.924423838725667579e-01
6.090345010628976929e-01
5.875034298208314798e-01
6.683151703866702098e-01
6.255244581407416460e-01
5.661071871761772512e-01
5.799687908503541323e-01
5.214331437461390273e-01
6.209376622242446242e-01
5.420706907395421714e-01
5.832119654742492498e-01
5.320465354698049598e-01
5.912867154852194940e-01
6.340055062883660497e-01
6.470968073231839757e-01
6.268708443177832823e-01
6.329433823718575436e-01
5.942652876496938852e-01
5.785343524542199134e-01
6.130818104364010868e-01
5.428329326547536304e-01
6.470820357842681503e-01
5.683702175720983796e-01
6.136322492994621403e-01
5.538985111409043816e-01
5.890461444268917379e-01
6.032552806721147576e-01
6.291187783926008859e-01
5.655810218112709009e-01
5.045795457089689018e-01
6.272344249249428572e-01
5.652196343415524238e-01
5.461841251383243723e-01
6.207778256452778365e-01
5.923424389826015268e-01
6.226013679979724991e-01
6.162045289752542399e-01
6.331837450964665770e-01
6.341879396755327747e-01
5.877447637640473843e-01
6.586878649466170188e-01
5.605282248403028467e-01
5.975281770347505850e-01
6.040715424972183945e-01
6.096923067381831984e-01
6.637628812828790803e-01
5.972556107703238526e-01
5.512000511681998116e-01
6.211470602666143703e-01
6.318040951690574447e-01
5.598558982164265618e-01
6.389559132950193288e-01
5.744546706072862774e-01
5.417337059947551214e-01
5.696704993027648101e-01
6.044571729571102114e-01
4.928456236443418126e-01
6.137086289232587255e-01
5.835715062223707505e-01
5.621539344292021401e-01
5.665501711074647506e-01
4.732437621524845373e-01
6.009346306223792844e-01
5.594673892631627510e-01
6.177015485484942392e-01
5.669978954285166406e-01
5.128966025812284890e-01
5.976737542792727176e-01
5.848656061886977620e-01
5.597066011992275492e-01
6.075962760150389608e-01
4.539934125595589398e-01
5.701077662971010263e-01
6.200731961732464104e-01
5.337218839046189434e-01
5.973881633809163816e-01
5.744816348862241684e-01
5.989179192900035975e-01
6.097204770254330830e-01
5.721978154236742053e-01
6.125540829486997296e-01
4.386317096355565326e-01
5.639494836407443756e-01
5.442728889293413364e-01
6.447742818226530614e-01
5.807162388483537718e-01
5.746272542225427937e-01
5.464526694585221112e-01
6.627234207476367933e-01
5.789497066547830695e-01
6.137088775520228578e-01
5.370115692197598989e-01
5.595441164577461546e-01
6.181886813758625809e-01
6.327140650176221737e-01
5.438485597997955168e-01
5.574758434448640054e-01
6.073957159489955515e-01
6.426292920516117890e-01
6.054065538406747660e-01
6.291521150349503877e-01
5.881544941612717459e-01
6.301610944811251169e-01
5.445234364498179325e-01
6.596134111849645265e-01
6.238120905703774532e-01
5.749008349718138788e-01
5.107847209949279987e-01
6.369709334231278275e-01
5.931512416633243356e-01
6.161879984030749213e-01
5.816787981856801348e-01
6.583002998627518476e-01
6.580294579943538613e-01
5.148147213191941463e-01
5.684869518750776951e-01
5.483632511851693758e-01
6.019653064063981152e-01
5.972535233919935571e-01
5.413566245415488698e-01
5.254254415537127354e-01
6.075869898901398169e-01
6.196642925216062636e-01
5.804430091432398742e-01
6.347406194983163941e-01
6.178399516939119263e-01
6.288410524702343629e-01
5.481449294901888925e-01
5.808925750447861969e-01
6.029722394976262390e-01
6.248891973382721954e-01
5.645523157892797794e-01
5.772795198549827145e-01
5.841799287012917619e-01
5.998228881522551514e-01
5.513763386873706818e-01
6.128495275300469558e-01
5.675336778309471031e-01
5.654900715949114920e-01
5.449714581842681760e-01
5.660078321333501528e-01
6.272279287132240810e-01
5.918753580064681774e-01
6.510489628556760389e-01
6.143867293384004391e-01
6.151580124710676056e-01
6.260065284656581852e-01
5.907280789221891482e-01
6.012607687145019586e-01
5.891254757406534370e-01
5.706842031537771032e-01
5.729493895889281596e-01
4.416890643606357081e-01
5.966675473140279351e-01
5.575898233679298377e-01
5.756360236353692539e-01
6.043988974968041994e-01
6.161455967021183255e-01
5.674729759788987860e-01
5.642064963950190748e-01
5.414777590271850904e-01
6.089124467261211038e-01
6.308543050528296892e-01
6.827685059182884153e-01
6.292808599501025224e-01
6.025994223159010232e-01
6.585387596709878499e-01
6.309150783560624198e-01
5.473803856458959727e-01
6.005513565196107795e-01
6.358916216836747459e-01
5.914057236651714122e-01
6.023670649915211506e-01
5.080296420270171698e-01
5.848660443362241335e-01
6.135131006127394482e-01
6.164076937585680760e-01
6.335829455420607381e-01
6.309419257012470750e-01
6.367865078198275963e-01
5.933340356924168280e-01
5.541423940370511225e-01
5.977060784784384850e-01
5.834023695921429775e-01
6.261533212762883105e-01
5.204929201951637996e-01
5.814434134537891374e-01
5.660663443038471687e-01
6.144978763586683712e-01
5.606066416728586743e-01
6.244558523794991878e-01
6.181625628717122289e-01
6.178601807047463534e-01
5.913988897812605394e-01
6.480697682403351312e-01
6.145611632319141204e-01
6.241788020657959013e-01
5.934793971815242042e-01
5.589277595816790623e-01
6.439760365211970594e-01
5.172517231063080700e-01
6.815851806193018447e-01
5.607959491622952486e-01
6.020174749809990011e-01
5.889711235626070573e-01
5.196855191172504718e-01
5.894304460569435022e-01
5.940637528796295364e-01
5.976868453537629300e-01
5.754065924653677389e-01
4.904432221048879992e-01
5.717634111557947652e-01
5.802274111137437629e-01
6.094864599246827552e-01
5.646752917990398579e-01
6.235667620751196294e-01
5.908554544352402349e-01
6.102883521269005795e-01
5.743283194069885855e-01
5.954957807035925477e-01
5.711454671349204260e-01
5.788450107906927267e-01
6.394479639841357255e-01
4.729069480603290687e-01
6.234547301548603038e-01
6.249815064975241530e-01
5.710483993264818814e-01
6.280932741459821500e-01
6.133104463696530395e-01
6.362340335457232765e-01
5.561708008971290029e-01
5.913020240960311646e-01
6.420936822790852538e-01
6.411379026551876636e-01
5.688032749146694211e-01
5.413806472534623548e-01
6.347843489186428823e-01
6.456141314756715932e-01
4.280731296638502492e-01
6.035100196924709781e-01
5.264386302102644910e-01
4.897655973943398910e-01
5.678791706469514811e-01
5.923052217948654441e-01
5.441870113735944869e-01
5.583329486964054844e-01
5.257302024874934698e-01
5.978288752761675706e-01
5.553038176128954895e-01
6.103060983086673330e-01
6.260735639130226016e-01
5.687391444101703719e-01
6.077036808273024171e-01
6.337793088584398049e-01
4.704554711224742114e-01
5.900824024318016559e-01
5.619874481900994923e-01
6.374933860294536014e-01
5.480315549622438720e-01
5.443231182561010240e-01
6.612517014470913335e-01
6.284656829985093562e-01
5.296796699086618876e-01
5.812397923130629973e-01
6.006167029886209097e-01
5.533700233467073737e-01
5.481617907856417560e-01
5.813141226904563474e-01
6.953785346150793689e-01
6.247088594983116749e-01
5.641697663730420587e-01
6.036758932951103995e-01
4.946251679025790438e-01
6.085942127408865421e-01
6.315680761444754099e-01
6.136488719546226989e-01
6.434808674593277544e-01
5.856915507248368069e-01
6.297089100865703726e-01
5.817228198081072499e-01
5.367707099879046595e-01
6.183270881625733129e-01
5.903370961842437925e-01
5.332424433927851481e-01
6.021880951901910084e-01
4.769786130432862592e-01
6.098652745858399449e-01
6.191289851035323144e-01
5.630552673813837838e-01
5.856004428677814566e-01
5.796641698622972960e-01
5.657965435339753490e-01
6.022769283775368798e-01
5.503529223022451955e-01
6.234489332953937479e-01
5.851052261346159078e-01
5.190414974928727609e-01
5.220413963157198856e-01
5.433472647124497623e-01
6.235545100856595413e-01
5.161242145273636783e-01
6.354305411153633454e-01
5.986074212799759042e-01
4.979750296940952392e-01
6.022255338460051899e-01
5.565222162419649621e-01
6.201832678130214660e-01
5.968393778146563466e-01
6.360136283475066321e-01
6.366044417626777197e-01
4.974346477689201018e-01
6.190988161335659878e-01
4.942813978277722509e-01
6.058698097456427512e-01
6.273663607715601609e-01
6.346433326399727459e-01
6.321017706893419241e-01
5.012952391979608180e-01
6.217541792108554066e-01
6.101446013251166089e-01
5.450957712385749998e-01
6.035101042338087973e-01
5.361597305089450538e-01
5.537225175460847026e-01
6.235725872490083255e-01
6.249210496739259213e-01
5.633318538455648339e-01
5.730742496768903571e-01
6.227134279925559124e-01
6.233159505703667058e-01
5.521237929900837393e-01
6.356574662890197569e-01
5.130359605834637904e-01
6.931925495963999762e-01
5.933808502235911053e-01
5.670497734238183485e-01
7.113334985578987357e-01
5.298306455786457869e-01
6.332465809162393100e-01
5.902861870015823076e-01
6.224392127498020733e-01
5.703198179834418902e-01
5.984747597907523753e-01
5.742289918071780130e-01
5.859420456418332757e-01
5.867785575458934755e-01
6.503596934214034286e-01
5.551082008951193636e-01
5.910736398810515491e-01
6.594700122210179760e-01
5.675214409398599003e-01
6.333547488914612611e-01
5.501608563101505478e-01
5.745363794452515993e-01
6.065430038311262484e-01
6.009840803421592215e-01
4.741383299767613080e-01
6.538392567564679236e-01
5.400737312452140726e-01
5.821783664333262109e-01
6.078649332313000864e-01
6.286438694591919285e-01
5.946345330119664485e-01
5.817362453057762783e-01
6.827773679821483865e-01
6.430815730755907733e-01
6.325651353803387611e-01
5.714962071995617343e-01
6.253587718223831970e-01
6.695570639713730454e-01
5.457810592310747833e-01
5.660750875743019161e-01
5.794027701095885163e-01
5.900939636050133164e-01
5.702029481854833382e-01
4.788101834193939643e-01
5.629982292154738222e-01
5.735199365072090050e-01
5.611315182985217032e-01
5.831552607241590191e-01
4.527729997401688244e-01
6.361907249327072300e-01
6.119942932832523885e-01
5.874865558809529986e-01
5.211255067583200340e-01
5.496882699050823495e-01
6.411522123425911213e-01
6.243474579265446689e-01
6.120522958584966311e-01
5.794612706050324968e-01
6.736451621797301392e-01
5.049310032411584714e-01
5.927093502444626960e-01
5.813277441369484322e-01
6.341521775234478797e-01
5.657186403168545930e-01
6.185747408497049848e-01
6.171558131294150318e-01
5.713975820198413658e-01
5.729280579436495380e-01
4.879263353096289224e-01
6.471075759652296089e-01
5.409599621245330114e-01
5.107646988399101584e-01
5.943164188108678303e-01
6.122851168654539489e-01
6.481446668023096436e-01
6.216934750150870936e-01
5.584416904706934748e-01
5.819161869214234395e-01
6.075278639648052925e-01
6.601278253722713263e-01
5.737729437966596624e-01
5.881491920476479285e-01
6.255263155736756620e-01
6.756858366222863177e-01
5.619117252345702251e-01
5.762253774564076725e-01
6.292640142863115127e-01
6.222653167212315317e-01
3.620629070733984989e-01
6.047033122085694323e-01
6.517449615898285309e-01
6.036186414883741858e-01
5.863427409479925467e-01
5.590819053355403634e-01
5.682544796679225296e-01
5.465504732472399319e-01
5.426176327994245430e-01
6.113751280379520203e-01
5.817367933576043093e-01
6.168936561181614930e-01
5.281825743400905271e-01
5.892877282441378872e-01
5.327207352299802023e-01
5.453981346723856261e-01
6.227352758408124522e-01
6.251694355163602834e-01
6.305534045380025709e-01
6.441950356061859617e-01
5.391014962312989933e-01
5.631857073761928900e-01
4.801865168151935315e-01
5.947329863341273004e-01
6.162755586449099043e-01
6.082782587211995606e-01
6.471862258430953752e-01
5.742023069635796562e-01
5.745328709749366602e-01
5.938865597324016754e-01
6.398099432713728607e-01
5.294046296064844892e-01
5.662579289452438491e-01
6.589187120629661498e-01
5.670785070431789698e-01
5.997695817750694491e-01
5.877056879109914256e-01
6.514474080039194259e-01
5.513115052808930105e-01
6.105926462456400250e-01
5.880485410204756569e-01
6.204402190956712637e-01
5.369337904368680636e-01
6.241039926716696051e-01
6.122203681855116209e-01
6.119516222488154966e-01
6.021649940244688803e-01
5.908907230881883521e-01
6.265852546592030059e-01
4.254281547639098271e-01
5.958381770004481659e-01
5.779053835975378473e-01
6.430922935317073819e-01
5.705393605256350309e-01
5.867811264681139782e-01
5.909766941649401417e-01
6.036104315089374506e-01
6.023758802332944695e-01
6.188263935615128108e-01
6.317051114088192421e-01
5.589193833348780061e-01
5.894269642462430792e-01
6.293239248877988690e-01
5.472663440824472314e-01
5.919512427975717195e-01
5.539833155230906581e-01
5.501997914071929952e-01
5.386778381760107814e-01
6.428698390235592086e-01
6.293157679068415167e-01
5.816872139494804195e-01
5.551221919239346381e-01
5.112603802874466918e-01
5.610987383135050965e-01
6.123526114381275809e-01
5.652393454758111169e-01
5.145493917091659153e-01
6.026617185879140637e-01
6.287887287225255584e-01
5.852094108944755346e-01
5.966514335665527025e-01
6.609689937803994164e-01
5.316994692880501194e-01
5.851252966546477419e-01
5.899550554846419992e-01
5.515911098762646958e-01
6.167604261815284872e-01
5.705659516847848556e-01
5.351244154323677726e-01
5.659234283765144369e-01
6.416034270857002841e-01
5.400535379546744785e-01
5.559793512546093996e-01
5.132344971673311607e-01
6.004665408931559867e-01
6.603310012329439704e-01
5.528143947204631203e-01
5.235418315052113858e-01
5.523794127267392939e-01
6.094160474192773513e-01
6.172336944210949916e-01
5.816972059998266609e-01
6.394364091753103052e-01
5.761779522286234467e-01
5.539295263079697662e-01
5.728176485122156159e-01
5.837569941549582975e-01
6.620962836085402259e-01
6.210247740356127366e-01
5.549696644662938105e-01
5.813630204599363749e-01
4.826026476495965944e-01
6.045529403361797893e-01
5.211276437474435808e-01
6.108996015905018284e-01
6.283560950976259107e-01
6.591826315069686526e-01
4.190669072299832987e-01
5.912703573127287004e-01
6.412598126219599681e-01
6.468584750862720334e-01
5.887613640329270037e-01
5.494632137847612618e-01
5.332898515294210995e-01
5.565928489859990336e-01
6.163798942401138570e-01
5.302116564253525066e-01
5.379155557893526840e-01
5.780921987248995864e-01
5.155744023041550772e-01
6.184738700444947224e-01
6.167920937342521448e-01
6.345117898521197564e-01
5.000912524485789934e-01
5.732687180586335529e-01
5.609410237403855692e-01
5.953615432660845919e-01
4.688592924348243818e-01
5.823455878051637669e-01
5.603253149744669148e-01
6.169839114580786266e-01
5.565087052217528862e-01
6.347645526416374473e-01
6.377080268085730808e-01
6.007054113679550778e-01
6.164949783243125481e-01
6.043498466160888150e-01
6.216600454853238311e-01
5.810673886009114497e-01
6.470988772221859531e-01
6.246297775674185537e-01
6.008435425331088986e-01
6.115475774901326655e-01
5.954558802842696563e-01
5.783801975940292550e-01
5.988468382102694054e-01
5.994965904554729885e-01
5.493758440708642610e-01
6.012894561829946749e-01
5.127403372920855684e-01
5.754218631522662886e-01
6.460515354101362684e-01
6.350940809193978964e-01
6.183454129158576507e-01
5.900590787327077980e-01
5.207631126182640235e-01
6.176902487335851344e-01
6.404397418331373437e-01
6.599940295273125646e-01
6.316590950909042324e-01
6.326637709890103878e-01
5.645117327643252025e-01
6.271745106759489818e-01
5.831449935260173412e-01
6.083733048923243292e-01
5.700966370629991786e-01
6.334136080917025513e-01
6.589835606983263094e-01
4.913596244469250474e-01
5.725910073315469972e-01
5.856692400124851039e-01
6.150466016692820448e-01
6.296957173955917142e-01
6.093754692364022896e-01
5.994816680184760216e-01
4.872390916273543482e-01
5.363391379366652112e-01
5.090467365635573671e-01
5.668901930334544481e-01
5.878038915262943087e-01
5.072963196774191719e-01
5.520541476842817374e-01
5.165484189258560122e-01
6.151784489773284292e-01
5.522679163804785629e-01
5.787757041251717638e-01
6.235007341513350010e-01
5.682768374796636213e-01
5.130517090304071992e-01
5.957689818759566158e-01
6.222157481745915764e-01
6.030775410743443032e-01
6.256503511906997828e-01
6.563347708904943012e-01
5.769281576691354108e-01
6.384508354232059091e-01
5.608563911532284951e-01
6.687926604504248473e-01
6.048818215667309817e-01
6.216497125424531589e-01
6.103411305303794165e-01
5.796834372917101241e-01
6.322577840089793622e-01
5.257069926272198712e-01
5.847530174305077821e-01
5.580823563922969743e-01
5.944552999781891334e-01
5.525036228581999831e-01
6.144797903482854817e-01
6.189906976218610968e-01
6.699541271134221709e-01
5.511804969774115603e-01
5.683663242285601491e-01
6.355801566195778962e-01
6.109402003483996868e-01
6.019855222123340344e-01
6.114699201233855241e-01
5.607519882162963487e-01
5.175966768851336663e-01
5.413878472286135501e-01
5.201685987364108588e-01
6.309555433884147524e-01
5.399978743740563303e-01
5.670126738802491184e-01
5.776032453053627780e-01
6.332337066970454842e-01
5.901542851142569379e-01
5.927879629778041171e-01
5.490421953938412480e-01
6.209814193876653787e-01
5.877972619387574760e-01
5.379723078363388700e-01
5.539532327530043432e-01
5.741198837163421498e-01
6.566726344255678915e-01
5.961453552878032136e-01
5.740626365491074967e-01
5.850752887750430009e-01
5.292000134071781492e-01
5.819668125588537411e-01
5.352201929345845599e-01
5.727329293241290031e-01
6.270889702517234987e-01
6.384207747978783987e-01
6.744345664168094334e-01
6.060144911023015446e-01
6.072685269129798336e-01
6.067404471116943920e-01
6.087224648698553731e-01
6.355614723175340153e-01
6.657066339340933503e-01
6.422989883603821282e-01
5.090177486946665386e-01
6.075036571632717042e-01
5.816776288805514117e-01
5.527809608740664737e-01
6.459540606564897480e-01
5.724274566578057000e-01
6.399400329143731803e-01
5.726458099006876967e-01
6.102893732445240360e-01
5.532250480070355358e-01
5.962366939310609348e-01
5.624445837355689370e-01
5.140021021172505034e-01
6.297980791845982917e-01
6.394790842817559273e-01
6.361479649822351368e-01
4.844335715862839731e-01
6.026416640669967073e-01
5.836595316519210819e-01
5.726224420204715226e-01
6.009951697350064403e-01
5.889741464417161954e-01
6.523072967216874130e-01
5.944400896760340114e-01
5.611964206959605406e-01
6.367849368539963972e-01
5.406110884075103762e-01
6.119977002203318417e-01
6.239125048118665529e-01
5.000313263575759670e-01
5.928277079108483782e-01
5.965845345902028862e-01
6.170489362837046077e-01
4.979661214530914926e-01
5.707980959343710303e-01
5.954891968709685734e-01
6.206495338566015985e-01
5.538749581830364477e-01
6.142383626359021465e-01
6.150610519102025497e-01
6.018816576883847524e-01
6.173316598216196383e-01
6.130238313310506504e-01
6.290669967439312948e-01
5.675643622484088935e-01
6.479189010904613522e-01
5.442652451712854944e-01
6.284907035859912394e-01
6.197750139231719135e-01
5.917776889888584080e-01
5.993904960269874627e-01
6.083988370385884359e-01
6.103381205203246562e-01
4.706784576556061195e-01
5.582990433142708264e-01
5.725925693386763049e-01
5.600508912212918133e-01
6.453513724984969446e-01
5.784775477556447498e-01
6.072099733357998463e-01
6.325558044980263972e-01
5.532756067640469677e-01
5.794178325490150216e-01
6.473252902523556340e-01
6.213433249279907145e-01
5.972361228347042861e-01
6.344757145202333248e-01
6.430371596500168430e-01
5.474481969784099622e-01
5.611386514031206918e-01
6.533718647993222994e-01
5.870024598875172028e-01
4.738906423555830916e-01
5.728295239042801024e-01
5.721725872398804036e-01
6.008283832884746545e-01
5.947360822723750662e-01
5.840035420128071308e-01
5.829881227119660947e-01
6.623132670504781050e-01
6.537072614883825405e-01
6.279738927096512047e-01
6.385310362568997755e-01
6.223005415990965350e-01
6.148157216877585540e-01
5.830647939067546970e-01
6.383946236851736344e-01
5.890444184044477671e-01
5.926810610435185867e-01
6.329417726089233698e-01
5.458766864195730983e-01
5.393143697929034808e-01
6.223049570907678296e-01
6.379189433443366308e-01
5.067714194883187195e-01
5.044583463482246177e-01
5.904250211054773434e-01
5.463329490734072369e-01
5.982111355055808044e-01
6.255766102642190685e-01
5.398639648303104055e-01
5.737836819405915945e-01
6.458090807948431156e-01
5.008076363261879660e-01
6.040792069761053984e-01
6.298014124989844698e-01
6.329400295400421372e-01
5.071251157934326681e-01
5.716836756709415823e-01
5.896241560144298566e-01
5.948966199800365118e-01
6.236840132308933971e-01
6.275644467348575617e-01
5.368021988333167016e-01
6.102120306231205715e-01
6.157423666678598639e-01
5.217499741458817564e-01
6.306937246524401131e-01
6.221838576864564541e-01
6.318243395658054151e-01
4.949728482164087451e-01
5.783681617370450834e-01
5.936071300905993997e-01
5.920986544493088699e-01
5.209282601685809588e-01
6.000858246918744365e-01
5.954804489490865826e-01
4.395948598750427649e-01
5.659183749948115683e-01
6.254473342783262169e-01
5.401385274109620216e-01
6.251708726272697803e-01
5.954636326338226260e-01
5.171816813403302682e-01
6.326636966113212690e-01
5.657762762973532755e-01
5.682123849238011060e-01
5.846962378655629067e-01
6.245063610863870185e-01
5.356017585021590754e-01
5.715562521317960609e-01
5.964273211403574582e-01
6.356069076934649509e-01
5.601348191224859718e-01
6.243634541674498717e-01
6.091954856244576888e-01
6.281668087813001566e-01
5.414774881159080122e-01
6.458282564074526721e-01
6.390354905211896863e-01
6.234965370109875060e-01
5.558043746279289765e-01
5.495127607955068161e-01
6.065144187533293429e-01
5.768615613984889867e-01
5.790678551773369431e-01
5.826180797181250703e-01
5.875871013759713657e-01
6.278620818186513297e-01
6.191782930978311228e-01
6.067273932992435226e-01
5.521906468153245928e-01
5.371810528689030528e-01
5.545097143570407727e-01
5.345072949806825013e-01
6.256703571368473771e-01
6.092369575827060180e-01
5.617547820525288227e-01
5.806969675812481135e-01
6.398295571039802621e-01
5.823934246435057416e-01
6.088662204309669423e-01
6.146911907489409632e-01
6.069600722530950065e-01
4.742884193371676993e-01
5.628063726310071901e-01
6.012519288126026984e-01
5.867549823259285979e-01
5.948753281075865873e-01
5.845676151811876053e-01
5.388601183461823041e-01
6.127374198070775213e-01
6.210346814964241569e-01
6.042543202623715803e-01
6.105441802466220480e-01
5.154091893211805164e-01
6.387979661234868267e-01
5.902707782004243953e-01
5.593700733974820150e-01
5.435450025387609241e-01
5.999645867130322108e-01
6.627925553642699530e-01
6.022934987287866804e-01
5.206458647926226480e-01
6.033686827530089225e-01
5.843249799156389201e-01
5.445497895103553754e-01
5.344591376750430500e-01
5.749506990889470259e-01
5.570942038127678630e-01
6.201915749051172266e-01
5.929398781891547232e-01
5.531157028620301563e-01
5.837838446146662585e-01
6.367796458351879796e-01
5.602973147246583796e-01
6.579372813807031761e-01
6.086778974952524734e-01
6.164787042658903538e-01
6.093340953480057554e-01
6.355323333751746739e-01
5.553334599147318196e-01
5.697148963437933533e-01
6.149164642383058155e-01
6.447758413462065796e-01
6.229117262414595180e-01
5.624045198823064418e-01
5.374493064933669739e-01
5.428886630533168445e-01
5.636129843574045895e-01
6.760487078396103522e-01
5.517684761922808656e-01
5.793870215834755477e-01
6.001827080446037188e-01
5.417791472453361568e-01
5.438257990733025293e-01
6.401384076044052129e-01
6.634932981588238521e-01
5.461677235429206467e-01
5.517769116457535983e-01
5.902888934879747529e-01
5.874390247614045268e-01
5.948806024404287296e-01
5.837880071252210534e-01
6.029596102383261158e-01
5.822171323894103079e-01
6.544251858826594104e-01
6.234290980792400738e-01
6.448800478580944961e-01
6.020457448838817394e-01
6.070417816638802311e-01
6.421432427842521662e-01
5.901485274754617594e-01
6.162176714010352274e-01
5.185983975196017948e-01
5.368016675073261634e-01
5.374388926582761572e-01
6.212025566571657276e-01
6.481723923756637085e-01
5.617437578815314136e-01
5.710218830205062712e-01
5.223789162783762929e-01
6.241459307082914965e-01
6.149504320387311207e-01
5.322632426737206046e-01
6.392489406722516865e-01
6.022826643752318132e-01
6.018278349334749144e-01
5.417810311951505309e-01
5.228213105078670653e-01
6.342275674220076986e-01
6.288623017224790335e-01
6.525792953676357033e-01
5.730050797348618108e-01
6.587642644374320788e-01
5.725892918129573683e-01
5.641955752065653806e-01
6.533664178662649258e-01
6.347456898920367241e-01
6.232875741111276735e-01
5.701604574279981463e-01
5.907955642705104982e-01
6.445381285641429425e-01
5.793340339868665589e-01
6.076177853809566765e-01
6.148940303377473660e-01
6.107609742617288173e-01
6.005171614876803066e-01
5.353975085407529644e-01
5.048857893467570968e-01
6.333152642365709184e-01
6.014507266559551146e-01
5.681725710927103545e-01
6.066728264925147496e-01
5.944499439252238782e-01
5.855003811273915559e-01
5.154297301287760202e-01
5.698125605644706049e-01
5.852225279387091028e-01
5.675877565039737505e-01
5.638326007997547240e-01
6.188335584383393151e-01
6.168709417808704298e-01
5.616308523901543115e-01
5.990496291963613995e-01
5.769130020360517808e-01
5.359455241931891933e-01
5.989077473602304469e-01
5.328850425669446889e-01
5.323920317748123132e-01
5.922838561846419658e-01
5.818857837709495717e-01
6.192658381843453297e-01
6.005865957938528732e-01
5.050005231128956718e-01
6.177162013994399459e-01
5.922106273824661038e-01
5.280737948184388575e-01
6.204633391215491622e-01
5.170762775757178353e-01
5.955454748427860823e-01
6.264018158209176956e-01
5.349096379205222629e-01
5.139679352705577298e-01
5.400795873689684390e-01
6.141947868089339124e-01
5.020046000364783989e-01
5.934602725646940247e-01
5.385604095499003652e-01
6.435114230892091669e-01
6.232800296025031717e-01
6.007432566536407004e-01
5.707963095654564611e-01
5.565569581216789352e-01
5.934036182314230690e-01
6.260686284389564982e-01
5.284313537148388473e-01
6.167986967308185520e-01
5.909073514920752945e-01
6.111598371747213321e-01
6.081289073566849002e-01
5.904138614384715211e-01
6.066287305783060191e-01
6.706691181839323779e-01
6.119565661106337595e-01
6.810750384541324198e-01
5.822724042752849272e-01
6.406116367603851280e-01
6.646260074052627864e-01
6.038710239215676623e-01
5.091397399637853649e-01
5.592954577838460395e-01
6.613595891716419484e-01
6.149795783632543422e-01
5.029783316980381835e-01
6.038635485737199327e-01
4.996763267509151119e-01
5.525360235011967935e-01
6.374086601027657562e-01
4.785375191347881474e-01
5.923426326925873564e-01
5.828966336677499083e-01
6.230245405584295959e-01
6.277855213802159273e-01
5.992247697678643181e-01
5.513506338750389091e-01
6.363175819013837664e-01
6.630998559414503779e-01
6.031922328860075400e-01
4.601478586293161754e-01
5.837965200732844195e-01
5.718148109028596826e-01
5.080228880712822637e-01
5.486013184378206731e-01
6.326276668667685232e-01
5.669129409357411831e-01
5.418407620532783575e-01
6.241343575716362668e-01
6.096546613437789919e-01
5.394373777429233296e-01
5.766747465732120492e-01
5.847970115607709074e-01
6.143988506087227908e-01
6.103679427588731832e-01
6.279888461680798173e-01
5.931246040969880839e-01
5.444637260199191031e-01
6.277641940738489801e-01
6.102439151086427316e-01
5.821276721203574311e-01
6.309982820387946001e-01
6.474344630459112349e-01
6.183368499470575097e-01
5.312605679239448264e-01
6.362417990779165589e-01
5.985023445378642171e-01
6.111680391111440347e-01
5.723120754476715977e-01
5.761022269563953468e-01
5.254137285264200985e-01
6.039397884528316940e-01
6.115648203273137407e-01
5.649373669188088032e-01
5.539140000675828457e-01
5.896007424494857929e-01
5.561790916077440361e-01
5.706359730363756988e-01
6.207977690836300466e-01
6.227313877803809516e-01
6.067692592270894636e-01
4.933913703670014250e-01
6.329186287820469659e-01
4.370268823220246901e-01
5.152871889219672319e-01
5.798803748425602755e-01
5.938334949763877102e-01
6.351907661902382873e-01
6.509253778801804557e-01
6.082197644485128896e-01
5.701379424264492179e-01
4.738165432488220530e-01
4.770126890756908322e-01
5.160277901667196243e-01
5.920663266362319321e-01
5.660633558677354848e-01
6.696928818757645896e-01
5.729734786817015646e-01
5.827164967645963589e-01
5.515880967351163289e-01
5.178085389914652836e-01
5.174597493330141962e-01
5.278368221310545394e-01
6.151148625518683133e-01
5.711601399229941922e-01
5.209081447980359325e-01
6.286960819740520234e-01
6.191291298371539575e-01
6.101705393285655754e-01
6.367618573120490399e-01
5.898836936693443445e-01
6.583273142489323160e-01
6.184419721760701094e-01
5.614410820244956080e-01
5.891139074930171748e-01
5.711188282509893632e-01
5.960478568708719171e-01
6.075386360476886516e-01
5.981628809240273625e-01
6.024083063031847596e-01
5.008909035843333024e-01
5.690706894033911167e-01
6.386866155657111577e-01
5.844391131435298092e-01
5.748280194144923527e-01
6.065582303368393102e-01
6.028060848142257067e-01
5.838213634267777064e-01
6.394722195624806815e-01
5.988514961400803749e-01
5.903199991009788761e-01
4.967934303015441033e-01
6.150130647381690796e-01
5.543233269422476184e-01
5.991225779689917097e-01
4.813147032881917031e-01
5.512660614521518454e-01
5.957681474548445211e-01
6.177458023153700184e-01
4.252215451872004559e-01
5.491727829564403418e-01
6.216282997567765811e-01
6.072457234433668027e-01
6.539624164275487095e-01
5.767019388574361471e-01
6.054681787037987650e-01
5.930657445160765207e-01
6.062393161109171924e-01
5.959712504932168642e-01
5.689164669014634690e-01
5.065074254411014998e-01
6.514417075375689148e-01
6.073449810078462852e-01
6.125835308237097543e-01
6.058769871565778953e-01
6.362540256948900907e-01
6.278806829134153666e-01
4.967590308664464605e-01
6.456403020760037581e-01
6.600900692286965077e-01
5.386472966697912756e-01
6.019088420091927016e-01
5.998750432581405612e-01
6.412148940841468914e-01
5.057168213816687352e-01
5.932810670988576396e-01
5.815848749540482032e-01
6.547065853733861074e-01
5.997485645291551482e-01
5.807437385246634332e-01
5.837067496067995798e-01
5.689066300094069994e-01
6.098682974295447368e-01
6.233246120290867331e-01
6.056315095176114660e-01
4.802339441521092933e-01
6.222049575641779295e-01
5.475642476606199516e-01
6.381283283593847111e-01
5.943101164053072871e-01
6.380372756058941830e-01
6.457611600099076865e-01
5.870528732833917296e-01
6.108432664979775994e-01
5.639047374735868257e-01
6.001082573103569962e-01
6.246665452978803490e-01
5.008076788124715684e-01
5.431969864149492899e-01
5.696172440067873710e-01
5.530067611432714081e-01
5.679973827996582791e-01
5.882143513400374113e-01
5.933116652878758224e-01
5.087685347245425316e-01
5.190152044221844063e-01
6.089961167581002810e-01
6.027353542325967206e-01
6.439955396284380296e-01
6.355298716722290742e-01
4.953647695002866280e-01
6.311618318437601793e-01
5.882087615289468552e-01
5.933395180204981134e-01
5.966454106771279520e-01
5.754360109591818428e-01
5.516107248576365141e-01
4.393789368613650881e-01
5.049827572330931602e-01
4.998411400676303629e-01
6.027765036460914772e-01
5.755612555067564085e-01
6.097707796666900215e-01
6.253989089341644991e-01
6.608830995917152062e-01
5.560988689252638340e-01
5.990639782082659570e-01
6.225081838632262610e-01
5.901229314037566009e-01
5.855854979630253920e-01
5.749498649265618599e-01
6.106378402116385828e-01
5.647639768506070856e-01
6.156771159796411430e-01
5.260673011643759445e-01
5.439376715184505162e-01
6.335360644298266841e-01
5.694944034269207034e-01
5.803377499494829506e-01
6.035921976043004955e-01
5.246724994292193411e-01
6.270176293591085415e-01
6.645595034502178589e-01
6.090618995916007306e-01
5.948971724226421731e-01
5.463438817223704724e-01
5.888742017696121378e-01
5.744688615138160426e-01
5.521686404369607892e-01
6.045389807866401455e-01
5.973920764618205759e-01
5.905311994880112492e-01
5.796393027070864123e-01
5.854212840544965601e-01
6.445234380420701292e-01
4.709236249048638356e-01
6.254396481578761158e-01
6.288884465327930773e-01
5.767136486116197780e-01
5.607293226637710681e-01
5.458215136680059087e-01
5.734220592909462511e-01
6.101911039838945339e-01
5.758903194831066497e-01
5.796488749003869678e-01
6.534440809054835597e-01
6.008661877171169730e-01
5.988716340259147008e-01
5.727884026148706287e-01
5.890507853731083987e-01
5.884736033322525151e-01
6.586424203453804527e-01
5.810729351040320179e-01
5.932502557348898753e-01
6.048835630949109810e-01
6.097314650832645899e-01
5.997985964742551523e-01
5.910589957672652828e-01
6.517314345491665994e-01
6.168275470177312370e-01
6.103287017371782364e-01
4.805707954639413249e-01
5.831742627139444579e-01
6.125854347157670965e-01
5.779184660334275581e-01
6.080350755838725973e-01
4.973934615976817186e-01
5.990842125026496490e-01
6.499349277449432138e-01
6.098551549363319113e-01
6.019807998845405628e-01
6.297591875449519705e-01
6.724567352607113691e-01
6.246339149601574103e-01
5.832952418116825744e-01
5.919869129661281537e-01
6.280033085312064500e-01
6.657225282824235091e-01
5.351830837378628303e-01
6.349199701928402995e-01
5.734514892583789658e-01
6.309506507467464997e-01
5.294796742274177070e-01
4.938160875021347929e-01
5.516139530929158319e-01
6.153095252308042884e-01
5.570001982231987947e-01
6.238177459789808754e-01
6.119658477930969287e-01
5.910637385288914913e-01
6.120554925685981473e-01
5.849265967499808205e-01
6.414947835792841335e-01
6.539541920293889810e-01
5.423510308026254778e-01
4.621081857830361406e-01
5.554221118839119953e-01
5.197686188962276077e-01
6.092581831458629971e-01
6.096620630795860363e-01
5.673373935588268413e-01
4.797993815194088185e-01
4.418739591723999105e-01
6.458754285478783830e-01
5.373395751975215129e-01
5.729749842935571991e-01
5.376931143078131914e-01
6.884259510392538584e-01
6.517140272323043160e-01
5.937787047173448407e-01
5.176751908904859700e-01
5.606062357737722213e-01
5.968318573694777474e-01
5.505029128564322694e-01
6.122115289555718487e-01
5.379014836807913813e-01
5.437192285839147488e-01
5.895188881052377816e-01
6.616890179692143104e-01
6.031529343025392453e-01
5.705804914228642666e-01
6.108401111134764694e-01
6.066663196599889618e-01
5.988634726930682772e-01
5.517356392301995260e-01
5.840933082642820739e-01
5.700435790703500816e-01
4.759700106360331695e-01
6.030944228330656909e-01
5.707599036041779428e-01
5.870558105305754282e-01
5.569710113069537005e-01
5.351626684571684223e-01
6.591060245778133098e-01
5.587739238344827664e-01
5.497579712068687563e-01
6.031844497186287235e-01
5.997631132948129107e-01
5.510604170023437609e-01
6.801456706709106959e-01
5.790235323843501147e-01
5.564712633501559536e-01
6.386427418103477471e-01
5.804340994165895218e-01
6.176361376227735844e-01
6.594914917103793517e-01
5.411376491409194411e-01
6.087548951848564815e-01
5.626514873060544097e-01
6.004751477989035413e-01
6.328753518991225846e-01
5.449864134242684566e-01
5.310858172560133372e-01
6.544827217158905031e-01
6.469211204196654297e-01
5.816695464340178034e-01
6.147240049406328399e-01
6.649610747911771647e-01
5.955871862027978247e-01
6.004195290722154077e-01
5.683168090896755231e-01
5.747803444270884743e-01
6.422277070921373898e-01
5.991003689631608786e-01
5.726747211400848858e-01
6.066029746585215321e-01
5.964181597848073890e-01
6.123204004201598938e-01
6.040177406432749585e-01
6.093588309081032772e-01
6.191815427674679517e-01
5.755667600226226366e-01
5.382315238926957957e-01
6.028925407875850295e-01
5.486549233467326037e-01
5.932980882435465730e-01
5.107020208789747606e-01
6.402385626921969219e-01
5.038803128407163268e-01
6.359499343738934662e-01
6.056654855270469096e-01
5.225729961854290728e-01
5.993596381729480171e-01
4.964637783747716249e-01
6.061516598062119954e-01
6.550063725836338113e-01
6.250508255479222397e-01
5.895407706367450373e-01
5.558390945259932270e-01
5.566168286777334329e-01
5.924263256490133189e-01
6.152614004724791252e-01
6.245091452883293481e-01
5.652797328365477547e-01
5.982632728463864735e-01
6.168953553160725356e-01
5.464930688342061194e-01
5.232780858127492607e-01
5.035284344346073748e-01
5.792431196582126240e-01
5.910978890992236723e-01
6.210913787686682674e-01
5.070895244234939758e-01
5.769414065097984157e-01
6.468790032977700388e-01
6.132642415379085943e-01
5.764603102376031352e-01
6.341473706720370807e-01
6.794530257781943305e-01
5.805820789336437748e-01
6.125307406103113195e-01
6.170370566551806046e-01
6.583453890616499660e-01
5.859916409396315196e-01
5.692524819390487600e-01
5.123669847615309747e-01
6.465746411834991658e-01
6.311281940511093147e-01
5.271498739526963018e-01
6.085216066072497432e-01
6.102129340702387994e-01
5.905929948207726543e-01
6.302106083580631957e-01
4.455142407590063636e-01
6.363131707206597376e-01
6.002084029042688007e-01
6.171169326951804202e-01
5.978143174160110984e-01
5.542360451059433757e-01
5.886238625337609776e-01
6.421733281039139207e-01
6.308549423823615054e-01
6.033507264599811126e-01
6.331866560993135717e-01
6.531626286612137733e-01
5.960174047709545508e-01
5.818029937651674199e-01
6.286826556936696564e-01
5.530011730719261998e-01
6.203435278303571776e-01
6.205782794134635516e-01
6.568628385880311837e-01
6.013575647366360410e-01
6.198293626995259320e-01
6.192739666626996264e-01
5.973290850771242333e-01
6.012063316491840226e-01
6.183762356972551943e-01
5.927206482278373212e-01
5.415659278317064285e-01
6.113928958712708805e-01
5.991390162337835168e-01
6.208569562060590741e-01
5.787290103641764549e-01
6.098542033099868531e-01
6.815792526513586580e-01
6.135261006880718959e-01
5.927490658619571917e-01
6.288596438174847147e-01
5.830732361402470865e-01
6.588710046595468439e-01
5.655663713712878460e-01
5.832843633439090958e-01
5.636136366580615231e-01
5.649455622951914391e-01
5.713421074017930312e-01
5.934120493942760532e-01
5.616991778081864561e-01
5.663533615652249775e-01
5.899760774025624155e-01
6.131817549122153821e-01
6.448266589429106910e-01
5.875482638086959586e-01
4.687908301812347966e-01
6.039057600177826224e-01
6.295439302907077650e-01
5.851231555914611082e-01
5.497144184492039898e-01
4.909840828047674632e-01
6.236279832626649977e-01
5.810988374507662924e-01
6.070235582133112207e-01
5.541080724240208255e-01
5.739144323154750094e-01
5.254932230228016588e-01
5.871063353455470146e-01
6.425501449764803308e-01
5.314002875402719095e-01
6.437277245297343686e-01
6.514146514975001079e-01
6.584225384769177847e-01
6.005524153426831102e-01
5.764665677182401193e-01
6.538219717187490065e-01
5.676193542972098882e-01
5.468060471037965442e-01
6.320773936505941215e-01
6.083690272274173694e-01
5.476357717470905495e-01
5.178427901522688614e-01
6.093657848890015050e-01
6.040677420440094814e-01
5.802408861705153909e-01
5.836124629453817159e-01
6.117412091277647512e-01
5.727222614570652848e-01
5.805565846440627897e-01
5.278470531845500524e-01
6.489160995123113285e-01
5.966386667670651178e-01
5.906058912499738689e-01
5.940268629024495484e-01
5.868044698471682752e-01
6.199960189424920110e-01
5.123765605176664462e-01
6.385529506640839070e-01
5.656768797108622238e-01
5.495393553945236986e-01
5.930691534275212007e-01
6.086706812690354518e-01
6.021452358251195847e-01
6.054613838387978841e-01
6.075136093212358812e-01
6.456801042484401343e-01
6.057839980203587604e-01
5.926532366732918389e-01
6.173539127994820408e-01
6.366932564805415362e-01
6.028166129204379775e-01
5.897886619073853254e-01
5.360224119456611369e-01
6.111154731107772964e-01
6.331746461733042119e-01
5.887719480019470986e-01
5.476701340863900924e-01
5.868424700561818419e-01
5.652015798254290679e-01
5.536407936277526476e-01
6.584839664967154782e-01
5.776192519848719620e-01
5.550056169415212848e-01
5.289970835184372167e-01
6.264298843985924847e-01
5.955562650688102089e-01
5.645384141436935455e-01
6.188519501878629869e-01
5.692443910949918084e-01
5.919266589141523038e-01
6.300442228306532000e-01
5.530244612635137891e-01
6.040453823004445777e-01
6.232426222002689364e-01
6.341458992857643695e-01
6.179605632879633381e-01
5.767372924635030262e-01
4.934003080508072570e-01
5.874696570443684873e-01
5.801114979255783677e-01
4.994698361789824403e-01
5.926367219533836828e-01
5.758178872098668188e-01
6.274495949829148600e-01
6.404285226860426672e-01
5.983394030850714973e-01
5.826953226709885580e-01
5.724504075478369369e-01
5.707696695877566562e-01
5.898203415171072717e-01
5.846645969567583201e-01
4.962624892490934414e-01
5.930488754885896441e-01
5.432701976579524805e-01
5.590416546752532412e-01
5.475928705764594451e-01
6.018166296045386332e-01
6.184494412122778506e-01
6.614291325692203127e-01
5.875287243944880000e-01
5.691864741948799988e-01
5.950433610590786238e-01
6.108645033302106953e-01
6.309664759517092936e-01
6.623863108734604488e-01
5.725371353372648020e-01
6.412581446755613035e-01
5.025301952670417904e-01
5.586363622964725106e-01
5.661203509908664389e-01
6.013990165992055825e-01
6.031056255294084956e-01
5.485664273544459402e-01
5.608516656555686541e-01
6.250631855065231779e-01
5.993254015843523241e-01
6.016429922550334819e-01
5.713849906887640273e-01
5.767680915972717148e-01
6.194743261347910313e-01
5.608901170845184136e-01
5.831986629297134517e-01
5.727730639032546645e-01
6.295660037617010207e-01
5.723127688261215873e-01
5.692706303372621068e-01
5.820235159342200815e-01
6.045709993118804082e-01
6.221563749070408988e-01
6.243852441095404382e-01
5.612935494750865839e-01
6.623801453625477453e-01
6.034441584950274162e-01
4.383670171495001044e-01
6.645152141279923041e-01
6.387173158442206455e-01
5.821674692921763317e-01
5.426176389774104436e-01
5.990052984034218708e-01
5.616177878146133562e-01
5.556913911640111170e-01
5.970875375714035371e-01
6.616022810620361128e-01
5.828045571766835575e-01
5.859227921098406622e-01
6.218108158398729657e-01
6.171767583776794908e-01
5.641235738336648486e-01
6.213689687335233192e-01
5.554563607506350920e-01
5.894330262670360865e-01
6.059677004639203446e-01
5.116901390261558991e-01
6.677066302818677190e-01
5.795582323776723443e-01
5.832619722517291549e-01
3.621096937928554027e-01
5.987027245495979422e-01
6.415827635647902705e-01
5.848267442090182566e-01
5.461922702960624321e-01
6.002303973654956604e-01
6.399475264161500476e-01
5.398186788241482459e-01
6.163162057427056251e-01
5.971152879065801944e-01
5.844050552328359238e-01
5.987287354186281441e-01
6.155587505193207409e-01
6.274581382478724434e-01
4.709194495684312365e-01
5.461275067800306360e-01
5.652138580221761632e-01
5.611900392265265491e-01
6.587567948188650657e-01
5.796441915971497494e-01
5.412893864440639913e-01
4.398213774885344485e-01
5.368616679061497532e-01
4.616602684682769020e-01
6.442510573122409712e-01
6.241440235551636295e-01
5.833548663469811935e-01
5.990017137538961034e-01
6.113328826330453047e-01
5.686985245216062967e-01
5.821171442683268360e-01
5.781228065472139299e-01
5.168829907938891077e-01
5.970660795711277835e-01
6.406047679578930065e-01
5.379795913046723221e-01
4.729638745217250584e-01
6.308018024478707630e-01
5.664415161317135627e-01
5.448765980997998248e-01
5.954914864124500884e-01
4.560867317240385743e-01
5.617118646710821395e-01
6.012863089771177671e-01
5.658868129123777457e-01
4.974855750072598726e-01
5.789355012718424565e-01
6.197542740117918392e-01
6.184096711963837922e-01
6.565947777612050063e-01
5.302630338123137665e-01
6.348607730542685790e-01
6.278021973024834335e-01
5.859927648904471598e-01
6.405438379314710717e-01
6.077327966166852224e-01
6.308065426698794553e-01
4.758475570219387052e-01
6.414242006139966312e-01
6.060809626777323711e-01
5.655826752988876160e-01
5.615717788995615578e-01
5.389940405904742882e-01
4.821293428503616862e-01
5.997824552202629667e-01
6.191259313144258369e-01
6.174098955894913310e-01
6.184314096707734798e-01
5.851048212250062885e-01
5.868295918951382806e-01
6.103925611686448205e-01
6.283159189444105230e-01
5.993878590724240896e-01
5.672066215207562934e-01
5.966027273489882266e-01
5.357504839307377642e-01
5.754605519107125478e-01
6.154263605943899318e-01
5.740882281873673776e-01
5.991199168898386773e-01
6.344243909468362252e-01
5.845411610147218662e-01
5.361730459791593795e-01
6.540904133294622724e-01
4.444477536471913570e-01
6.296984496849723500e-01
5.407951956582821573e-01
6.392417922174375988e-01
5.715277252781838513e-01
6.056147076539346585e-01
5.635834291230408244e-01
6.387931902852153065e-01
6.062147540338648222e-01
5.285679661888380565e-01
5.411896639409797816e-01
5.819341320903236303e-01
6.274378449625295229e-01
6.143089784831377020e-01
5.772771217678073219e-01
5.175325227034377473e-01
6.043373299629506423e-01
5.957982681173517037e-01
6.003376001913673932e-01
5.668797869402328882e-01
5.973926659229165104e-01
6.160900205736742352e-01
6.177456123622120376e-01
5.831384136900976678e-01
6.148090630660565381e-01
6.519311498083746326e-01
5.870147418548761209e-01
5.882225653201595961e-01
5.186105075388689478e-01
5.543805813783962977e-01
6.328335909831983574e-01
5.474959796462335326e-01
5.675241894390122832e-01
6.327390304771332019e-01
6.105297438783332531e-01
6.370457084577878515e-01
5.383634416385798538e-01
5.998446185226725680e-01
6.489578829612042687e-01
5.913740761039805172e-01
6.173502204369045732e-01
6.810609508090336162e-01
6.649052280506616563e-01
5.865034189721494151e-01
6.583200262828663440e-01
6.367331197603494086e-01
6.478996109154797622e-01
5.636746689821413581e-01
5.298081430824009841e-01
6.088757844997270130e-01
6.060594129387644191e-01
6.262861817251763608e-01
5.616686241220925080e-01
5.725870685043963348e-01
5.793479040268221247e-01
6.013645260532094472e-01
5.062776507170159146e-01
5.948504980038162859e-01
6.620380741919729140e-01
6.152508000580145797e-01
6.028706270698773739e-01
6.052360589705448879e-01
6.327219930674341519e-01
5.889994034383201349e-01
5.890562721968559678e-01
5.438541983720657225e-01
5.400961907854135990e-01
5.402339213826738984e-01
6.101274197834285484e-01
5.314314376741743340e-01
6.249625362044631816e-01
5.924234321442540807e-01
6.260741558751811153e-01
6.381383513207455893e-01
5.829246812321076110e-01
4.980603264922625062e-01
6.144354282106438969e-01
4.731387145489365231e-01
6.308450774474994027e-01
5.750707911901667968e-01
4.945361965825186834e-01
5.735017318527626529e-01
5.984658861186509249e-01
5.376561497361925790e-01
5.735679530940700488e-01
4.861469316230444537e-01
6.375503042502586037e-01
6.016778136323723825e-01
6.208834058074139683e-01
5.376439933518651904e-01
5.024079210915466387e-01
5.758718824856431384e-01
5.790169724181334354e-01
6.116110845436040222e-01
6.157915241794191807e-01
6.308873358870070724e-01
5.575494373063476505e-01
6.570115170875548971e-01
5.969300548501781378e-01
6.062670640168728031e-01
6.358448993001917238e-01
5.422856343024484715e-01
6.083156243294813859e-01
5.675044536725478705e-01
6.704408003692504670e-01
6.221815174403898530e-01
6.296871068408198546e-01
5.873933455197005715e-01
5.688440562879200080e-01
5.547934503574021292e-01
6.301282988818324160e-01
5.063471934301859712e-01
6.352489592961716447e-01
6.389823837310631971e-01
6.045099964744404808e-01
6.053103703691340431e-01
5.722102206119914491e-01
5.064464584563757032e-01
5.668091406272619537e-01
5.730936324607145416e-01
5.750843485432142188e-01
5.957264858914612660e-01
5.972580141590353442e-01
5.833458647057099267e-01
5.373505849140622903e-01
5.331128017086074200e-01
6.435043012125272188e-01
6.249601106009520235e-01
5.848650190561478501e-01
4.212164116902034072e-01
6.059641686507031277e-01
6.025230722192427280e-01
6.324288738483859751e-01
5.041781702466502368e-01
6.178443654684515618e-01
5.967533368988237052e-01
5.504902644449000126e-01
6.442646219969355714e-01
5.458247953948427433e-01
6.442498571895289849e-01
6.069279442093220567e-01
4.715662767735316896e-01
6.176348416644090733e-01
5.493362994530334165e-01
5.987982648966210242e-01
6.138058227299777458e-01
5.754729682556068981e-01
5.477476449633083000e-01
6.190713799721410115e-01
6.163745451962885369e-01
5.954331517750341973e-01
6.003382618343564570e-01
6.120009250058036088e-01
5.580587794674474189e-01
5.953946808472063701e-01
5.626251839383278330e-01
6.344729690760474439e-01
5.993340770189305999e-01
6.240713674115631049e-01
6.106877997030890626e-01
6.025474068497305158e-01
6.167794641205103234e-01
5.700426666401157139e-01
5.815535087704226669e-01
5.533455189221466730e-01
6.179842338299248450e-01
5.958490376945504430e-01
6.120006336278170922e-01
5.794816087406277072e-01
6.424697597558230999e-01
6.247648997894328371e-01
6.211489394453342250e-01
5.367957658486930406e-01
5.930497576511150060e-01
6.047039350733001140e-01
5.102934449403554451e-01
5.479322064821399163e-01
5.927706138653137113e-01
6.059678262268701765e-01
6.800983466518535359e-01
5.539648652279878238e-01
6.116351530605590447e-01
6.305270255716521888e-01
5.417786714919283764e-01
6.034343764059821869e-01
6.136198450217785760e-01
5.204023173119736168e-01
5.569297949902318745e-01
6.054857456778075520e-01
5.311711379429977509e-01
5.577252313377125681e-01
6.454289166679547662e-01
6.347526775897078810e-01
5.926474680799567185e-01
6.333221424236701314e-01
5.966578015665729984e-01
6.302446305180623431e-01
5.854321066718759514e-01
6.342214949173516914e-01
6.311846185421297051e-01
5.002791429776758392e-01
5.692252952190105519e-01
6.271778299468795392e-01
6.041457651841132259e-01
5.768520116453508262e-01
6.274855653765174512e-01
6.198028701533742080e-01
5.245533685320962203e-01
5.899991723654849363e-01
6.146842385400843600e-01
5.854426696532608609e-01
5.800460716380805293e-01
6.010935441748808117e-01
6.147625170486907820e-01
6.366480236200723342e-01
6.493599351825771748e-01
5.606136026046988352e-01
6.514397199521400061e-01
6.471561231843179218e-01
5.268283590214632994e-01
6.517215036529412364e-01
6.497099377572379542e-01
5.891713169898320501e-01
5.969377767783752287e-01
6.217029097580347718e-01
6.052699602513635924e-01
5.229535427238458656e-01
6.123423783735434389e-01
6.364290003021542130e-01
6.109893057209894174e-01
5.709966420010450516e-01
5.676808460510307519e-01
6.059617668080117259e-01
6.239144102174312145e-01
5.716815252993574514e-01
6.617148641413599375e-01
6.176454434336537958e-01
6.474315010764740697e-01
6.102272293127704028e-01
5.469368014352600227e-01
5.934041331393853369e-01
5.675803887154022842e-01
5.760175307605239770e-01
6.103450818994609062e-01
6.480601166189219331e-01
5.905458136113745926e-01
5.641774824240783914e-01
6.148205606050598515e-01
6.337447758406052900e-01
5.980061327742884902e-01
6.325977642364315479e-01
6.080803023812119124e-01
5.968898404653992795e-01
5.812772196189519569e-01
6.176073094195621005e-01
6.437510803734567411e-01
5.795432504988108358e-01
6.073149203164338594e-01
6.210156196383953553e-01
5.618722147514357834e-01
5.918525488798644929e-01
5.956466716051475041e-01
5.838324026848178416e-01
5.918426627534976170e-01
5.704510989763182938e-01
5.780898629396140631e-01
6.023831282656801900e-01
5.368662902581178287e-01
5.804544591233625761e-01
5.660846856561220219e-01
5.565488145425041555e-01
5.488958421609474447e-01
5.604640467511678992e-01
5.279031857555405161e-01
5.964214923996351558e-01
5.571126142557735195e-01
7.063142069249177535e-01
4.591522426059757578e-01
6.306200911957928756e-01
6.113199820211177027e-01
6.052877583138600581e-01
5.546374339488235883e-01
6.392983035097602462e-01
6.485887712636315694e-01
5.801729035981049165e-01
6.264286332020756465e-01
5.911596248388034658e-01
6.050720163462699475e-01
5.569479177864149477e-01
5.315482718458839351e-01
6.864783299878574052e-01
6.160673654086781248e-01
6.627545470750594303e-01
5.717525311050901671e-01
6.213403886301034351e-01
5.322275947460055612e-01
5.832121344194085566e-01
6.317073068505232314e-01
5.317162389987092341e-01
5.629664830455964886e-01
5.450672457858783959e-01
4.562565492296055680e-01
5.975224136564111221e-01
5.870678171981928983e-01
5.221301712815029639e-01
6.152771892800958931e-01
5.946490387640717135e-01
6.104681166376030310e-01
5.723767979971429165e-01
5.752610598816730869e-01
6.133654295683738100e-01
6.285094396518076110e-01
6.007824460510163833e-01
6.078765440563798084e-01
6.257005108909605706e-01
6.156030530595066885e-01
6.012091809050253977e-01
6.409344176037073959e-01
6.564356471300700768e-01
5.343912195532236620e-01
5.895337994750307065e-01
6.322487957926865576e-01
5.863611891963212974e-01
5.817586308499946846e-01
6.324640270945762754e-01
5.933826122284242555e-01
5.488909493748265200e-01
6.035216021856586455e-01
5.940402268973690170e-01
5.884325233836438240e-01
5.784495859057501299e-01
4.648321989638426466e-01
6.246224134965221442e-01
4.917797492152374828e-01
6.145304045138084703e-01
5.185988139053799850e-01
5.708681384893359301e-01
6.161431767078477950e-01
4.600938412070790795e-01
6.320427962528901711e-01
6.298851609385520689e-01
4.629221523517343950e-01
6.201314062833699348e-01
6.014167066355645686e-01
6.322715104272611519e-01
5.393448983345798808e-01
5.723587208331544218e-01
5.585471886897624971e-01
5.634828345554250273e-01
6.022791401116347476e-01
5.907898519342904553e-01
5.640777962846181826e-01
4.704485619550291542e-01
5.538892159264972026e-01
5.933321648879523735e-01
5.808778117574480149e-01
5.313139964111960323e-01
5.124069069659974440e-01
5.348914856234474602e-01
6.275753880128394080e-01
5.274312971719342658e-01
6.334061299788564803e-01
6.024425217090765283e-01
6.014563112152957469e-01
5.226692914564141645e-01
5.799461754232342336e-01
6.087151024340398120e-01
5.895218205447544380e-01
5.423182347699618822e-01
5.714246978673530597e-01
6.210417242377110902e-01
6.282808765741290102e-01
5.800059829562045355e-01
6.025640809625216754e-01
6.092460365546193968e-01
5.557183308396582699e-01
6.617011747770489283e-01
6.033640728286575605e-01
5.675105759340295375e-01
5.942395747982636145e-01
6.317104889961046021e-01
5.423746537185722971e-01
6.370568398594516069e-01
5.876858868217273990e-01
5.506796617424274398e-01
4.544127930582501085e-01
5.780030139078231599e-01
5.866261581323004570e-01
6.002725056742040932e-01
5.859838205896201746e-01
5.658558076495703304e-01
6.175789487163350078e-01
5.516310426023156577e-01
6.158004127589558063e-01
5.123343247472729178e-01
5.890245107783156353e-01
5.360284525829016600e-01
6.301014263000926929e-01
5.971167661185292630e-01
5.942536581252053640e-01
5.794609286858076747e-01
6.135408719954127399e-01
5.919698976001214197e-01
6.014582054408950107e-01
5.398353914938077702e-01
6.310899811208559029e-01
6.468406706486258262e-01
5.787732416680884118e-01
5.566324856321300807e-01
6.173229528740595828e-01
5.782333154996492919e-01
5.868776463724953985e-01
5.588954959169308845e-01
5.996659793996987897e-01
6.378349275760688553e-01
6.116285928250108084e-01
5.335980888274862721e-01
5.859742112815780057e-01
5.703551079213050601e-01
5.913287179124401272e-01
6.050039615319691144e-01
5.459530652098871784e-01
5.995784335069069826e-01
5.033066903084872923e-01
5.981023108020711021e-01
6.073693657257506207e-01
6.218405784190290664e-01
5.217053190344850266e-01
6.611446857330014470e-01
6.290591352378824830e-01
5.505827871723109057e-01
5.975976467625763178e-01
5.944240040445354367e-01
5.575823239210275784e-01
6.084797126558356695e-01
6.066969599094869103e-01
6.090087153379053486e-01
6.298909188376986545e-01
6.401497679151235687e-01
6.585521287870849116e-01
5.464681551756016553e-01
6.266066381671813179e-01
6.239846423553145893e-01
5.878014164587477275e-01
5.236485607635099626e-01
6.071733441785227559e-01
5.594736611575610308e-01
5.597496734269964413e-01
6.384124223719132019e-01
5.695951525551048444e-01
5.634299600365517691e-01
6.085637747231142924e-01
6.110112544007615387e-01
6.613865780449577070e-01
6.153189217004509937e-01
6.178036447062433822e-01
6.156315394586899803e-01
5.726197691924342914e-01
5.313876507496682056e-01
4.756472405441232176e-01
5.857817667520512916e-01
5.931714012188249452e-01
5.470069812490596650e-01
5.047004418329300579e-01
5.439516080789510433e-01
5.439386861720070243e-01
5.955693211219559302e-01
5.824386129878325047e-01
5.947285981101815278e-01
5.920561532573677122e-01
6.335527350459553286e-01
5.453056744498836483e-01
6.252844847886587232e-01
5.348999961559079974e-01
6.633689478837969666e-01
5.741894470434472098e-01
5.983744024009838292e-01
6.585489680133160828e-01
6.170462663029689931e-01
5.465972196974264730e-01
5.764879249022634156e-01
4.923063345843933236e-01
5.016184701912776989e-01
6.023474202442885561e-01
6.181549600583056137e-01
4.652463884705213548e-01
5.364420857006779730e-01
5.786009199217687637e-01
6.299041949497503623e-01
5.855937896730143422e-01
5.805226747188818592e-01
5.707796118476929914e-01
6.153416042297633615e-01
5.523638570966116212e-01
6.122025160655549803e-01
4.979256673542790113e-01
6.159346752134091663e-01
6.730167235492746647e-01
6.202312932022733261e-01
5.682201943708027336e-01
6.191205891923732274e-01
5.953575453376467319e-01
5.862319689828263680e-01
5.785440619284887287e-01
6.424953322220066099e-01
5.192731689833651743e-01
5.586975920283738795e-01
5.736984497432686680e-01
5.739428933959993540e-01
4.794630653349926108e-01
5.828532842907068190e-01
5.193443353604847434e-01
6.258812905895436707e-01
5.804224890512184043e-01
6.078766806098199194e-01
6.519831922718147821e-01
5.856632442910325587e-01
5.126788533144273075e-01
6.249787593510942596e-01
5.752569985581039713e-01
6.239354190411319223e-01
6.301154880745676312e-01
5.124871893850500015e-01
6.585283882584136439e-01
5.729509410428081928e-01
6.332654933288195398e-01
6.013080887244772743e-01
5.627838424594695521e-01
5.977683049685911243e-01
5.359578966442910541e-01
5.705646508088023650e-01
6.407240364555794043e-01
6.187153735899680873e-01
5.764218274039905054e-01
5.448407490498190509e-01
4.922513934285871473e-01
6.306390911523540588e-01
5.862084675956786839e-01
5.833173978461765330e-01
5.253562373207396607e-01
5.295547503377577847e-01
6.021574321072260538e-01
6.094560193420880401e-01
5.909564429395899321e-01
6.168029034136190969e-01
6.190847342033357625e-01
5.301890959580470852e-01
6.114225695031818564e-01
6.322149507162722060e-01
5.551148389320621490e-01
6.136041420341104002e-01
6.601338274245818205e-01
6.022778907136041582e-01
6.626280812850082746e-01
5.598761491710262383e-01
5.907515394080915527e-01
5.633469898230252237e-01
5.856789779688047481e-01
5.578420984837664243e-01
5.897156607065161538e-01
6.295023023372336990e-01
6.087443969792731835e-01
6.219380387475081928e-01
5.757875109208694386e-01
5.591681749532650958e-01
6.150345628562523537e-01
6.555599183257014850e-01
6.446217829294353940e-01
5.995770605069024040e-01
5.648489846935882408e-01
5.891327811177470286e-01
6.355845496944361184e-01
5.658562222436198663e-01
6.553914432230483200e-01
5.822722584818575964e-01
5.003147800520275634e-01
5.611462963303905926e-01
5.902187184957490285e-01
5.417856572086043876e-01
5.408304906351968366e-01
5.256845491447170726e-01
5.743654189058875481e-01
5.994850148780528354e-01
5.877109705134311302e-01
5.470224880217858798e-01
6.210763853191054729e-01
6.231810515048576971e-01
5.823982526656612535e-01
5.665581044274807798e-01
6.515237219753324815e-01
5.456905053589617971e-01
5.901904652865581635e-01
5.826029441970701495e-01
6.101835694528422449e-01
6.228022556657355491e-01
6.810635674437490739e-01
5.889099508705251118e-01
5.811064876203471119e-01
6.441054258253655629e-01
5.352712274514832558e-01
5.806457930316849536e-01
5.561236035040364456e-01
6.092851147694771097e-01
6.020093484120806471e-01
5.557145832133272290e-01
6.019478465305150294e-01
5.894048689985846856e-01
5.291732676861794493e-01
6.221080719633133027e-01
5.271254482235300243e-01
4.917811157175565606e-01
5.959400797248741721e-01
6.003254832828919252e-01
6.012789918884364759e-01
6.004362929839210938e-01
6.163309694095104874e-01
6.326173925062787973e-01
5.464660932444246333e-01
5.210517039710531595e-01
6.380625439349647543e-01
5.301255953465913162e-01
5.756828176018375931e-01
6.312001716297035436e-01
5.230105175510839643e-01
5.820066339774049302e-01
5.629061614803683167e-01
5.636340527115963894e-01
6.458074363941095353e-01
5.827464251613543311e-01
5.606352175326007048e-01
5.958771257713773029e-01
6.175307327126573487e-01
6.301356547526011376e-01
5.112341445736854340e-01
5.950161556682997954e-01
6.101514429618637436e-01
5.759193435101980230e-01
5.226705205364328144e-01
5.491707194890267374e-01
5.950325288923614675e-01
6.434372537064121378e-01
5.215672439318799203e-01
6.493509672699750990e-01
6.129967619782756838e-01
6.268247514780500573e-01
4.791940788583433086e-01
6.098276101970312446e-01
5.705758260787909819e-01
5.415824826313833107e-01
6.002432896443516963e-01
6.289874838970247461e-01
5.849235789640347960e-01
6.070362904437160978e-01
5.910516713250575371e-01
6.130643518268912295e-01
5.842141559654194793e-01
6.180481351105727716e-01
5.906538840487849384e-01
6.197592032782298643e-01
6.523184562009112231e-01
6.348744748785168923e-01
6.062669317580217099e-01
5.870132322784973322e-01
6.018638742766430072e-01
4.755048221379041262e-01
5.098181910578074572e-01
6.707175456386638146e-01
5.952214981109598124e-01
6.320952443440437385e-01
5.333950806506773112e-01
5.994371756719428790e-01
5.850923999169993506e-01
5.558055484927904022e-01
5.616972254082543969e-01
5.926350770720116845e-01
5.900523088318708753e-01
6.012495873784908795e-01
6.543755717214099210e-01
5.800426127015425593e-01
5.830103400898584143e-01
5.430122777022291514e-01
5.703787079790465508e-01
5.895133899592782667e-01
5.719232165723981964e-01
6.779295054264485865e-01
5.964610430645074235e-01
6.083196757914788311e-01
5.370030820629007051e-01
6.181719591932071101e-01
6.033791340250886925e-01
6.074947411882101189e-01
5.181790626968173497e-01
5.917884826980931434e-01
6.065247459875169334e-01
6.431946342850096698e-01
5.873256154574260091e-01
6.746005906425411869e-01
5.745558561109942453e-01
6.274378652927579125e-01
5.993447260180908565e-01
6.028454176532416220e-01
5.110273095474463512e-01
5.983588667613020107e-01
5.779629891785967866e-01
5.946746232899576823e-01
4.803015362086152651e-01
5.892871579501683943e-01
6.130705268003419084e-01
6.093526043425785410e-01
5.992412541438150164e-01
6.685240372132126296e-01
5.982838822541154400e-01
6.340070829652190154e-01
5.439461108191545602e-01
5.679296873617162289e-01
5.911194099803406266e-01
5.966002763428621680e-01
5.988651164188503184e-01
5.777727721769370106e-01
5.981843125949370954e-01
6.546236210705673741e-01
5.331149183617649445e-01
5.377131744302439120e-01
6.325270600314245595e-01
6.103351866105641843e-01
5.267918759604296453e-01
6.373362038012597708e-01
5.995272115174790084e-01
6.085871670055684746e-01
5.552824378477784206e-01
5.819200143605245401e-01
6.231993871683110253e-01
6.155239864730612798e-01
5.897037159520275296e-01
5.141492799641061984e-01
4.942955187174058462e-01
6.267391289321952996e-01
6.471137562765715279e-01
5.737464647209169488e-01
5.827999734639168761e-01
6.187455069701034427e-01
5.272565452559585530e-01
6.062434163792043140e-01
5.730024064856644728e-01
5.655657175277666315e-01
6.357223711566858393e-01
6.316023976509332893e-01
4.867482595113924448e-01
5.571923802552993799e-01
5.793206512346722459e-01
6.388486296707436285e-01
6.288934179034377792e-01
5.828248978458407947e-01
5.653167128643978856e-01
6.073399500903018389e-01
5.534588381674985236e-01
5.692688705442832120e-01
5.837972167572236248e-01
5.803998794944253969e-01
5.579612573525761787e-01
5.669993985465040520e-01
5.701665653080855156e-01
6.013154634664541476e-01
6.373666633614198940e-01
5.623937456175114313e-01
6.123337212381607664e-01
5.796822300495070301e-01
5.824661947317193444e-01
6.192948745059522198e-01
6.323595033687137157e-01
5.453044828522264353e-01
5.671820693427891413e-01
6.172108863534828682e-01
6.351192144050089583e-01
6.438279336428425204e-01
6.207535774661085970e-01
4.870937464550633145e-01
5.993768447191143434e-01
5.824452111169245994e-01
5.906093119501505395e-01
6.262275722709887971e-01
6.235759182819100577e-01
5.946597882337391061e-01
5.651934006182445236e-01
5.444376355853117744e-01
5.594701160008566099e-01
5.645742097492545408e-01
6.018875899227520421e-01
6.112601665370751558e-01
6.087056370258412397e-01
6.318590070335021736e-01
6.309577492637215013e-01
5.999825806207532697e-01
6.142124783609309580e-01
5.956049433027796880e-01
5.336193695890798505e-01
5.270090260840132323e-01
6.314839857889318342e-01
6.170144604953171630e-01
5.149150278792430369e-01
6.240698987002051279e-01
5.904305267791080114e-01
6.086067692788427186e-01
6.062660864052197285e-01
6.090420557851483618e-01
6.103096562257521729e-01
6.406058746574606610e-01
6.347191225963304539e-01
6.282069901663700495e-01
6.080312179653084570e-01
5.624554978025538832e-01
5.504769563929305942e-01
5.836297211820440367e-01
5.761418537222537939e-01
5.652818086662103614e-01
6.247269673043727156e-01
5.897339942221956344e-01
5.990262278367813886e-01
6.420072864516616074e-01
6.267785584793132969e-01
5.580386911625290214e-01
6.084956727458785686e-01
5.861564194988578835e-01
5.247357845861262415e-01
6.598570104468597375e-01
5.278056878795742701e-01
6.268100257877018411e-01
5.939555581891839964e-01
6.511865431067562771e-01
5.636593434000284342e-01
5.500335569283444359e-01
5.015820314076329112e-01
6.389282387838466359e-01
6.483259056163948042e-01
5.915756742519404643e-01
6.102943517354553205e-01
5.545666109980553760e-01
5.916035301481333830e-01
4.403972210880916505e-01
5.715288459309844082e-01
5.775638066586443742e-01
6.351586046594406287e-01
6.519721700241054574e-01
5.686225304520677870e-01
5.594409263656964226e-01
5.996518610375245473e-01
5.999816617458555434e-01
6.317240063031388519e-01
6.399099300915340738e-01
5.807407262864664466e-01
5.858954211139764112e-01
5.825748109122905749e-01
6.206127741348819171e-01
6.045835959216647737e-01
5.386762591872482631e-01
5.984254751695743391e-01
5.597431378285029346e-01
6.092018108221737283e-01
5.019805552881182464e-01
6.866771795873577444e-01
5.206407303858677782e-01
6.524627446393553853e-01
6.070406028627497452e-01
5.985566619640410035e-01
5.734421974009503709e-01
6.446061348608989050e-01
5.181391294257519098e-01
5.167779719048085640e-01
6.539106799558090932e-01
5.688279553032156155e-01
5.682792231569191443e-01
5.888901977721953118e-01
6.149486216194690602e-01
4.609066985379606241e-01
6.191564586046407470e-01
5.890693700561606683e-01
5.725254967214600255e-01
6.095236364066300983e-01
5.692521048949730211e-01
6.210094137705296502e-01
6.333803486184623743e-01
5.689022352907773250e-01
6.235853035527693100e-01
6.250001969487639641e-01
6.228451871047611110e-01
5.382384417607350979e-01
5.748696561186208420e-01
5.682154674252202220e-01
5.231161820810239504e-01
6.216059273493406145e-01
4.328239415970051018e-01
6.128037153469045872e-01
6.496960150859913963e-01
5.801418383256766731e-01
6.136965040456336951e-01
6.018708746713754554e-01
5.407124579132147613e-01
6.247458877600011729e-01
6.162270227372230735e-01
5.986145105080129536e-01
5.352645451225616080e-01
6.301235418137467459e-01
6.508808784423560923e-01
6.432067952103897035e-01
6.443132216224514153e-01
6.079019863983208261e-01
6.394572294838892779e-01
5.892695518892516748e-01
6.292924068134801985e-01
6.192144655192289848e-01
5.021076734081744153e-01
5.337233945681294500e-01
6.191880420124864504e-01
5.702429084288439531e-01
4.691046019675119139e-01
5.734161939878283931e-01
6.051091358315314750e-01
4.485561571984930662e-01
5.623787039419210210e-01
5.639506238104941005e-01
6.334317036496526221e-01
5.954671116011256427e-01
5.396091892538057433e-01
6.474320991168953654e-01
5.094105038239098437e-01
5.870675736999019234e-01
6.171119668709058592e-01
6.031715525943874834e-01
6.073892006589991510e-01
5.541893277111376026e-01
5.879790390746336692e-01
5.248758384739407035e-01
5.901743228628857363e-01
5.619774076599236556e-01
6.285645164262204654e-01
5.368203765433754437e-01
5.789842995493246214e-01
6.345374574881093022e-01
6.427449600009464969e-01
5.875141968970456485e-01
5.617829148488726609e-01
6.448162694352395086e-01
5.750398034626051924e-01
5.889899510621126044e-01
5.186392734538012306e-01
5.929588018392826232e-01
6.033794693111991236e-01
5.656578036883510574e-01
5.679838026570547260e-01
6.240025636945895071e-01
5.245449001104394160e-01
6.273148811482718301e-01
5.062822338461159255e-01
4.476747396235222221e-01
5.509504375058007497e-01
5.939862824059669588e-01
6.030196333533053288e-01
5.993243774821213066e-01
5.993966156649164212e-01
5.691044586873621469e-01
6.488711151397857924e-01
5.916065477512921778e-01
6.447512568220230555e-01
6.596326217865391417e-01
6.044230518424165144e-01
5.940546748033399549e-01
4.294238850110295713e-01
6.334371136106091704e-01
5.412246144935859427e-01
6.078644843193519165e-01
6.294148321135371038e-01
6.528830344434298771e-01
6.459234170095078387e-01
6.023023522000665597e-01
5.565262891668042444e-01
5.963514561443213902e-01
5.553541499043788132e-01
6.086172733616398434e-01
6.359605896879123588e-01
5.307105272141187102e-01
5.932320348300068602e-01
6.177983356860665687e-01
6.151591013165176314e-01
6.648271067857232097e-01
5.308179748354947547e-01
6.168914011157505817e-01
5.554041960375643017e-01
5.393115869235916016e-01
5.701296264435369299e-01
5.952326477359669576e-01
6.122649600065190878e-01
5.411594606451881617e-01
5.515416526282487242e-01
5.890201418493001828e-01
6.255737996669096246e-01
5.967587623223788995e-01
5.155980988438921830e-01
6.501936990959185092e-01
5.015615712065990550e-01
6.135256405040552252e-01
6.197109642558903397e-01
5.847944533208313533e-01
5.955467968731397166e-01
6.111584545746113761e-01
6.201973115849033213e-01
5.424379398862512192e-01
6.064532932013917410e-01
5.957940642130037379e-01
5.893025365847703867e-01
5.848527723317386018e-01
5.915789202007009084e-01
5.798040911335298198e-01
5.979219580617591845e-01
5.458204105201500678e-01
6.278963979548384255e-01
6.169869266671265118e-01
5.727961789200404219e-01
5.377205904465101050e-01
5.827002341511942074e-01
5.836752272379495121e-01
5.826984955155259938e-01
6.227169029219019603e-01
4.988865666944344301e-01
5.168948293359658663e-01
5.594741924677849587e-01
5.384146378529836019e-01
5.908333349628938080e-01
5.796604025410643235e-01
5.398561969103838898e-01
4.613696907944506709e-01
6.180172984815539561e-01
5.848296805637223095e-01
5.574433827722136137e-01
5.107750439690078581e-01
6.059263435448485335e-01
4.714994318499895476e-01
6.186104783717183420e-01
6.700419417434352320e-01
5.605837547724334957e-01
6.235187141508006237e-01
6.289938512218130606e-01
5.402678844914186040e-01
6.393386023320630773e-01
5.894608754694214969e-01
5.954080571585043113e-01
5.483690122223343621e-01
5.934106697763472660e-01
6.032487862986806171e-01
6.149064665134122976e-01
4.847781208391199748e-01
5.976036313792464361e-01
6.163263227866044858e-01
5.249203265672299779e-01
5.670790820556570466e-01
5.598288228827310586e-01
6.549865097245252121e-01
5.227238496295689707e-01
5.976065734217892444e-01
6.227529344979638726e-01
5.404340889441363593e-01
5.730628100449842721e-01
6.687885176395620412e-01
6.582398040490381463e-01
5.872379908023213080e-01
5.663399522111891571e-01
5.886184013707245199e-01
5.989175959336543453e-01
5.240810810515095230e-01
5.540307330804226105e-01
5.973750549724208270e-01
5.801596254662979568e-01
6.123480127566207631e-01
6.204117604795278407e-01
5.848709517268285696e-01
4.730936631418684035e-01
6.274707623456937666e-01
6.626785576884849371e-01
6.107588417885834176e-01
6.168989916036604626e-01
5.579012325995502675e-01
6.375204800092648671e-01
5.531433039726555423e-01
6.133140106710560646e-01
5.865364720440477964e-01
6.750708891975855108e-01
5.783190349073523695e-01
6.795769614717510620e-01
5.375570763181610756e-01
5.825324482714326901e-01
6.228711137600568826e-01
5.604116086806948394e-01
6.424553897212250675e-01
5.476013321063682993e-01
5.936874340703497399e-01
5.759421556731536551e-01
6.012560738173012842e-01
5.430100855161259510e-01
4.384963852968832843e-01
6.332078425989289272e-01
4.431275398055325443e-01
6.728984007445146798e-01
5.459167357179717239e-01
6.420529117461573065e-01
5.967654262331110182e-01
5.717773508454764286e-01
5.655723341558114292e-01
6.196150020306144812e-01
5.431455349717713155e-01
6.114362572772851223e-01
5.679975541980994969e-01
5.852880004713487683e-01
6.129659351408789369e-01
5.619766605958070871e-01
5.342385046539936955e-01
6.021881064202481149e-01
5.929328190347105121e-01
5.849663777304783263e-01
6.310152000957087726e-01
5.301959482303340021e-01
5.628847842246688105e-01
6.883844930109725979e-01
5.860438935597405141e-01
5.982157331553257240e-01
4.981122783099345419e-01
6.456366347367201719e-01
5.451166332928651936e-01
5.471970775900401041e-01
5.389168192695799053e-01
6.553694076729842388e-01
6.437253284019022193e-01
5.514537215729673481e-01
6.413250613411436429e-01
6.444391232882442644e-01
5.814679811154055411e-01
4.841314296560309538e-01
5.857755464272080825e-01
5.306797979363171436e-01
6.052849943435036906e-01
5.820342914501683840e-01
5.721962232067614451e-01
5.921247606781265826e-01
5.923527675771643741e-01
5.131975689775651883e-01
6.216475598059334473e-01
6.455670611133270675e-01
5.442476668853999389e-01
6.622935739195072724e-01
5.932790196557635731e-01
6.037426940374814865e-01
5.672168776696255854e-01
6.136750929392775777e-01
6.007379839037899627e-01
6.882016469662939340e-01
5.825051331616416528e-01
5.934097099728986580e-01
6.363824444360562937e-01
5.685533711479466845e-01
6.505016281124722521e-01
6.081642675305798384e-01
5.407843693382557992e-01
6.351351420970478001e-01
6.253731914798577041e-01
5.495856888271706264e-01
5.664625905159879071e-01
5.438320333123315420e-01
6.417692285627010218e-01
5.957595046042933884e-01
5.948817284849418074e-01
6.266529586305149557e-01
6.218017646347232530e-01
6.585636175875545506e-01
5.548420771659263728e-01
5.404423170514859320e-01
5.961677960348745753e-01
5.937619429635023760e-01
5.918207857106136949e-01
5.670413625302839211e-01
5.689635737344678201e-01
6.495727633403340917e-01
6.262425673367983947e-01
6.045530200413639088e-01
6.405740374356483358e-01
6.320131370625821088e-01
5.176873288505194903e-01
5.648903408260039782e-01
6.390058762618333610e-01
6.357944578037519889e-01
6.307845883884122262e-01
6.454807807729591174e-01
5.910614698620280105e-01
6.270512684502416167e-01
5.765255953711991843e-01
5.695982877587351112e-01
6.075085663835820826e-01
6.356311032364575508e-01
4.881489750645399139e-01
6.032439019264064228e-01
5.332352817490988439e-01
6.185328253448270086e-01
6.062668040236608435e-01
5.678871380623562448e-01
5.703974623823402368e-01
5.717544260897355901e-01
6.099543932528357360e-01
5.937453844423091764e-01
4.913077843393734989e-01
6.495644806823412942e-01
6.431505237079533366e-01
5.301912861907212005e-01
6.552198696927067356e-01
5.937720248667053280e-01
6.601270641849128484e-01
6.410071596615685152e-01
5.997967489861018020e-01
5.301183215295679485e-01
5.350555406819023085e-01
6.206916857548907540e-01
6.531482160910693224e-01
5.764142952410202803e-01
5.687582297517665975e-01
6.357302992496601801e-01
6.293409156397140602e-01
5.895107124235834384e-01
5.743730866050372752e-01
5.829037092847888513e-01
5.508389093478108789e-01
5.435208078111043450e-01
6.010730078480588379e-01
6.069013652361745503e-01
5.700249591079169509e-01
6.532669467936336183e-01
5.913586383478440789e-01
5.914214222758764627e-01
5.747664808960164518e-01
6.031357709101798914e-01
6.199598601264468822e-01
5.550625858834252746e-01
6.572266334520358022e-01
5.667010455072105657e-01
6.818740578744182379e-01
6.155757531896650647e-01
5.952742654343260442e-01
5.578087190250411442e-01
6.625934022994870443e-01
5.743571523309070059e-01
5.377572314234407846e-01
6.182255536592516920e-01
5.606782814419806193e-01
5.773303355503137668e-01
6.295962825163001764e-01
5.920411772868485745e-01
6.508539938215978093e-01
6.201146674795103841e-01
6.358316651986899437e-01
5.869443739134240223e-01
5.952596123347152490e-01
5.883871503341440157e-01
4.418215467514963191e-01
6.841993643980414097e-01
6.036529787619413501e-01
5.850655895885796820e-01
5.212057302040318252e-01
5.641704346668977577e-01
5.849361522818007364e-01
6.180658090258335235e-01
5.435672870934848966e-01
5.451339429582939822e-01
5.966073439216870167e-01
6.290005734747075028e-01
5.791601318474741689e-01
6.103560779260212010e-01
5.633904240441630629e-01
5.656694903383432393e-01
6.375491590471382697e-01
5.984540659010357810e-01
5.069267902707570439e-01
6.457367962613940193e-01
6.324455088349261178e-01
5.768894621310733939e-01
5.619340506942707147e-01
6.115940819226488578e-01
6.656995054110894650e-01
6.115224315545466638e-01
5.871073464881253479e-01
6.331020528535133973e-01
6.254246586951190956e-01
5.657778071701276001e-01
5.679925063603005198e-01
5.942800513288819531e-01
6.228820044096992081e-01
6.603315977633361644e-01
6.378448900690598666e-01
5.109856366097249580e-01
6.241239107435032629e-01
6.864981931384859237e-01
6.040320197211934694e-01
5.875328614063065613e-01
6.185555205358572728e-01
5.395033695045502453e-01
5.892856489971086686e-01
5.864681732623517885e-01
5.578322628812482087e-01
5.960204570390364998e-01
5.807648013293977840e-01
6.406141778796099473e-01
5.738962408580061680e-01
5.788142551531603175e-01
5.624511988289186970e-01
5.395664572804281800e-01
5.370794482161993511e-01
5.549772890208183318e-01
5.594238932858238700e-01
5.370167228169366869e-01
5.858413675666287457e-01
4.972162697355489991e-01
5.541249301953929951e-01
5.208373286079989173e-01
5.218959952563371196e-01
5.906985436180762772e-01
6.251878861716801961e-01
4.959562066979832373e-01
6.226576598103377158e-01
5.153989864470465143e-01
5.193976865951719368e-01
5.733325681547125630e-01
6.464395550031767357e-01
5.680723375797018804e-01
5.678990902370775196e-01
5.827798579021308267e-01
6.655049563451018724e-01
5.712165723354378777e-01
5.488721973739625337e-01
6.030535408068544712e-01
5.691569814554998663e-01
6.142247344818455579e-01
5.594899527654031424e-01
5.261405817133811835e-01
5.838635111994727733e-01
5.898812958064849621e-01
5.546253408334229640e-01
6.296350254286480208e-01
5.846603324357232401e-01
5.643687089270534862e-01
6.298615371197642254e-01
6.136836755213466166e-01
5.634164616197534503e-01
6.183607188552953104e-01
6.074999832840071168e-01
6.245325634972872519e-01
5.754153652266309482e-01
6.040441823978462965e-01
5.948964831259455632e-01
6.117210536704786872e-01
6.363850093970491173e-01
6.103734170754588906e-01
5.695678580982601602e-01
5.580347957853097896e-01
5.830078016031092769e-01
5.513228332399890963e-01
5.359379833669043469e-01
5.941812197872738954e-01
6.054092113443214629e-01
6.683722341766895614e-01
6.651558194556911330e-01
5.999386936200915565e-01
5.623171756849918435e-01
6.615868655024796929e-01
5.871889234894238641e-01
4.988918291497042024e-01
5.546685349282465261e-01
6.301353909568476741e-01
5.469348335611668999e-01
6.815202617808178154e-01
5.605257230709261851e-01
5.478485629337901397e-01
6.011643349117858914e-01
5.871178704822996863e-01
5.467511753390668083e-01
5.548496988450128953e-01
5.859845938793609710e-01
5.922448177065557928e-01
5.833423396242243264e-01
5.630137307171846350e-01
5.711785192032469149e-01
5.591598663787546997e-01
5.791407385903930560e-01
5.872687235832048103e-01
5.515698777613710080e-01
5.050708227902076519e-01
6.161225197825199729e-01
6.168399444318956037e-01
5.837715025101593014e-01
5.392739900995315860e-01
4.965481601216455987e-01
5.038874147805549875e-01
6.153987021929948620e-01
5.974695846481097306e-01
5.420461421308861993e-01
6.109666541707621246e-01
6.079653782423525277e-01
6.109330392886145322e-01
5.148549009075032989e-01
6.531362919739542860e-01
6.127976013406556399e-01
6.244605939967343700e-01
6.318213221033113225e-01
5.298988231398376048e-01
5.292574475126706757e-01
5.468645333195401026e-01
6.417200654133838889e-01
5.813024738731105145e-01
5.511529608684571091e-01
6.556920076409727960e-01
6.089213809650794174e-01
5.954335181296217527e-01
6.055257151521404868e-01
6.031837889405331499e-01
5.712997193824567166e-01
4.937302215501052638e-01
6.152016121924698266e-01
6.027001237614997287e-01
6.375850478420670431e-01
6.521559463430918191e-01
5.897140909901017469e-01
5.124045199133507866e-01
6.309106667140782498e-01
6.427373665227098520e-01
5.979834276296394080e-01
5.409205666276943880e-01
6.151333065251104459e-01
5.869437030631408092e-01
6.033372519765668462e-01
5.369848708348280431e-01
5.966966130947803926e-01
6.058829490953931973e-01
6.111303698150742925e-01
6.075921426179513585e-01
6.073641532538098797e-01
6.265816664738014241e-01
6.291342189256086126e-01
5.208975350914841762e-01
5.037030826644042225e-01
5.755955418503905241e-01
5.499416420129769056e-01
5.433381124819601782e-01
5.966519914496539734e-01
6.197153972014413092e-01
6.393184076609619293e-01
5.768319176564671302e-01
5.174537926276455702e-01
6.410227836189427153e-01
6.345888320625049372e-01
6.358003798341150814e-01
5.203968124409064089e-01
5.648534465889718525e-01
6.153879590933617472e-01
6.150787984602572589e-01
6.246010799671408709e-01
6.251337053093297680e-01
5.678793553514915882e-01
5.531201747963370163e-01
5.953675207415485282e-01
5.327297595218908333e-01
5.568994853243420806e-01
5.374853595022985875e-01
5.930901232062111283e-01
5.334976620171016926e-01
6.159362182166211452e-01
6.501912665892650711e-01
6.362676823136115267e-01
5.774503940520131495e-01
5.541350189595978248e-01
5.831377788013381025e-01
6.115536157814569496e-01
5.952193301962822591e-01
6.255941053710014632e-01
5.377083974125316246e-01
6.014240393980725408e-01
6.637700800041774762e-01
6.108872534256094555e-01
6.518414409325172798e-01
5.637146597917441770e-01
5.518921892728572143e-01
5.461182097496255494e-01
6.429754809145011851e-01
5.142429164994991586e-01
5.013740566627538087e-01
6.111478869295481342e-01
6.191963101079254184e-01
6.268579064565984460e-01
5.218298398092129364e-01
6.331839908212495427e-01
6.020228936547176168e-01
5.992844421161189761e-01
6.114559055132378074e-01
5.565654669959905210e-01
5.808440366514597830e-01
5.943923162094898460e-01
6.093894013525269493e-01
6.234630643790530780e-01
6.420331720825167565e-01
6.011047740268298245e-01
5.219446765876993855e-01
6.082012501731797194e-01
5.578233308119234790e-01
6.205469016251453640e-01
5.543514443827946003e-01
5.277587896688715752e-01
5.638168121601285776e-01
5.876824621766100210e-01
5.860525337573874172e-01
6.120890420907150187e-01
4.369250861930241703e-01
6.191520847965173990e-01
5.906556765041321988e-01
4.861280232219845621e-01
4.972157168854055564e-01
5.430787103381951031e-01
6.241114137193155553e-01
6.082892660471010959e-01
6.355340405512460711e-01
6.289009551625207584e-01
6.176500554597782466e-01
6.366521437471617251e-01
5.499951026608657090e-01
6.209287499553806100e-01
6.421152147736333138e-01
6.480519485506830435e-01
5.837501110222740319e-01
5.937646491325683229e-01
5.240499101087864320e-01
6.278881438895398404e-01
5.444333500449147767e-01
5.798815326683810500e-01
6.538218928657972828e-01
6.253684837970341359e-01
5.986623489230008532e-01
6.200940224714444060e-01
5.942726279142277468e-01
6.455080197886390314e-01
5.883844732119809517e-01
6.025230629950528716e-01
5.686320653885025278e-01
5.839759097809986699e-01
6.018833523505972005e-01
4.928373412296341849e-01
5.899681808457114540e-01
6.100131833588668950e-01
6.339112804559147163e-01
5.483697898167633200e-01
5.267939128073131361e-01
6.058761481673463622e-01
5.488502146372419288e-01
6.421089826940182821e-01
5.522627136232327594e-01
5.785651317533718752e-01
5.518368837127378690e-01
5.965826891369790941e-01
5.544036245512784511e-01
6.502422990510552392e-01
5.984782318339101348e-01
6.354557718625526430e-01
5.985262963394961666e-01
5.998892854195718716e-01
6.131918804413152291e-01
5.207555819484930293e-01
5.676678491947324545e-01
6.202698188959646641e-01
5.139263028884837325e-01
6.413748571600015325e-01
5.965127903330871284e-01
5.806899793208670779e-01
5.693504746551090179e-01
6.385393397254270909e-01
5.709702423369125146e-01
5.533555559325239459e-01
5.533628316215267740e-01
6.561643302614660334e-01
5.650987417478952057e-01
6.376281011024911294e-01
5.723002086903528074e-01
6.216367892175758136e-01
5.655373215965810996e-01
5.709991809958047115e-01
5.691855851151628176e-01
5.983454283355361669e-01
6.263823984843611692e-01
5.343126610044230951e-01
6.292063080369849626e-01
5.233699391528709999e-01
5.915968124514722204e-01
6.008298089410770704e-01
6.123732824207577252e-01
5.363599372729694892e-01
6.101331526218708445e-01
6.519727915282473862e-01
6.026046019187524250e-01
5.695882933971159190e-01
5.966810424209531005e-01
6.447563354954695125e-01
5.598286358523929529e-01
6.370080976965074582e-01
5.468443886989164948e-01
5.882634381891229669e-01
5.672941682640786354e-01
6.757891791620896926e-01
5.695030924410819928e-01
6.270735746191313797e-01
6.442354172739660489e-01
6.348365629171006663e-01
5.038372709257206150e-01
5.816769282257174822e-01
6.260971157809440690e-01
6.257048585980997668e-01
5.293786368301638401e-01
6.217170828980759234e-01
5.579470600519979007e-01
6.651355309439535013e-01
5.717212398208610935e-01
5.486739302909010574e-01
6.516865081337545051e-01
5.527200895380973700e-01
5.809932068428794727e-01
5.767006799467080391e-01
6.290342996063087444e-01
5.868657886086380282e-01
6.671410340456135346e-01
6.305399424944619913e-01
6.139493569516758509e-01
6.545797470423360132e-01
5.762774199451257129e-01
5.955118286037198727e-01
6.132606883217097682e-01
5.634260507665750373e-01
5.688633431622339698e-01
5.854911750260570757e-01
6.122994531141228158e-01
6.175161500991739327e-01
5.813884597674137122e-01
5.864198507715738806e-01
6.121151565550224660e-01
5.648314564842361607e-01
5.735042005311268287e-01
6.323424386998146574e-01
6.541225439974597267e-01
5.435305897532118902e-01
6.315072017348596356e-01
5.505963743181347958e-01
5.770778311703205210e-01
5.735135673436557724e-01
5.944718828199603289e-01
6.085791922451491143e-01
6.244148047321785855e-01
5.691050475070895676e-01
5.057481793987854690e-01
5.686230526804434415e-01
6.030178749501602375e-01
6.286108420215934522e-01
5.914053608637633852e-01
5.701608344608604106e-01
5.036162004913353751e-01
5.484469847075694737e-01
6.555100205785269196e-01
6.284834011737803205e-01
5.822687083332146463e-01
5.970968271638754654e-01
5.671357633873947979e-01
5.462703765618772689e-01
6.348000551646807432e-01
5.696259476132758959e-01
6.377881171345469724e-01
5.969233246969742890e-01
6.351932616091153783e-01
6.286223338752685574e-01
6.394338787423825554e-01
5.395928256685023072e-01
6.788727273198558176e-01
6.819524765496495222e-01
6.112915293214125079e-01
6.010494495863449860e-01
6.160688205908508852e-01
5.626144263961275760e-01
6.070070576260994111e-01
5.932320710546576947e-01
6.341271050937643539e-01
5.796797244045005515e-01
5.589941199379366843e-01
5.805644400084120083e-01
5.570714839283161801e-01
6.013349522742670317e-01
5.957169180888007842e-01
5.796837466779283243e-01
6.155531697266078961e-01
5.838196090124092574e-01
6.249630298572139697e-01
6.049828355378374933e-01
6.391974841801666418e-01
5.594509508579906809e-01
5.999964526629772976e-01
6.190976934829828249e-01
5.873312305052054150e-01
6.224236102953095706e-01
6.231252927208026371e-01
6.477612740404808944e-01
6.119402196609491362e-01
6.646160459907597406e-01
6.542606573586970953e-01
5.533050781099174698e-01
5.846732964722657355e-01
5.151728382706184384e-01
5.353896898978973695e-01
6.476680851090914626e-01
6.135721486846354988e-01
5.870318443398950814e-01
5.277627314918320600e-01
6.278427523033012214e-01
5.951996887829551497e-01
5.856467337785811189e-01
5.578482872308927476e-01
6.131047434606420321e-01
6.560502704449404643e-01
5.634872769511105606e-01
5.510629453696018754e-01
4.626017751829309965e-01
6.093002119203245748e-01
5.792158791851282906e-01
5.959530617712976985e-01
5.608969615421977029e-01
6.211321000705349871e-01
5.312410535789289234e-01
6.160513997934853325e-01
5.768413293781584628e-01
6.411190106314039738e-01
5.687097935527065662e-01
5.058749572640137693e-01
5.439178258033516844e-01
5.450824331636651143e-01
5.860916385597730871e-01
5.887636607465758232e-01
6.247933454940871600e-01
6.342234963691382177e-01
5.123882219282496209e-01
5.392203376069358844e-01
5.691668725709113641e-01
5.303875925798251512e-01
5.191600744541400303e-01
5.964250825967948311e-01
5.711497485105623273e-01
5.374176840319560000e-01
5.932559356034345921e-01
5.855852121131112087e-01
5.671763032892709333e-01
5.610282618940902744e-01
6.394193002713467466e-01
5.781563230959887445e-01
5.363925821458610521e-01
5.498413956264764924e-01
5.040360982081253383e-01
5.923282913109173542e-01
5.758516901419772349e-01
5.874555196628055143e-01
6.184786170759967172e-01
6.202259682737193414e-01
5.690738717674697078e-01
6.044724787247893749e-01
6.257876012729894910e-01
5.840661470435719593e-01
6.032172806923500330e-01
5.887520684973971408e-01
5.103025992639229624e-01
5.646459625566262464e-01
6.196993173060929561e-01
5.693387335401701721e-01
5.630001856247772718e-01
5.744725072560695756e-01
5.897494774900711167e-01
5.547343872163033041e-01
6.297117763265662749e-01
6.277915041040396105e-01
6.024082236485783781e-01
5.455449046614551101e-01
5.443147679860560473e-01
5.650100042843588799e-01
6.167336472063216224e-01
6.105972874742411349e-01
6.306806309368307994e-01
6.357034748848156003e-01
6.216668799247214716e-01
5.768625663909996426e-01
5.652856548071054643e-01
5.377446579818909722e-01
6.428490808240063803e-01
6.275946396514029413e-01
5.840060185010689242e-01
5.901571535657331724e-01
5.544725874955420686e-01
5.400084890291749762e-01
5.679663635019188694e-01
6.265436900072518522e-01
5.267890640578255512e-01
6.296579479922175260e-01
5.198500078253630585e-01
6.096544176392171277e-01
4.819483076619799355e-01
6.112273191115129567e-01
5.672427123090892920e-01
5.877030718973275114e-01
6.117575448997332188e-01
5.753640915181772453e-01
5.837128421752705298e-01
6.503900289573458782e-01
6.020233788936615316e-01
4.908475235173708207e-01
4.760074680441498396e-01
6.089245531708344927e-01
6.350138798145945618e-01
5.995723696567267780e-01
5.037509064001624015e-01
5.766243654256825169e-01
5.953649287210787122e-01
5.385153035757195283e-01
5.961761573583114204e-01
5.731945990404312408e-01
4.979413164922663615e-01
6.620952183278869807e-01
6.037196039627654720e-01
5.197668742980849910e-01
[truncated: 16,400,001 more chars]
