# Supplementary material for: Unraveling the optical shape of snow
Source: Nat Commun. 2023 Jul 7;14:3955. doi: 10.1038/s41467-023-39671-3 (PMC10329009; doi:10.1038/s41467-023-39671-3)
Supplement: Supplementary file 3 — Source Data [file 41467_2023_39671_MOESM3_ESM.zip › fig_s1/I23_400-1400nm.csv]

	tomo	snowtype_1	snowtype_2	wavelength	albedo	kext_bayesian_mean	kext_bayesian_sd	B_bayesian_mean	B_bayesian_sd	gg_bayesian_mean	gg_bayesian_sd	B_bayesian_q10	B_bayesian_q25	B_bayesian_q75	B_bayesian_q90	gg_bayesian_q10	gg_bayesian_q25	gg_bayesian_q75	gg_bayesian_q90	B_geometric	gg_geometric
0	I23	RG	RG	0.4	0.9903313366341688	3.9091124743918932	0.00015734559277622376	1.9114439775122782	0.19867800455408102	0.5830533058663543	0.044874835555203184	1.6580180163170049	1.7796875149951725	2.0460696231284095	2.165665147978204	0.5246265882949446	0.5571568993354519	0.6148044220054426	0.6360551046352139	1.7408346430169177	0.5863358939511019
1	I23	RG	RG	0.45	0.9902757190787547	3.7904146737603877	0.00015065032979408332	1.9023826520048523	0.19661224596230328	0.5980891797471528	0.042991974485958165	1.6515681099463095	1.7720467006113516	2.035648027497847	2.153884159631704	0.5421212435139313	0.5732503363023596	0.6285118093858938	0.6488938120870169	1.7311138776587816	0.5910123716457459
2	I23	RG	RG	0.5	0.9877730924140555	4.635966186577143	0.00020338289291158446	1.8069229487706402	0.14871433775733622	0.6111268333820483	0.03269516535655549	1.6171796472866522	1.708399661854008	1.9076808178549152	1.9972496094986325	0.5684983704402217	0.5915178422187195	0.6342086393786343	0.6505780912997091	1.7239425761775597	0.5943372417769764
3	I23	RG	RG	0.55	0.9826941344274626	6.502762240206157	0.00034022256332435125	1.7572629188576707	0.10244810928605809	0.6169299098830359	0.02256893274319017	1.626587960855728	1.6893521165245335	1.8267002900216016	1.8883268079842406	0.5875654521933477	0.6028975499620246	0.6327466870868792	0.64474110683224	1.7187849151345969	0.5968937460917921
4	I23	RG	RG	0.6	0.9756115787984987	9.184609817021926	0.0005665190049537366	1.7372552376845503	0.07213231406734222	0.6180943820333261	0.015940777037168213	1.645222955984062	1.6894520653622294	1.7861427704355184	1.8295429519714825	0.5974369751144796	0.6079678454546552	0.6291791335014343	0.6379876733419532	1.714493687562625	0.5988364677869846
5	I23	RG	RG	0.65	0.9633442989055542	13.908213339376616	0.0010514442136943594	1.7271900309958648	0.048018351407435524	0.6179978018063773	0.010645587812097308	1.6659112977294095	1.6953257769309347	1.7597221391957145	1.7886396666759463	0.6042585111864528	0.6111233793307582	0.6253578245654301	0.6313951233478577	1.7109815656231673	0.6007912300728745
6	I23	RG	RG	0.7	0.9502216824504274	19.092767704148716	0.0017088710787702963	1.721520553173572	0.035489595675740955	0.6165930298020726	0.007913978209895468	1.6762174925873756	1.6979549895021737	1.7455909255867832	1.7669372615267416	0.6064005553936291	0.6114436592160257	0.6220316439773945	0.6266074600896689	1.7078634620941964	0.6019726883589823
7	I23	RG	RG	0.75	0.9318596664107274	26.013516644555153	0.0027058099077725897	1.7160162130873073	0.026098750472113554	0.6221233464885604	0.005751330364921905	1.6826815230101744	1.6987135369301019	1.733734935250777	1.749392647142671	0.6147438390097838	0.6183594296444658	0.6260637478304734	0.6294248924058448	1.7054414113203453	0.6031779085951855
8	I23	RG	RG	0.8	0.9018380383569453	37.9094620952356	0.004787264102615035	1.710711974633693	0.018365053143337563	0.6239000883790552	0.004038717819368095	1.6872674034304924	1.6985413613137454	1.723162451404491	1.7341954419258276	0.6187130504184355	0.6212478819745989	0.626659693196965	0.629044065374236	1.7026663747405635	0.6044907349856071
9	I23	RG	RG	0.85	0.8898733714108038	42.91701087122158	0.005761312068177509	1.7015198793278128	0.01639537299942665	0.6229667155784182	0.003632942147965895	1.680606420256925	1.6906480813906992	1.712633521543982	1.7225299416623046	0.6183152048801083	0.6205780893859862	0.6254486695837844	0.6275895320454422	1.700227341937057	0.6055202500899506
10	I23	RG	RG	0.9	0.841888158890452	62.82296432992244	0.010276945167534588	1.6949993811537483	0.011702208577896094	0.6258628277123421	0.0025840792802590156	1.6800399892223483	1.6872107018194025	1.7029474400858762	1.709982193742482	0.622557706730666	0.6241637093640502	0.6276212461687845	0.629152658053203	1.6982523728350565	0.6062319262528651
11	I23	RG	RG	0.95	0.8184307482402947	73.10512224194392	0.012772329664200218	1.6910492633682712	0.010318164743215284	0.6260338737827686	0.002282214013826419	1.6778805335938283	1.6841893202452658	1.6980457976950583	1.7042631714965502	0.6231085074035209	0.6245263481286478	0.6275904505597177	0.6289427240509256	1.695311909268577	0.6072974049629667
12	I23	RG	RG	1.0	0.7270760205205209	116.4332409247635	0.025720619740945593	1.6758400299879768	0.0072418082861088195	0.6255756136869582	0.0016184542811389828	1.6665603593034977	1.6710211857351813	1.6807300927748066	1.6851054643185244	0.6235086282189272	0.6245044019938135	0.6266759170118995	0.6276399680384103	1.693080013517311	0.60662883758378
13	I23	RG	RG	1.05	0.6979219294386568	130.92916983039362	0.030748741401074645	1.66685965606768	0.006652604074716026	0.6268702368502512	0.0014897070912959598	1.6583815887969975	1.6624341345735376	1.6713446605755151	1.6753690968945238	0.6249686113435545	0.6258837410784338	0.6278842642681726	0.6287714006848278	1.690929646522632	0.6067979047917068
14	I23	RG	RG	1.1	0.731509272657295	113.12540344936583	0.024672443797493327	1.6742158202828146	0.007330791921297043	0.6291395257503826	0.0016241106172042085	1.6648410130054703	1.66934259883105	1.679180895685232	1.6835783616030218	0.6270595631596666	0.6280647466117274	0.6302455937071677	0.6312144838427912	1.688528088214586	0.6089660359087566
15	I23	RG	RG	1.15	0.7022550176595586	128.17371802306857	0.029573509907937227	1.6643910084443054	0.006716010119821596	0.6283264534801565	0.0015005898898387013	1.6558491904060317	1.6599387232148612	1.6689374772706964	1.6729888935807529	0.626403593644537	0.6273303879843065	0.6293451698442023	0.6302427283028879	1.6862101989053713	0.6092529427813644
16	I23	RG	RG	1.2	0.556755294287705	212.09302476171993	0.0630255095341227	1.6250365836406755	0.005007911643028595	0.6288050322728366	0.0011441459422544102	1.6186057823305648	1.6217132598427215	1.6284179840556547	1.6314134648146246	0.6273490661902683	0.6280432361301322	0.6295807311926193	0.6302672769461595	1.6822659611540969	0.6045007597865049
296	I23	RG	RG	1.25	0.45543853478601276	285.37177270886923	0.04960476035633995	1.5910440209308607	0.004451558018390227	0.6281111503425125	0.0010404044399517673	1.5853518027729014	1.5880822109662387	1.5940578520731081	1.5967257261332486	0.6267828279913616	0.6274182042820217	0.6288145936860158	0.6294355870824682	1.6782159008527728	0.5978005017670952
297	I23	RG	RG	1.3	0.45809334623968506	282.5858029777766	0.04834905275338303	1.5894587913361975	0.004452156148601962	0.629000040827255	0.0010399363674518792	1.5837715141233495	1.5864982185010508	1.5924634688839507	1.5951413848947769	0.6276717548298033	0.6283110963738427	0.6297072823948859	0.6303240120499033	1.6751723313445221	0.5992819269069245
298	I23	RG	RG	1.35	0.45481458620660165	283.06680638769166	0.048698124448185595	1.5845835825360985	0.004431708069318229	0.6317568065557024	0.0010297786749589276	1.5789382998840653	1.581637829020293	1.5875768778715162	1.5902760058942749	0.6304400284470408	0.6310722126141545	0.6324566400825096	0.6330700844981246	1.6724742087128919	0.6004722059221632
299	I23	RG	RG	1.4	0.4004756442339415	329.54665949686716	0.06135246238901676	1.5599286598465834	0.004268043963477939	0.6308993512923055	0.0010095567271113202	1.5544813817772964	1.5570846622958412	1.5628049253233498	1.5653700253409684	0.6296131597540049	0.6302286268607498	0.6315811533339993	0.6321895690679528	1.6677523135464887	0.59567302173215
