# Supplementary material for: Unraveling the optical shape of snow
Source: Nat Commun. 2023 Jul 7;14:3955. doi: 10.1038/s41467-023-39671-3 (PMC10329009; doi:10.1038/s41467-023-39671-3)
Supplement: Supplementary file 3 — Source Data [file 41467_2023_39671_MOESM3_ESM.zip › fig_s3/actflux_03.csv]

	z	actinic_flux
0	0.0	1.0
1	0.0009	0.9731724361400216
2	0.0019	0.9240052835755946
3	0.0029	0.8942528682657153
4	0.0039	0.8661902694329775
5	0.0049	0.8239290872169031
6	0.0059	0.8004559704525425
7	0.0069	0.772385800943516
8	0.007899999999999999	0.7345984805565894
9	0.0089	0.7119155351741537
10	0.009899999999999999	0.6884306975681457
11	0.0109	0.6571745527246682
12	0.011899999999999999	0.6376945506605698
13	0.0129	0.6140270133498008
14	0.0139	0.586331053506139
15	0.0149	0.5684627060088268
16	0.0159	0.5479881713575279
17	0.0169	0.5241424017132712
18	0.0179	0.5085818554371405
19	0.0189	0.48920918026863586
20	0.019899999999999998	0.4684484850092866
21	0.0209	0.45473877113857375
22	0.0219	0.4371200631589057
23	0.0229	0.4178028815694406
24	0.023899999999999998	0.4053813180711083
25	0.0249	0.3882082630559387
26	0.0259	0.37397655684465
27	0.0269	0.3637297115076955
28	0.027899999999999998	0.3469749994232853
29	0.0289	0.33255640298324257
30	0.0299	0.32335146766968736
31	0.030899999999999997	0.3077246492576501
32	0.0319	0.29635732235256224
33	0.0329	0.28896816453507485
34	0.0339	0.27480948663033605
35	0.0349	0.26401889367304743
36	0.0359	0.2572538991235543
37	0.036899999999999995	0.24456387965929866
38	0.037899999999999996	0.2352593456272449
39	0.0389	0.2289862092100667
40	0.0399	0.21736966859741705
41	0.0409	0.2094516338517855
42	0.0419	0.20432244768638835
43	0.0429	0.1937638398509883
44	0.043899999999999995	0.18674890927786178
45	0.044899999999999995	0.18198733087567262
46	0.045899999999999996	0.17300711687224185
47	0.0469	0.16753955387730474
48	0.0479	0.16282069116768078
49	0.0489	0.15444495166218491
50	0.0499	0.14913945466551412
51	0.0509	0.1449490384355933
52	0.051899999999999995	0.1376439595389065
53	0.052899999999999996	0.13402422349428206
54	0.053899999999999997	0.1297740798189453
55	0.0549	0.12349801356281322
56	0.0559	0.1195210359107688
57	0.0569	0.11570165589498198
58	0.0579	0.10997358156371685
59	0.058899999999999994	0.1068716241234507
60	0.059899999999999995	0.10315694132193672
61	0.060899999999999996	0.09823727140206687
62	0.0619	0.09527144557183637
63	0.0629	0.09216074255330044
64	0.0639	0.08796031141293774
65	0.0649	0.08528014236251429
66	0.0659	0.08219129408446867
67	0.0669	0.07835230680748136
68	0.0679	0.07614232256157907
69	0.0689	0.0734937288544558
70	0.06989999999999999	0.07021159958892592
71	0.07089999999999999	0.06797656993693854
72	0.07189999999999999	0.0653967275778624
73	0.07289999999999999	0.06265003650228827
74	0.0739	0.060850357422414555
75	0.0749	0.05849950010046784
76	0.0759	0.056153531485499786
77	0.0769	0.05431453800345044
78	0.0779	0.05181309635970579
79	0.0789	0.049886305890159875
80	0.0799	0.04855405592835227
81	0.0809	0.04633510741259777
82	0.0819	0.04432631347633179
83	0.0829	0.04317815555196587
84	0.0839	0.04106983728319716
85	0.08489999999999999	0.03941895734930052
86	0.08589999999999999	0.03852150087141478
87	0.08689999999999999	0.03660582589501267
88	0.08789999999999999	0.03515284472728107
89	0.08889999999999999	0.034291092489173516
90	0.0899	0.0325885433460342
91	0.0909	0.031285863179911694
92	0.0919	0.030543147870432354
93	0.0929	0.02905457110902005
94	0.0939	0.028063662616716945
95	0.0949	0.02733001215690481
96	0.0959	0.0259039851564473
97	0.0969	0.024901268308552597
98	0.0979	0.024240807379333023
99	0.0989	0.023036811957170802
100	0.09989999999999999	0.022381632142668875
101	0.10089999999999999	0.02166354276615874
102	0.10189999999999999	0.02054035638286875
103	0.10289999999999999	0.019890696839217216
104	0.10389999999999999	0.019346416936203165
105	0.1049	0.018406684943305336
106	0.1059	0.01788684786072534
107	0.1069	0.017375306002962724
108	0.1079	0.016527106478753602
109	0.1089	0.015985861459941617
110	0.1099	0.01548884822550304
111	0.1109	0.014714883424567391
112	0.1119	0.014212743281570229
113	0.1129	0.013679222064078452
114	0.1139	0.013077371506251633
115	0.11489999999999999	0.012670248716606224
116	0.11589999999999999	0.012198389449468725
117	0.11689999999999999	0.011606302724643618
118	0.11789999999999999	0.011201864503716866
119	0.11889999999999999	0.01080833677237415
120	0.11989999999999999	0.01035016652873287
121	0.1209	0.009996958290084665
122	0.1219	0.0096464297009356
123	0.1229	0.00923571535364945
124	0.1239	0.008951803433124387
125	0.1249	0.008578778530462612
126	0.12589999999999998	0.008204002985280255
127	0.12689999999999999	0.007958568350887964
128	0.12789999999999999	0.007631490606635608
129	0.1289	0.007327128191973351
130	0.1299	0.007096057650746126
131	0.1309	0.006790080815895059
132	0.1319	0.00652381623569655
133	0.1329	0.0063671243661981725
134	0.1339	0.006091994758679463
135	0.1349	0.005865880329826908
136	0.1359	0.005710104161855948
137	0.1369	0.0054299881428767575
138	0.1379	0.005196293130244575
139	0.1389	0.0050707358005776205
140	0.1399	0.004809175269903394
141	0.1409	0.004648125077518164
142	0.1419	0.004557270220659497
143	0.1429	0.004335212182375627
144	0.1439	0.004177642923059003
145	0.1449	0.00408056926252588
146	0.1459	0.003861155935549195
147	0.1469	0.0037256785285514327
148	0.1479	0.003620819404060054
149	0.1489	0.003430783237903714
150	0.1499	0.0032888896325012316
151	0.1509	0.0031972699616616995
152	0.15189999999999998	0.0030348801057317886
153	0.15289999999999998	0.002939170545103858
154	0.15389999999999998	0.0028557207864511425
155	0.15489999999999998	0.002715481457404654
156	0.15589999999999998	0.00261746930053315
157	0.15689999999999998	0.002528187591268711
158	0.15789999999999998	0.0023964477127726355
159	0.15889999999999999	0.0023366569994789942
160	0.1599	0.0022584063600391557
161	0.1609	0.0021411187664492804
162	0.1619	0.0020860675574063082
163	0.1629	0.002018358850736104
164	0.1639	0.001920753894220498
165	0.1649	0.0018656214414696892
166	0.1659	0.0018020080048179155
167	0.1669	0.0017217626731191715
168	0.1679	0.001673707302323707
169	0.1689	0.001616381611950933
170	0.1699	0.0015492890995068176
171	0.1709	0.001492269316133095
172	0.1719	0.0014469528409625846
173	0.1729	0.0013862302275567027
174	0.1739	0.0013507425419648578
175	0.1749	0.0013006047129233535
176	0.1759	0.0012440601816534347
177	0.1769	0.0012030193774521893
178	0.1779	0.001165104460249526
179	0.1789	0.0011155631308073714
180	0.1799	0.0010802998944444268
181	0.1809	0.0010276808104551967
182	0.18189999999999998	0.0009898374970472338
183	0.18289999999999998	0.0009673327069645637
184	0.18389999999999998	0.0009209060114994275
185	0.18489999999999998	0.0008798975547390033
186	0.18589999999999998	0.0008450601543392317
187	0.18689999999999998	0.0008006729829378014
188	0.18789999999999998	0.0007716918209326807
189	0.18889999999999998	0.0007535264592677236
190	0.18989999999999999	0.0007168667839138927
191	0.1909	0.0006839282875636357
192	0.1919	0.0006690428325252224
193	0.1929	0.0006351436360360601
194	0.1939	0.0006136382456926498
195	0.1949	0.0006010090986252837
196	0.1959	0.0005689894262010718
197	0.1969	0.0005477838226576044
198	0.1979	0.0005359011910695273
199	0.1989	0.000506957864930122
200	0.1999	0.000488204685916544
201	0.2009	0.00047346839959239487
202	0.2019	0.00045052105269083374
203	0.2029	0.00043466067948008853
204	0.2039	0.000421337735590215
205	0.2049	0.0004019624111119834
206	0.2059	0.00038432428605325873
207	0.2069	0.0003754675318392087
208	0.2079	0.0003534962428737063
209	0.2089	0.00034202269422368894
210	0.2099	0.0003283626928582648
211	0.2109	0.00031068913320110467
212	0.21189999999999998	0.0003026391029886157
213	0.21289999999999998	0.0002998847054127609
214	0.21389999999999998	0.00028417659853519127
215	0.21489999999999998	0.00027733652762248036
216	0.21589999999999998	0.00026753510828457706
217	0.21689999999999998	0.00025577740584856846
218	0.21789999999999998	0.00025108185463022087
219	0.21889999999999998	0.00024321634431984354
220	0.21989999999999998	0.00023168763193465394
221	0.22089999999999999	0.00022393145195370826
222	0.2219	0.00021462572941787384
223	0.2229	0.00020550700429040623
224	0.2239	0.0002012964278507484
225	0.2249	0.00019239880174449004
226	0.2259	0.00018167877214713107
227	0.2269	0.00017647076898214456
228	0.2279	0.00017222106749711715
229	0.2289	0.00016678697877176767
230	0.2299	0.0001639704595535262
231	0.2309	0.0001563938088889733
232	0.2319	0.00014936245591878073
233	0.2329	0.0001434905106544736
234	0.2339	0.0001357740931031862
235	0.2349	0.00012779938528882003
236	0.2359	0.00012461966316485137
237	0.2369	0.00011817066575497592
238	0.2379	0.00011206200020839291
239	0.2389	0.0001095245853437988
240	0.2399	0.00010494638385244592
241	0.24089999999999998	0.00010397172704153654
242	0.24189999999999998	0.00010073334765724784
243	0.24289999999999998	9.772288061331568e-05
244	0.24389999999999998	9.539298959638827e-05
245	0.24489999999999998	9.350999326695206e-05
246	0.24589999999999998	8.932557012534487e-05
247	0.24689999999999998	8.56980100405322e-05
248	0.24789999999999998	8.081285132610591e-05
249	0.24889999999999998	7.652975468841446e-05
250	0.24989999999999998	7.146900030264597e-05
251	0.2509	6.952688924265492e-05
252	0.2519	6.615231431437547e-05
253	0.2529	6.313294190484625e-05
254	0.2539	6.160183001495744e-05
255	0.2549	5.811988496825661e-05
256	0.25589999999999996	5.641519612765324e-05
257	0.25689999999999996	5.369357654374104e-05
258	0.25789999999999996	4.992124823399273e-05
259	0.25889999999999996	4.79308646467717e-05
260	0.25989999999999996	4.620972391605013e-05
261	0.26089999999999997	4.390044553491408e-05
262	0.26189999999999997	4.286378807443756e-05
263	0.26289999999999997	4.157208211115329e-05
264	0.26389999999999997	3.98116719256499e-05
265	0.26489999999999997	3.858647768889609e-05
266	0.26589999999999997	3.8533791036254625e-05
267	0.26689999999999997	3.718022070066351e-05
268	0.26789999999999997	3.643044404023664e-05
269	0.2689	3.397155129139293e-05
270	0.2699	3.2927013615585464e-05
271	0.2709	3.2365490214147466e-05
272	0.2719	3.097394343403912e-05
273	0.2729	2.988773806785558e-05
274	0.2739	2.912103607856747e-05
275	0.2749	2.7672427325312236e-05
276	0.2759	2.6317005139738667e-05
277	0.2769	2.579385710979225e-05
278	0.2779	2.439814797539364e-05
279	0.2789	2.3907431989561015e-05
280	0.2799	2.2678169211217855e-05
281	0.2809	2.179303778165687e-05
282	0.2819	2.0735554419162808e-05
283	0.2829	1.9783226662434424e-05
284	0.2839	1.924145608879335e-05
285	0.2849	1.9294933445471572e-05
286	0.2859	1.85160464252019e-05
287	0.2869	1.810639817469561e-05
288	0.2879	1.8397550408762198e-05
289	0.2889	1.7466565719015942e-05
290	0.2899	1.736094496946392e-05
291	0.2909	1.6607916406398484e-05
292	0.2919	1.6379207052941704e-05
293	0.2929	1.577361392500512e-05
294	0.2939	1.5129367881362618e-05
295	0.2949	1.4879176990534783e-05
296	0.2959	1.4253219492910332e-05
297	0.2969	1.3449611150335105e-05
298	0.2979	1.3193861266202807e-05
299	0.2989	1.2922851833116227e-05
300	0.2999	1.1447362659710102e-05
301	0.3009	1.0569363187306958e-05
302	0.3019	1.022980869612859e-05
303	0.3029	9.849627693113795e-06
304	0.3039	9.17197961677983e-06
305	0.3049	8.352485779523006e-06
306	0.3059	8.11832986756663e-06
307	0.3069	8.425809748193953e-06
308	0.3079	7.764303048823673e-06
309	0.3089	7.209617029634703e-06
310	0.3099	6.998025828419298e-06
311	0.3109	7.001218155101477e-06
312	0.3119	6.662508417731949e-06
313	0.3129	6.2080361179286625e-06
314	0.3139	5.514974792101188e-06
315	0.3149	5.078890406187069e-06
316	0.31589999999999996	5.347473585427746e-06
317	0.31689999999999996	5.090116236240905e-06
318	0.31789999999999996	4.600861550131109e-06
319	0.31889999999999996	4.221698013195535e-06
320	0.31989999999999996	4.102143287339006e-06
321	0.32089999999999996	3.95822205988299e-06
322	0.32189999999999996	4.19802562850868e-06
323	0.32289999999999996	4.320257623244795e-06
324	0.32389999999999997	3.806740725237239e-06
325	0.32489999999999997	3.6567785247318495e-06
326	0.32589999999999997	3.4483467344560836e-06
327	0.32689999999999997	3.2483244959607767e-06
328	0.32789999999999997	3.1087845826861246e-06
329	0.32889999999999997	2.9707013034289053e-06
330	0.32989999999999997	2.7885306449512416e-06
331	0.33089999999999997	2.7698899493145137e-06
332	0.3319	2.8220601117951377e-06
333	0.3329	2.9267498408186762e-06
334	0.3339	2.757979203022674e-06
335	0.3349	2.7429512787154166e-06
336	0.3359	2.6211955537761006e-06
337	0.3369	2.470706972908746e-06
338	0.3379	2.529504719189382e-06
339	0.3389	2.85287293468388e-06
340	0.3399	2.6813920546407466e-06
341	0.3409	2.6756482082912377e-06
342	0.3419	2.934198627246925e-06
343	0.3429	2.959899494142746e-06
344	0.3439	3.0366726429124545e-06
345	0.3449	2.897881944065816e-06
346	0.3459	2.7233386953849317e-06
347	0.3469	2.3672234679760654e-06
348	0.3479	2.003351119018863e-06
349	0.3489	2.023410058222397e-06
350	0.3499	1.8366486722763965e-06
351	0.3509	1.8682502301321806e-06
352	0.3519	1.8456166878086003e-06
353	0.3529	1.6599565358448006e-06
354	0.3539	1.2371840576057277e-06
355	0.3549	1.176894428220641e-06
356	0.3559	1.3433846279320115e-06
357	0.3569	1.4059975974635301e-06
358	0.3579	1.4649947451690689e-06
359	0.3589	1.2464396983236365e-06
360	0.3599	1.1786817306248567e-06
361	0.3609	8.871268603989317e-07
362	0.3619	1.0091635644652424e-06
363	0.3629	1.057690386238227e-06
364	0.3639	9.309993415594951e-07
365	0.3649	8.166699084385729e-07
366	0.3659	6.287189471666901e-07
367	0.3669	6.3818606301129e-07
368	0.3679	7.35243991826561e-07
369	0.3689	7.127178631463721e-07
370	0.3699	5.748557355198389e-07
371	0.3709	4.961225688901346e-07
372	0.3719	4.262168668117981e-07
373	0.3729	3.9279947248342946e-07
374	0.3739	4.236692426247456e-07
375	0.37489999999999996	3.541988961340646e-07
376	0.37589999999999996	4.04122342414022e-07
377	0.37689999999999996	5.109152445214295e-07
378	0.37789999999999996	4.3572721241573404e-07
379	0.37889999999999996	3.8413454007810527e-07
380	0.37989999999999996	3.874115030127915e-07
381	0.38089999999999996	3.319283795073334e-07
382	0.38189999999999996	2.4374530946075953e-07
383	0.38289999999999996	2.5071222057173623e-07
384	0.38389999999999996	3.273024725273146e-07
385	0.38489999999999996	4.80561448487856e-07
386	0.38589999999999997	4.054223957746233e-07
387	0.38689999999999997	3.4776926085543314e-07
388	0.38789999999999997	4.0354797062961804e-07
389	0.38889999999999997	3.839823336130682e-07
390	0.38989999999999997	4.034132396158052e-07
391	0.39089999999999997	5.27158473315156e-07
392	0.39189999999999997	7.052901977366561e-07
393	0.39289999999999997	6.111238640885344e-07
394	0.3939	7.331769056601171e-07
395	0.3949	7.256228333862156e-07
396	0.3959	7.890654246668477e-07
397	0.3969	7.281472651501345e-07
398	0.3979	6.719105238479734e-07
399	0.3989	7.130118450150736e-07
400	0.3999	7.346588056669834e-07
401	0.4009	7.600164977246554e-07
402	0.4019	6.897586271108634e-07
403	0.4029	7.1702897352769e-07
404	0.4039	7.43510689800833e-07
405	0.4049	6.720569588330739e-07
406	0.4059	6.972069631953007e-07
407	0.4069	6.766095861754124e-07
408	0.4079	5.719620312862131e-07
409	0.4089	5.910452155855523e-07
410	0.4099	6.851516898907608e-07
411	0.4109	5.698228693315374e-07
412	0.4119	3.5569011392572487e-07
413	0.4129	1.7425898899431534e-07
414	0.4139	1.0709871579710901e-07
415	0.4149	6.343447049752404e-08
416	0.4159	5.558906799493652e-08
417	0.4169	8.520481566910045e-08
418	0.4179	1.6343316472952697e-07
419	0.4189	1.7097793492875033e-07
420	0.4199	1.5075539870605317e-07
421	0.4209	1.5737196567089382e-07
422	0.4219	1.6819787440714944e-07
423	0.4229	1.1855283327888886e-07
424	0.4239	1.105155354924127e-07
425	0.4249	7.81375084093739e-08
426	0.4259	1.0350096825729249e-07
427	0.4269	1.0998651132323475e-07
428	0.4279	6.523852363657211e-08
429	0.4289	4.7386201053703695e-08
430	0.4299	5.002890034509398e-08
431	0.4309	4.6676661942615086e-08
432	0.4319	4.368726362689048e-08
433	0.4329	3.517619666234495e-08
434	0.4339	2.4914665928529634e-08
435	0.43489999999999995	1.76869733201238e-08
436	0.43565	1.6357305184313142e-08
