# Supplementary material for: Unraveling the optical shape of snow
Source: Nat Commun. 2023 Jul 7;14:3955. doi: 10.1038/s41467-023-39671-3 (PMC10329009; doi:10.1038/s41467-023-39671-3)
Supplement: Supplementary file 3 — Source Data [file 41467_2023_39671_MOESM3_ESM.zip › fig_s3/actflux_I23.csv]

	z	actinic_flux
0	0.0	1.0
1	0.0009	0.9341929272151984
2	0.0019	0.8795318113727469
3	0.0029	0.8363770766366856
4	0.0039	0.7659554469517087
5	0.0049	0.7399210839411225
6	0.0059	0.6845146121120409
7	0.0069	0.6433740631999204
8	0.007899999999999999	0.6127547513782257
9	0.0089	0.5610166228181284
10	0.009899999999999999	0.5418153567156384
11	0.0109	0.5020564781286018
12	0.011899999999999999	0.47049134560417544
13	0.0129	0.4476283859180656
14	0.0139	0.4097086519789788
15	0.0149	0.39390699368469684
16	0.0159	0.36584030433267783
17	0.0169	0.34297812777049885
18	0.0179	0.32786526651712816
19	0.0189	0.30082206833705516
20	0.019899999999999998	0.2895423225207998
21	0.0209	0.2683370713041721
22	0.0219	0.2500979348205024
23	0.0229	0.23896070523895327
24	0.023899999999999998	0.21920609716406037
25	0.0249	0.21117350680521846
26	0.0259	0.1966639347370761
27	0.0269	0.18351324473896122
28	0.027899999999999998	0.17593596821458155
29	0.0289	0.16177196503575572
30	0.0299	0.1550222271691793
31	0.030899999999999997	0.14483185879474042
32	0.0319	0.13442546468170877
33	0.0329	0.12847928889132104
34	0.0339	0.1184501729966547
35	0.0349	0.11294951824510652
36	0.0359	0.10571373354500599
37	0.036899999999999995	0.09804875360331161
38	0.037899999999999996	0.09415234484848009
39	0.0389	0.08689771038296465
40	0.0399	0.08235780807188739
41	0.0409	0.07708412924799055
42	0.0419	0.0715231732415215
43	0.0429	0.06880063776010652
44	0.043899999999999995	0.06362737994636343
45	0.044899999999999995	0.06031072045272396
46	0.045899999999999996	0.056511287843424476
47	0.0469	0.052242948774957144
48	0.0479	0.0502048467804863
49	0.0489	0.046705404487734865
50	0.0499	0.04404250736814406
51	0.0509	0.041751678788877825
52	0.051899999999999995	0.03850254896637918
53	0.052899999999999996	0.03686598875961612
54	0.053899999999999997	0.034251250397231404
55	0.0549	0.032215238017606986
56	0.0559	0.030440970461271165
57	0.0569	0.028009788895465623
58	0.0579	0.02688838402616641
59	0.058899999999999994	0.02502787669625749
60	0.059899999999999995	0.023548212059852164
61	0.060899999999999996	0.0223087906772471
62	0.0619	0.020528402354682663
63	0.0629	0.01962206943567719
64	0.0639	0.01828099712220899
65	0.0649	0.0171464973764951
66	0.0659	0.016337633657311692
67	0.0669	0.015020598990880537
68	0.0679	0.01438140695072661
69	0.0689	0.013333064550566367
70	0.06989999999999999	0.012486483393225441
71	0.07089999999999999	0.011762163026567928
72	0.07189999999999999	0.0108349788320645
73	0.07289999999999999	0.01038191394329412
74	0.0739	0.009606660164489241
75	0.0749	0.008989931381048859
76	0.0759	0.008519280316012528
77	0.0769	0.00783419627068201
78	0.0779	0.007589721302156732
79	0.0789	0.007046901671718073
80	0.0799	0.00661840193501514
81	0.0809	0.0062609875300548064
82	0.0819	0.0057334957649639124
83	0.0829	0.005562564096393523
84	0.0839	0.005183118982700346
85	0.08489999999999999	0.0048360164221563666
86	0.08589999999999999	0.004584029814303371
87	0.08689999999999999	0.004208249082026293
88	0.08789999999999999	0.004069200169829513
89	0.08889999999999999	0.0037701139748222813
90	0.0899	0.0035540807667161544
91	0.0909	0.003381370600418565
92	0.0919	0.0031153718333951862
93	0.0929	0.003015645227014898
94	0.0939	0.0027806227601365452
95	0.0949	0.0026009589251055937
96	0.0959	0.002480049191544646
97	0.0969	0.002279672880035345
98	0.0979	0.0021809576923341547
99	0.0989	0.0020339119964466494
100	0.09989999999999999	0.0019166475078903655
101	0.10089999999999999	0.001829572260974661
102	0.10189999999999999	0.001671597184316379
103	0.10289999999999999	0.0016031761437537682
104	0.10389999999999999	0.001473737936070496
105	0.1049	0.0013752394417589917
106	0.1059	0.0013151895515500225
107	0.1069	0.0012020487710384608
108	0.1079	0.0011641184288250983
109	0.1089	0.0010858063093495951
110	0.1099	0.0010090848775117015
111	0.1109	0.0009759954200322989
112	0.1119	0.0008894017328098965
113	0.1129	0.0008460695736687162
114	0.1139	0.0007825456429788821
115	0.11489999999999999	0.0007254569738643334
116	0.11589999999999999	0.0006936829864927209
117	0.11689999999999999	0.0006419224986359686
118	0.11789999999999999	0.0006162217298960014
119	0.11889999999999999	0.0005707956797978355
120	0.11989999999999999	0.0005313151127313708
121	0.1209	0.0005098799415914033
122	0.1219	0.00047568782497387353
123	0.1229	0.0004595140414317331
124	0.1239	0.0004311353407310151
125	0.1249	0.00040262446098763795
126	0.12589999999999998	0.00038103609842817985
127	0.12689999999999999	0.0003519228668737625
128	0.12789999999999999	0.0003370702568739813
129	0.1289	0.00031407977519946396
130	0.1299	0.0002955772704913292
131	0.1309	0.000281901960788769
132	0.1319	0.00025768241155744504
133	0.1329	0.00024488712405270284
134	0.1339	0.00022655682585132224
135	0.1349	0.0002038033439280169
136	0.1359	0.00019191951355397834
137	0.1369	0.00017861017324407216
138	0.1379	0.00017008411495178697
139	0.1389	0.0001601188400837282
140	0.1399	0.00014641296120612496
141	0.1409	0.0001423014737493768
142	0.1419	0.00013163002252933377
143	0.1429	0.000124403063879679
144	0.1439	0.00011807519196253316
145	0.1449	0.00011064805603221617
146	0.1459	0.00010629361196706966
147	0.1469	9.75543269910385e-05
148	0.1479	9.017472302213367e-05
149	0.1489	8.317020675057997e-05
150	0.1499	7.644054207892723e-05
151	0.1509	7.401081157809661e-05
152	0.15189999999999998	6.846745783723635e-05
153	0.15289999999999998	6.388802855124678e-05
154	0.15389999999999998	5.910108590328972e-05
155	0.15489999999999998	5.435059115804767e-05
156	0.15589999999999998	5.332764512308032e-05
157	0.15689999999999998	4.9014051570860045e-05
158	0.15789999999999998	4.624022041130383e-05
159	0.15889999999999999	4.3503400976836844e-05
160	0.1599	4.023299990048285e-05
161	0.1609	3.833816432023147e-05
162	0.1619	3.540164083821245e-05
163	0.1629	3.383650175180388e-05
164	0.1639	3.209932114367122e-05
165	0.1649	2.929740041143929e-05
166	0.1659	2.8925392198052726e-05
167	0.1669	2.6995758902237505e-05
168	0.1679	2.600844307432113e-05
169	0.1689	2.5351826781386618e-05
170	0.1699	2.2576397364094976e-05
171	0.1709	2.20131450627748e-05
172	0.1719	2.0586760563535192e-05
173	0.1729	1.8564684960566663e-05
174	0.1739	1.7172322066160197e-05
175	0.1749	1.5765520515924913e-05
176	0.1759	1.4572818965330456e-05
177	0.1769	1.3087416597859063e-05
178	0.1779	1.1844484639367585e-05
179	0.1789	1.1017942648913523e-05
180	0.1799	1.0243766922489138e-05
181	0.1809	1.0580828916881309e-05
182	0.18189999999999998	1.0296028388930502e-05
183	0.18289999999999998	9.575083745791195e-06
184	0.18389999999999998	8.591815414421326e-06
185	0.18489999999999998	7.723623068571654e-06
186	0.18589999999999998	6.88929396489418e-06
187	0.18689999999999998	6.17959698027383e-06
188	0.18789999999999998	5.371778124449093e-06
189	0.18889999999999998	4.864664390688909e-06
190	0.18989999999999999	4.3347871798979055e-06
191	0.1909	4.1681335188981164e-06
192	0.1919	3.395021023204914e-06
193	0.1929	3.1145492227970453e-06
194	0.1939	3.0577523920420627e-06
195	0.1949	3.0539848013017264e-06
196	0.1959	3.450566830556332e-06
197	0.1969	3.303777162826806e-06
198	0.1979	3.155040178001572e-06
199	0.1989	3.1810048174539276e-06
200	0.1999	3.086903601091549e-06
201	0.2009	3.199842827277598e-06
202	0.2019	3.069669855409677e-06
203	0.2029	2.740891148168081e-06
204	0.2039	2.520183599320806e-06
205	0.2049	2.3685513008341593e-06
206	0.2059	2.269097401711751e-06
207	0.2069	2.3757295717876693e-06
208	0.2079	2.0913130581587064e-06
209	0.2089	2.2694249707620167e-06
210	0.2099	2.1768037773649053e-06
211	0.2109	2.1272757121247814e-06
212	0.21189999999999998	2.1368507587405572e-06
213	0.21289999999999998	1.94837001682824e-06
214	0.21389999999999998	1.6190082407884963e-06
215	0.21489999999999998	1.3323113742604979e-06
216	0.21589999999999998	1.2079902883125173e-06
217	0.21689999999999998	1.287532081957147e-06
218	0.21789999999999998	1.1302891507203963e-06
219	0.21889999999999998	1.0178039566329659e-06
220	0.21989999999999998	9.600509811750873e-07
221	0.22089999999999999	1.1561528108476409e-06
222	0.2219	1.5047089822284437e-06
223	0.2229	1.483957596480981e-06
224	0.2239	1.0157040618280417e-06
225	0.2249	8.241179975940346e-07
226	0.2259	7.816682649779583e-07
227	0.2269	6.525773363869592e-07
228	0.2279	5.077316645682336e-07
229	0.2289	5.004107382134971e-07
230	0.2299	5.019399348015681e-07
231	0.2309	4.877197775825422e-07
232	0.2319	5.366080889875578e-07
233	0.2329	5.885767408816494e-07
234	0.2339	5.662520368875437e-07
235	0.2349	5.564637134623583e-07
236	0.2359	6.653926100818448e-07
237	0.2369	6.3727458884413e-07
238	0.2379	5.657088464747272e-07
239	0.2389	5.666785506563645e-07
240	0.2399	5.996221974726328e-07
241	0.24089999999999998	5.507529979719656e-07
242	0.24189999999999998	5.112447628770226e-07
243	0.24289999999999998	4.4955971985227253e-07
244	0.24389999999999998	4.7225004637778455e-07
245	0.24489999999999998	4.3590240524914857e-07
246	0.24589999999999998	2.7440011153179016e-07
247	0.24689999999999998	1.5182035532786616e-07
248	0.24789999999999998	1.333067607030096e-07
249	0.24889999999999998	2.2409864778238394e-07
250	0.24989999999999998	2.1022798949488658e-07
251	0.2509	1.830055060058485e-07
252	0.2519	1.7737081058335845e-07
253	0.2529	1.112699500681544e-07
254	0.2539	1.5183541578047194e-07
255	0.2549	9.433966314934745e-08
256	0.25589999999999996	7.51524106144103e-08
257	0.25689999999999996	7.435785829849974e-08
258	0.25789999999999996	3.662078193571132e-08
259	0.25889999999999996	4.4229417439140866e-08
260	0.25989999999999996	3.6613123870838254e-08
261	0.26089999999999997	7.402992001166781e-09
262	0.26189999999999997	6.401481261887815e-09
263	0.26289999999999997	6.391897092432983e-09
264	0.26389999999999997	6.3891057585443e-09
265	0.26489999999999997	6.384093303788484e-09
266	0.26589999999999997	6.375337550635612e-09
267	0.26689999999999997	6.363826900812563e-09
268	0.26789999999999997	6.351733009738044e-09
269	0.2689	6.337334146381707e-09
270	0.2699	6.307408514002811e-09
271	0.2709	1.8519949187760745e-08
272	0.2719	2.7036620099179538e-08
273	0.2729	1.922569383051209e-08
274	0.2739	1.1914593029865244e-08
275	0.2749	1.1905977585052312e-08
276	0.2759	2.690081456806111e-08
277	0.2769	2.4444103032421367e-08
278	0.2779	2.4134454578531674e-08
279	0.2789	2.6427367636029748e-08
280	0.27954999999999997	9.605875987266913e-09
