# Supplementary material for: Unraveling the optical shape of snow
Source: Nat Commun. 2023 Jul 7;14:3955. doi: 10.1038/s41467-023-39671-3 (PMC10329009; doi:10.1038/s41467-023-39671-3)
Supplement: Supplementary file 3 — Source Data [file 41467_2023_39671_MOESM3_ESM.zip › fig_s3/actflux_INH5.csv]

	z	actinic_flux
0	0.0	1.0
1	0.001	0.9657582394894091
2	0.002	0.863062236771184
3	0.003	0.8368132769219848
4	0.004	0.7650018579097668
5	0.005	0.7689017537910253
6	0.006	0.6716467280260787
7	0.006999999999999999	0.6734616964023913
8	0.008	0.5872145421116111
9	0.009	0.5969437472713571
10	0.01	0.5446737357701918
11	0.011	0.5145175685334623
12	0.012	0.4714206869319825
13	0.013	0.45250538407150526
14	0.013999999999999999	0.4436069922555309
15	0.015	0.391422194559373
16	0.016	0.38539994868675775
17	0.016999999999999998	0.34658480250978485
18	0.018	0.3518808007064248
19	0.019	0.3082684270045788
20	0.02	0.3069339689810999
21	0.020999999999999998	0.26810904481634
22	0.022	0.270504217670368
23	0.023	0.2524503012301018
24	0.024	0.23278915143580647
25	0.024999999999999998	0.21869777666730583
26	0.026	0.2057348725297495
27	0.027	0.20358600822595516
28	0.027999999999999997	0.1787123615794567
29	0.028999999999999998	0.17801991167909317
30	0.03	0.1577964252638805
31	0.031	0.16106306791314318
32	0.032	0.14273610879718093
33	0.033	0.1403003467465587
34	0.033999999999999996	0.12330443559907862
35	0.034999999999999996	0.12257336444233388
36	0.036	0.11692839851939447
37	0.037	0.10548520097289325
38	0.038	0.10139014658826712
39	0.039	0.0932975391951389
40	0.04	0.0934222824416439
41	0.040999999999999995	0.08166891646842593
42	0.041999999999999996	0.08180257217239277
43	0.043	0.07157506555690948
44	0.044	0.07287025653653938
45	0.045	0.06575582973863577
46	0.046	0.06315490178600619
47	0.047	0.05691997827088848
48	0.048	0.055441377031889956
49	0.048999999999999995	0.0537798532010871
50	0.049999999999999996	0.04782213178150279
51	0.051	0.04686627232621248
52	0.052	0.042316207241330735
53	0.053	0.04273577957769129
54	0.054	0.03731561866528176
55	0.055	0.037236464084939594
56	0.055999999999999994	0.03253816992740748
57	0.056999999999999995	0.03303749972897114
58	0.057999999999999996	0.030573432304671085
59	0.059	0.02859946233927153
60	0.06	0.026543787168894852
61	0.061	0.025321284452902732
62	0.062	0.02488563624625831
63	0.063	0.021856088382672674
64	0.064	0.021686817317347017
65	0.065	0.019315890153150817
66	0.066	0.01963894741367628
67	0.06699999999999999	0.017278616330195406
68	0.06799999999999999	0.0171136362908765
69	0.06899999999999999	0.01501641259493105
70	0.06999999999999999	0.015110138248950106
71	0.071	0.014222290219294192
72	0.072	0.012952705971329439
73	0.073	0.012256767769312692
74	0.074	0.011420688297272233
75	0.075	0.01134563485736411
76	0.076	0.009928824533046403
77	0.077	0.00997265366611118
78	0.078	0.008769233546527694
79	0.079	0.008932671600989124
80	0.08	0.007949785157541243
81	0.081	0.007732663018095984
82	0.08199999999999999	0.006865244828784737
83	0.08299999999999999	0.006839382848576337
84	0.08399999999999999	0.006569928955939559
85	0.08499999999999999	0.005876702735684167
86	0.086	0.005690328149076177
87	0.087	0.005220653295770145
88	0.088	0.00525349771859745
89	0.089	0.0045803972472519905
90	0.09	0.004606937525295332
91	0.091	0.004054374353894619
92	0.092	0.004127905960825218
93	0.093	0.0037494456342871004
94	0.094	0.003547255146854985
95	0.095	0.003201265139073133
96	0.096	0.0030963465955702874
97	0.09699999999999999	0.003028077345908575
98	0.09799999999999999	0.0026773424724971383
99	0.09899999999999999	0.0026240736737226577
100	0.09999999999999999	0.002362561132412006
101	0.10099999999999999	0.0024035646415141014
102	0.102	0.002106582771898811
103	0.103	0.0021102638518507525
104	0.104	0.0018319743982604447
105	0.105	0.001854450261654975
106	0.106	0.0017317375244674993
107	0.107	0.001604039963689218
108	0.108	0.0014848898084533226
109	0.109	0.001412167540769835
110	0.11	0.0013914539643527992
111	0.111	0.0012250954151352981
112	0.11199999999999999	0.001214153784168996
113	0.11299999999999999	0.0010784867121803416
114	0.11399999999999999	0.001107830110610685
115	0.11499999999999999	0.0009838538622319781
116	0.11599999999999999	0.0009729089656240313
117	0.11699999999999999	0.0008513352596199263
118	0.118	0.0008431662790241877
119	0.119	0.0007949885263650182
120	0.12	0.0007238218441795466
121	0.121	0.0006901460112252946
122	0.122	0.0006353763553693552
123	0.123	0.0006335072172782784
124	0.124	0.000557111411482108
125	0.125	0.0005623876604081711
126	0.126	0.0004921494728494444
127	0.127	0.0004966120179983374
128	0.128	0.00044068382252346057
129	0.129	0.00042406983991138107
130	0.13	0.0003808417221188675
131	0.131	0.00037591242625907426
132	0.132	0.00036461689433491483
133	0.133	0.0003267202187939551
134	0.13399999999999998	0.0003186180820119763
135	0.13499999999999998	0.0002879209490424254
136	0.13599999999999998	0.0002883274726895403
137	0.13699999999999998	0.00025122583986336873
138	0.13799999999999998	0.00025207721177076625
139	0.13899999999999998	0.00022242028405111764
140	0.13999999999999999	0.0002282950927526152
141	0.141	0.00021041065035511317
142	0.142	0.00019469016257105256
143	0.143	0.00017653331254619705
144	0.144	0.00016573338373612802
145	0.145	0.00016175294576720544
146	0.146	0.00014267110476467957
147	0.147	0.00014124623964399094
148	0.148	0.00012507118267704673
149	0.149	0.00012671757345752825
150	0.15	0.00011225837597859488
151	0.151	0.00011171163910546906
152	0.152	9.713051563501853e-05
153	0.153	9.875765068434057e-05
154	0.154	9.389156321707633e-05
155	0.155	8.678215406278014e-05
156	0.156	8.161515163574095e-05
157	0.157	7.717272888344362e-05
158	0.158	7.722824826204101e-05
159	0.159	6.781206615238486e-05
160	0.16	6.656203003400503e-05
161	0.161	5.709150195124485e-05
162	0.162	5.861228944626852e-05
163	0.163	5.310143388288975e-05
164	0.16399999999999998	5.466007188501496e-05
165	0.16499999999999998	4.775104775253963e-05
166	0.16599999999999998	4.707515494992294e-05
167	0.16699999999999998	4.6156766763473085e-05
168	0.16799999999999998	4.1661475299791576e-05
169	0.16899999999999998	4.054113290520362e-05
170	0.16999999999999998	3.711353231520811e-05
171	0.17099999999999999	3.6993449971227254e-05
172	0.172	3.259649384690291e-05
173	0.173	3.227155849657659e-05
174	0.174	2.852862330034324e-05
175	0.175	2.9498199743614137e-05
176	0.176	2.6125031172355876e-05
177	0.177	2.5521798937385973e-05
178	0.178	2.30114979324604e-05
179	0.179	2.232597201597719e-05
180	0.18	2.1336478589757926e-05
181	0.181	1.9295432927926456e-05
182	0.182	1.9535280106774772e-05
183	0.183	1.819042576772973e-05
184	0.184	1.8771366361692587e-05
185	0.185	1.6740006511319708e-05
186	0.186	1.629262447701023e-05
187	0.187	1.3970043091347925e-05
188	0.188	1.4214639945077766e-05
189	0.189	1.3395980270595069e-05
190	0.19	1.2565473445038998e-05
191	0.191	1.1478744865066847e-05
192	0.192	1.0814054576690462e-05
193	0.193	1.0996096628452663e-05
194	0.19399999999999998	9.614619696239944e-06
195	0.19499999999999998	9.470820940307166e-06
196	0.19599999999999998	8.368141610213219e-06
197	0.19699999999999998	8.802851767489002e-06
198	0.19799999999999998	7.829990417441215e-06
199	0.19899999999999998	7.895589111408486e-06
200	0.19999999999999998	7.424125922089992e-06
201	0.20099999999999998	7.013684712179588e-06
202	0.20199999999999999	6.3705946967551806e-06
203	0.20299999999999999	5.999820842375525e-06
204	0.204	5.8384609248619105e-06
205	0.205	5.053204145811672e-06
206	0.206	4.746731799834437e-06
207	0.207	4.139948460928238e-06
208	0.208	4.231410531146414e-06
209	0.209	3.6373544707767833e-06
210	0.21	3.4693573899299982e-06
211	0.211	3.036267434484234e-06
212	0.212	2.9974802457912795e-06
213	0.213	2.670420110155588e-06
214	0.214	2.478097378278773e-06
215	0.215	2.510048438401665e-06
216	0.216	2.1557022190683107e-06
217	0.217	1.938837050319795e-06
218	0.218	1.8819244379875101e-06
219	0.219	2.0347493236967524e-06
220	0.22	1.924396615798517e-06
221	0.221	2.049483590985582e-06
222	0.222	1.5328819661378756e-06
223	0.223	1.5740079492123025e-06
224	0.22399999999999998	1.5017603133701738e-06
225	0.22499999999999998	1.328162023354852e-06
226	0.22599999999999998	1.0702121327952633e-06
227	0.22699999999999998	9.258325098335323e-07
228	0.22799999999999998	8.786669243921862e-07
229	0.22899999999999998	6.685332982622488e-07
230	0.22999999999999998	7.071007181162454e-07
231	0.23099999999999998	6.528992910820048e-07
232	0.23199999999999998	7.352097959981672e-07
233	0.23299999999999998	6.891055425185297e-07
234	0.23399999999999999	8.298781560005661e-07
235	0.235	6.666377988543276e-07
236	0.236	6.329125079646641e-07
237	0.237	6.087940068874768e-07
238	0.238	5.53494616344724e-07
239	0.239	5.200441455373025e-07
240	0.24	4.411902280268594e-07
241	0.241	4.888746036444432e-07
242	0.242	4.3742757015506303e-07
243	0.243	4.4246556811235027e-07
244	0.244	3.840252744112844e-07
245	0.245	3.820007080545295e-07
246	0.246	3.429087726850107e-07
247	0.247	2.889231317745329e-07
248	0.248	2.2270738956973418e-07
249	0.249	1.9413369070909172e-07
250	0.25	1.859049591699485e-07
251	0.251	1.588203418855473e-07
252	0.252	1.281233208843407e-07
253	0.253	1.473238406703518e-07
254	0.254	1.737161548297064e-07
255	0.255	1.905821835576858e-07
256	0.256	1.831765907638415e-07
257	0.257	1.912501697437706e-07
258	0.258	1.8708068265490813e-07
259	0.259	1.7188863714554185e-07
260	0.26	1.893824693498299e-07
261	0.261	2.622764787221877e-07
262	0.262	2.7968816725657666e-07
263	0.263	2.649087837602542e-07
264	0.264	2.1695650195261562e-07
265	0.265	2.2439240178166102e-07
266	0.266	1.893956064365235e-07
267	0.267	2.276292411516222e-07
268	0.26799999999999996	2.1080211017907562e-07
269	0.26899999999999996	1.9375899463809436e-07
270	0.26999999999999996	2.2822810716238854e-07
271	0.27099999999999996	2.502624767457026e-07
272	0.27199999999999996	1.7604358224852212e-07
273	0.27299999999999996	1.2660276148622877e-07
274	0.27399999999999997	1.1952675686522284e-07
275	0.27499999999999997	8.207781647827233e-08
276	0.27599999999999997	5.551757334882843e-08
277	0.27699999999999997	3.4381241902718656e-08
278	0.27799999999999997	3.921006772362201e-08
279	0.27899999999999997	1.729708406792782e-08
280	0.27999999999999997	1.4963889331769903e-08
281	0.28095	1.4101890521698886e-08
