# Supplementary material for: Unraveling the optical shape of snow
Source: Nat Commun. 2023 Jul 7;14:3955. doi: 10.1038/s41467-023-39671-3 (PMC10329009; doi:10.1038/s41467-023-39671-3)
Supplement: Supplementary file 3 — Source Data [file 41467_2023_39671_MOESM3_ESM.zip › fig_s3/fig_s3_results.csv]

	tomo	snowtype_1	snowtype_2	wavelength	ssa	density	albedo_rsrt	albedo_malinka	albedo_aart_sphere	albedo_aart_fractal	kext_binomial_mean	B_malinka	gg_malinka
0	3	PP	DF	0.6	43.73292978541848	119.34926612709428	0.98102710817327	0.9820985414792617	0.9806951570026531	0.9847893819013683	5.618714255341909	1.7144908211570782	0.66457367961453
1	3	PP	DF	0.65	43.73292978541848	119.34926612709428	0.9711062167858856	0.9729158934077785	0.970846337230419	0.9770047195119079	8.431993340315945	1.7107779129843301	0.6663206027543372
2	3	PP	DF	0.7	43.73292978541848	119.34926612709428	0.9602902249271008	0.9629799068326528	0.9602118240397901	0.9685800544252935	11.39610578519258	1.7078260731952983	0.6676992289883588
3	3	PP	DF	0.75	43.73292978541848	119.34926612709428	0.9458936871759056	0.9494230239213726	0.9457228045055058	0.9570696646081249	15.629936968697042	1.705070620560987	0.6689616346841271
4	3	PP	DF	0.8	43.73292978541848	119.34926612709428	0.9220351511125906	0.9268256216731529	0.9216045241409282	0.9378255096193797	22.866669733878695	1.7021151114360513	0.6702456971824305
5	3	PP	DF	0.85	43.73292978541848	119.34926612709428	0.9123328767617972	0.9173866741762837	0.9115977324094802	0.9298095284593404	25.900517309331956	1.6995843731591418	0.671390135517653
6	3	PP	DF	0.9	43.73292978541848	119.34926612709428	0.8735525425839352	0.8807689825729735	0.872608685836438	0.8983952348536471	38.02249371387733	1.696532291052013	0.6724878843420203
7	3	PP	DF	0.95	43.73292978541848	119.34926612709428	0.8541077577349308	0.862416645869916	0.8531742621058194	0.882624937169739	44.227961244118646	1.693550978389839	0.6736794613484096
8	3	PP	DF	1.0	43.73292978541848	119.34926612709428	0.7777322059421103	0.7896848464487078	0.7757759499637881	0.8190333828961633	70.47006615556934	1.6876951163623253	0.6750548353276709
9	3	PP	DF	1.05	43.73292978541848	119.34926612709428	0.75298992663837	0.7660159837140267	0.7506882339157536	0.798134498985189	79.27562996041719	1.6839224626839422	0.6762258015973381
10	3	PP	DF	1.1	43.73292978541848	119.34926612709428	0.7814753781046392	0.7936317173021732	0.7803745886197124	0.8228484185432116	68.45306128919711	1.683591132300922	0.6771611625157093
11	3	PP	DF	1.15	43.73292978541848	119.34926612709428	0.7568637735236224	0.7693343707177465	0.7546601514654104	0.8014530626745713	77.66584500583046	1.6798329007671593	0.6783330156938704
12	3	PP	DF	1.2	43.73292978541848	119.34926612709428	0.6289912016804098	0.6473734211880823	0.6239437455137464	0.6901229389471505	129.12840593782818	1.6636214705573218	0.68091492998421
13	I23	RG	RG	0.6	20.86680775928019	249.3711899674178	0.9756115787984988	0.9741892504618693	0.9721737288259862	0.9780548913253683	9.184609817021926	1.7144496855999356	0.6645777639847182
14	I23	RG	RG	0.65	20.86680775928019	249.3711899674178	0.9633442989055542	0.961032440583539	0.958071391386835	0.966881997987816	13.908213339376616	1.7106835777018143	0.6663299597916214
15	I23	RG	RG	0.7	20.86680775928019	249.3711899674178	0.9502216824504274	0.9468611027391154	0.9429157989380544	0.9548353753271546	19.09276770414872	1.7076490590429358	0.6677167713182288
16	I23	RG	RG	0.75	20.86680775928019	249.3711899674178	0.9318596664107274	0.9276363548701863	0.92238775231034	0.9384521305025308	26.013516644555157	1.7047372857782168	0.6689946376264129
17	I23	RG	RG	0.8	20.86680775928019	249.3711899674178	0.9018380383569452	0.8958841050345752	0.8885287522321372	0.9112578721785392	37.9094620952356	1.7014040398664558	0.6703160106392001
18	I23	RG	RG	0.85	20.86680775928019	249.3711899674178	0.8898733714108038	0.8827324652113278	0.8745959312987562	0.9000035545053557	42.91701087122158	1.6986730655435907	0.671480162174936
19	I23	RG	RG	0.9	20.86680775928019	249.3711899674178	0.841888158890452	0.8323577610040652	0.8209654657258787	0.8563181882528611	62.82296432992244	1.6945620749789219	0.6726821166536666
20	I23	RG	RG	0.95	20.86680775928019	249.3711899674178	0.8184307482402947	0.8075112696053762	0.794628014307988	0.8346427213046306	73.10512224194392	1.690883427752975	0.6739419985707343
21	I23	RG	RG	1.0	20.86680775928019	249.3711899674178	0.7270760205205209	0.7118630688773842	0.6924239837818104	0.7490096184753061	116.4332409247635	1.680893257792056	0.6757200650177465
22	I23	RG	RG	1.05	20.86680775928019	249.3711899674178	0.6979219294386568	0.6817665591375137	0.6602430354698822	0.7214999331966006	130.92916983039362	1.6752677006111745	0.6770695274184296
23	I23	RG	RG	1.1	20.86680775928019	249.3711899674178	0.731509272657295	0.7169318444962073	0.6983739790141247	0.7540656860882988	113.12540344936583	1.6771379898940344	0.6777916469137938
24	I23	RG	RG	1.15	20.86680775928019	249.3711899674178	0.7022550176595586	0.6859530432531536	0.665306342796517	0.7258469404218933	128.17371802306857	1.671539678221555	0.6791406558759074
25	I23	RG	RG	1.2	20.86680775928019	249.3711899674178	0.556755294287705	0.5393525753075967	0.5051654205745348	0.5845411278418996	212.09302476171996	1.6404093765635417	0.6831277491897839
26	INH5	MF	MF	0.6	5.423930813764359	494.9803522772471	0.9506106576566082	0.9500115572756574	0.9461512864347181	0.9574105981478175	8.884932226156065	1.7142256858623532	0.6646000022478602
27	INH5	MF	MF	0.65	5.423930813764359	494.9803522772471	0.9260265535493322	0.9250312869331212	0.9194188127312649	0.936076231078951	13.413999174027188	1.7101698839537227	0.6663808979599269
28	INH5	MF	MF	0.7	5.423930813764359	494.9803522772471	0.8996465149621198	0.898513611862916	0.891108571788534	0.9133375836162787	18.323824462738397	1.7066851454258118	0.6678122445912775
29	INH5	MF	MF	0.75	5.423930813764359	494.9803522772471	0.8649739974959999	0.8631990673335797	0.8534550213250522	0.8828533054356901	25.1219096399779	1.7029221431363153	0.6691741680070054
30	INH5	MF	MF	0.8	5.423930813764359	494.9803522772471	0.8090132625009614	0.8065828825470985	0.793091230130809	0.8333732643419142	36.5661271079702	1.6975319677211769	0.6706980581704078
31	INH5	MF	MF	0.85	5.423930813764359	494.9803522772471	0.7860997764529724	0.7837730966303761	0.7688823383335562	0.8133053654180292	41.29519219544356	1.693710627183181	0.6719690163927062
32	INH5	MF	MF	0.9	5.423930813764359	494.9803522772471	0.7018947175818562	0.6999954634823261	0.6791332481050175	0.7376819713653181	60.34462746675691	1.6838334520062193	0.6737333711899244
33	INH5	MF	MF	0.95	5.423930813764359	494.9803522772471	0.6627252749327877	0.6608261245514433	0.6370584335071229	0.701503120925852	67.18062652154678	1.6763575361848444	0.6753598667096886
34	INH5	MF	MF	1.0	5.423930813764359	494.9803522772471	0.5212662924623315	0.5238313619649151	0.4862979127535349	0.5673053438163355	105.4664896080916	1.6438543882433065	0.6792673363495261
35	INH5	MF	MF	1.05	5.423930813764359	494.9803522772471	0.4806331092408653	0.4853421856155774	0.44295867248239706	0.5271589909646532	118.4090704125666	1.6281390224599013	0.6815430303657939
36	INH5	MF	MF	1.1	5.423930813764359	494.9803522772471	0.5290032058456526	0.5305255319360312	0.49452806606898686	0.5748409840200134	102.85403515049455	1.641998020822501	0.6811568927764385
37	INH5	MF	MF	1.15	5.423930813764359	494.9803522772471	0.4863975416957287	0.4905525164572811	0.4496461530272825	0.5334067250594117	115.83068862190385	1.626379728947099	0.6834270042799724
38	INH5	MF	MF	1.2	5.423930813764359	494.9803522772471	0.3113682691858354	0.333363001613937	0.2620042332869403	0.3488398293149805	189.2412009432145	1.5140101413387965	0.6943560832875948
