# Supplementary material for: Unraveling the optical shape of snow
Source: Nat Commun. 2023 Jul 7;14:3955. doi: 10.1038/s41467-023-39671-3 (PMC10329009; doi:10.1038/s41467-023-39671-3)
Supplement: Supplementary file 3 — Source Data [file 41467_2023_39671_MOESM3_ESM.zip › fig_s5/sphere_refrindex_absorption_wl1310.csv]

	radius	faces	B_geometric	refractive_index
0	250	320	1.6453090278163944	1.2959
1	250	320	1.2074613490880937	1.1
2	250	320	1.423538118172744	1.2
3	250	320	1.8917321508113702	1.4
4	250	320	2.1409105801595025	1.5
5	250	320	2.809355108315489	1.75
6	250	320	3.537646257924771	2.0
7	250	320	5.119632588538393	2.5
8	250	5120	1.481187933628908	1.2959
9	250	5120	1.197144915560576	1.1
10	250	5120	1.353221030130976	1.2
11	250	5120	1.5858382254586336	1.4
12	250	5120	1.6851174464075072	1.5
13	250	5120	1.9079958141077793	1.75
14	250	5120	2.103959180405389	2.0
15	250	5120	2.464736189927924	2.5
16	250	20480	1.3708136190967166	1.2959
17	250	20480	1.1741108260737412	1.1
18	250	20480	1.28419295202791	1.2
19	250	20480	1.4392812685861556	1.4
20	250	20480	1.50250387801275	1.5
21	250	20480	1.6354254079399857	1.75
22	250	20480	1.739974075440932	2.0
23	250	20480	1.9194126133366962	2.5
24	250	81920	1.307475716613937	1.2959
25	250	81920	1.1511453655994002	1.1
26	250	81920	1.2399328965926826	1.2
27	250	81920	1.3611016280803396	1.4
28	250	81920	1.4068679693616724	1.5
29	250	81920	1.4971009186383322	1.75
30	250	81920	1.5629172490901522	2.0
31	250	81920	1.6660323090326994	2.5
32	250	327680	1.2761095792888937	1.2959
33	250	327680	1.13746087524902	1.1
34	250	327680	1.2165336595786862	1.2
35	250	327680	1.3214994384943564	1.4
36	250	327680	1.3597970303835922	1.5
37	250	327680	1.4304106847295017	1.75
38	250	327680	1.4789547731701993	2.0
39	250	327680	1.5471754537685027	2.5
40	250	1310720	1.2597685640889882	1.2959
41	250	1310720	1.130180602993055	1.1
42	250	1310720	1.2054724381320223	1.2
43	250	1310720	1.3015354591449	1.4
44	250	1310720	1.3365641432074231	1.5
45	250	1310720	1.3972168931874305	1.75
46	250	1310720	1.4380253286483968	2.0
47	250	1310720	1.4881503855537468	2.5
48	250	5242880	1.252018564101228	1.2959
49	250	5242880	1.126678191237924	1.1
50	250	5242880	1.199519273299533	1.2
51	250	5242880	1.292192542250931	1.4
52	250	5242880	1.3251735340347006	1.5
53	250	5242880	1.3819341633566227	1.75
54	250	5242880	1.41812714770447	2.0
55	250	5242880	1.4609852475892333	2.5
