# Supplementary material for: Unraveling the optical shape of snow
Source: Nat Commun. 2023 Jul 7;14:3955. doi: 10.1038/s41467-023-39671-3 (PMC10329009; doi:10.1038/s41467-023-39671-3)
Supplement: Supplementary file 3 — Source Data [file 41467_2023_39671_MOESM3_ESM.zip › fig_s6/albedo_spheres_rsrt.csv]

	wavelength	albedo_rsrt
0	0.4	0.9734539864637536
1	0.5	0.9723192237915044
2	0.55	0.9692095749444589
3	0.6	0.9639735045630978
4	0.65	0.9518882570662278
5	0.7	0.9359586418491036
6	0.75	0.9134142760714201
7	0.8	0.8749388256955155
8	0.85	0.8582728720544285
9	0.9	0.795844127327554
10	0.95	0.766198931600578
11	1.0	0.6533729351065816
12	1.05	0.618662395148979
13	1.1	0.6586276266163918
14	1.15	0.6226074269015374
15	1.2	0.4582717463560169
16	1.25	0.35155926308686003
17	1.3	0.35254836346025276
18	1.35	0.3501680678146213
19	1.4	0.2961719908448787
20	1.5	0.014120962661399497
