# Supplementary material for: Unraveling the optical shape of snow
Source: Nat Commun. 2023 Jul 7;14:3955. doi: 10.1038/s41467-023-39671-3 (PMC10329009; doi:10.1038/s41467-023-39671-3)
Supplement: Supplementary file 3 — Source Data [file 41467_2023_39671_MOESM3_ESM.zip › fig_s6/monodisperses_ssa16_diffuse_400_2000.csv]

	wavelength	albedo
0	4.0000000000000003e-07	0.9913718366327801
1	4.1000000000000004e-07	0.9913420135729047
2	4.2e-07	0.9913334726628051
3	4.3e-07	0.9913258061542085
4	4.4e-07	0.9912600861419734
5	4.5000000000000003e-07	0.9913247581860791
6	4.6000000000000004e-07	0.9912913849462791
7	4.7000000000000005e-07	0.9912545908953071
8	4.800000000000001e-07	0.9912617777869975
9	4.900000000000001e-07	0.9845131749294913
10	5.000000000000001e-07	0.9837751062526923
11	5.1e-07	0.9829112339378622
12	5.2e-07	0.9816465573669702
13	5.3e-07	0.9807420101248906
14	5.4e-07	0.9794753702052607
15	5.5e-07	0.9777496136725816
16	5.6e-07	0.9761559308833863
17	5.7e-07	0.9744192014207219
18	5.800000000000001e-07	0.9725943869271939
19	5.900000000000001e-07	0.9693722339608468
20	6.000000000000001e-07	0.9690114968995712
21	6.100000000000001e-07	0.9664474515778437
22	6.2e-07	0.96279382557329
23	6.3e-07	0.9593532655504686
24	6.4e-07	0.9566066067742194
25	6.5e-07	0.9533127403169973
26	6.6e-07	0.9490151582976105
27	6.7e-07	0.9471906098136809
28	6.800000000000001e-07	0.9452271644784783
29	6.900000000000001e-07	0.9418339049567934
30	7.000000000000001e-07	0.93659406733634
31	7.100000000000001e-07	0.9315295269185013
32	7.200000000000001e-07	0.9267182859828524
33	7.3e-07	0.9247846172953181
34	7.4e-07	0.9199120240982523
35	7.5e-07	0.9137681502268195
36	7.6e-07	0.9064073659944158
37	7.7e-07	0.8981456211106935
38	7.8e-07	0.8899101824702059
39	7.900000000000001e-07	0.8830112166248099
40	8.000000000000001e-07	0.8764494064782984
41	8.100000000000001e-07	0.8745013654326769
42	8.200000000000001e-07	0.8741123902275809
43	8.300000000000001e-07	0.8740781405681948
44	8.4e-07	0.8718049137228171
45	8.5e-07	0.8610227417240225
46	8.6e-07	0.8508718960496265
47	8.7e-07	0.8367741544258801
48	8.8e-07	0.8199198874424246
49	8.900000000000001e-07	0.8074204571547527
50	9.000000000000001e-07	0.8024971181039173
51	9.100000000000001e-07	0.7986604821608002
52	9.200000000000001e-07	0.7941029892002165
53	9.300000000000001e-07	0.7879465195152573
54	9.400000000000001e-07	0.781354642927795
55	9.5e-07	0.7740661550475122
56	9.600000000000001e-07	0.7520104176410242
57	9.7e-07	0.731009647322562
58	9.800000000000001e-07	0.7096382194882592
59	9.9e-07	0.6797410263624947
60	1.0000000000000002e-06	0.6656537004660338
61	1.01e-06	0.6387551481936398
62	1.02e-06	0.6233938286987506
63	1.03e-06	0.6201403347592656
64	1.04e-06	0.6211524271254126
65	1.0500000000000001e-06	0.6323411680687294
66	1.06e-06	0.6463189547827187
67	1.0700000000000001e-06	0.6597912134301924
68	1.08e-06	0.6665304426946245
69	1.0900000000000002e-06	0.6680716705741797
70	1.1e-06	0.6723275962667812
71	1.1100000000000002e-06	0.6691464663429088
72	1.12e-06	0.6634489084928432
73	1.13e-06	0.6504893855291559
74	1.14e-06	0.6303881168515721
75	1.15e-06	0.630312793995895
76	1.1600000000000001e-06	0.597541154304361
77	1.17e-06	0.5624147667927997
78	1.1800000000000001e-06	0.5282602365197359
79	1.19e-06	0.49919476821507724
80	1.2000000000000002e-06	0.4741154047149729
81	1.21e-06	0.4325952894221415
82	1.2200000000000002e-06	0.4058422804044987
83	1.23e-06	0.38937417313926903
84	1.24e-06	0.3775018820152967
85	1.25e-06	0.36664883085087674
86	1.26e-06	0.3663544099680528
87	1.2700000000000001e-06	0.3643917399341013
88	1.28e-06	0.36739087130189874
89	1.2900000000000001e-06	0.37158234073305735
90	1.3e-06	0.3722602586790976
91	1.3100000000000002e-06	0.37509849164877634
92	1.32e-06	0.37459566846303655
93	1.3300000000000002e-06	0.3761003968357467
94	1.34e-06	0.3731508868063686
95	1.35e-06	0.3696002849979943
96	1.3600000000000001e-06	0.36496360624861524
97	1.37e-06	0.35979445366767415
98	1.3800000000000001e-06	0.34827405620981056
99	1.39e-06	0.33409926968474507
100	1.4000000000000001e-06	0.31416521746573195
101	1.41e-06	0.2262418592949749
102	1.4200000000000002e-06	0.15254058002397586
103	1.43e-06	0.09438888597280626
104	1.4400000000000002e-06	0.06402354124523259
105	1.45e-06	0.04449423919377056
106	1.46e-06	0.02984046325562429
107	1.4700000000000001e-06	0.0211326120398055
108	1.48e-06	0.016079001168671836
109	1.4900000000000001e-06	0.01418621386791672
110	1.5e-06	0.014141502049760434
111	1.5100000000000002e-06	0.014872721573635395
112	1.52e-06	0.015753203180605694
113	1.5300000000000002e-06	0.0168111520235247
114	1.54e-06	0.01833634141177903
115	1.5500000000000002e-06	0.02018719774916076
116	1.56e-06	0.022252060731481185
117	1.57e-06	0.024973949858385164
118	1.5800000000000001e-06	0.028190989298658865
119	1.59e-06	0.03147958019176391
120	1.6000000000000001e-06	0.03407215405341374
121	1.61e-06	0.036906895554083094
122	1.6200000000000002e-06	0.03912952722730493
123	1.63e-06	0.04086583281275662
124	1.6400000000000002e-06	0.0426386840037854
125	1.65e-06	0.04458557954161402
126	1.6600000000000002e-06	0.04744736723834221
127	1.67e-06	0.05053983356368489
128	1.68e-06	0.05358838432571957
129	1.6900000000000001e-06	0.05660763336651701
130	1.7e-06	0.05976970683285274
131	1.7100000000000001e-06	0.06297103811736877
132	1.72e-06	0.06638219176635116
133	1.7300000000000002e-06	0.06952871333280675
134	1.74e-06	0.07207869484428281
135	1.7500000000000002e-06	0.07444006411634563
136	1.76e-06	0.07702565814569158
137	1.7700000000000002e-06	0.07890750793848268
138	1.7800000000000001e-06	0.08090171430735243
139	1.79e-06	0.08255299311833458
140	1.8000000000000001e-06	0.0847945382669765
141	1.81e-06	0.08734319314118905
142	1.8200000000000002e-06	0.09003933771754159
143	1.83e-06	0.09271039731400142
144	1.8400000000000002e-06	0.09308788952493385
145	1.85e-06	0.09129103597527799
146	1.8600000000000002e-06	0.08564878096806954
147	1.87e-06	0.0753504108808412
148	1.8800000000000002e-06	0.05941061705704511
149	1.8900000000000001e-06	0.04631323638919787
150	1.9e-06	0.03203336020731588
151	1.91e-06	0.021861521102733983
152	1.9200000000000003e-06	0.014846782543407119
153	1.93e-06	0.010841442308588474
154	1.94e-06	0.008350670864869769
155	1.95e-06	0.00719257475090034
156	1.9600000000000003e-06	0.006438577928245439
157	1.97e-06	0.006148123238674278
158	1.98e-06	0.005927516194470882
159	1.99e-06	0.0059088659527830045
